# Supplementary material for: Crystal structure of (Z)-ethyl 2-{5-[(2-benzyl­idene-3-oxo-2,3-di­hydro­benzo[b][1,4]thia­zin-4-yl)meth­yl]-1H-1,2,3-triazol-1-yl}acetate
Source: Acta Crystallogr E Crystallogr Commun. 2015 Dec 6;71(Pt 12):o1022–3. doi: 10.1107/S2056989015022987 (PMC4719958; doi:10.1107/S2056989015022987)
Supplement: Supplementary file 1 [file e-71-o1022-sup1.cif]

##############################################################################
#                                                                            #
# This CIF contains the data in a paper accepted for publication in          #
# Acta Crystallographica Section E. It conforms to the requirements of       #
# Notes for Authors for Acta Crystallographica Section E, and has been       #
# peer reviewed under the auspices of the IUCr Commission on Journals.       #
#                                                                            #
# Full details of the Crystallographic Information File format               #
# are given in the paper "The Crystallographic Information File (CIF):       #
# a New Standard Archive File for Crystallography" by S. R. Hall, F. H.      #
# Allen and I. D. Brown [Acta Cryst. (1991), A47, 655-685].                  #
#                                                                            #
# The current version of the core CIF dictionary is obtainable from          #
# ftp://ftp.iucr.org/pub/cif_core.dic.                                       #
#                                                                            #
# Software is freely available for graphical display of the structure(s)     #
# in this CIF. For information consult the CIF software page                 #
# http://www.iucr.org/resources/cif/software.                                #
#                                                                            #
# This file may be used for bona fide research purposes within the           #
# scientific community so long as proper attribution is given to the journal # 
# article from which it was obtained.                                        #
#                                                                            #
##############################################################################
data_global
_audit_creation_method     'APEX2 v2014.11-0'
_journal_date_recd_electronic     2015-11-24
_journal_date_accepted     2015-11-30
_journal_name_full     'Acta Crystallographica, Section E'
_journal_year     2015
_journal_volume     71
_journal_issue     12
_journal_page_first     o1022
_journal_page_last     o1023
_journal_paper_category     HO
_journal_paper_doi     10.1107/S2056989015022987
_journal_coeditor_code     TK5410
_publ_contact_author_name     'Joel T. Mague'
_publ_contact_author_address
;
Department of Chemistry
Tulane University
New Orleans, LA 70118
USA
;
_publ_contact_author_email     joelt@tulane.edu
_publ_contact_author_fax     504-865-5596
_publ_contact_author_phone     504-862-3585
_publ_section_title
;\
Crystal structure of (<i>Z</i>)-ethyl
2-{5-[(2-benzylidene-3-oxo-2,3-dihydrobenzo[<i>b</i>][1,4]thiazin-4-yl)\
methyl]-1<i>H</i>-1,2,3-triazol-1-yl}acetate
;
loop_
    _publ_author_name
    _publ_author_footnote
    _publ_author_address
    'Ellouz, M.' .
;
Laboratoire de Chimie Organique H\'et\'erocyclique URAC 21
P\^ole de Comp\'etence Pharmacochimie
Av. Ibn Battouta, BP 1014
Facult\'e des Sciences, Universit\'e Mohammed V
Rabat, Morocco
;
    'Sebbar, N. K.' .
;
Laboratoire de Chimie Organique H\'et\'erocyclique URAC 21
P\^ole de Comp\'etence Pharmacochimie
Av. Ibn Battouta, BP 1014
Facult\'e des Sciences, Universit\'e Mohammed V
Rabat, Morocco
;
    'Essassi, E. M.' .
;
Laboratoire de Chimie Organique H\'et\'erocyclique URAC 21
P\^ole de Comp\'etence Pharmacochimie
Av. Ibn Battouta, BP 1014
Facult\'e des Sciences, Universit\'e Mohammed V
Rabat, Morocco
;
    'Ouzidan, Y.'
;
Correspondence e-mail: younes.ouzidan@usmba.ac.ma.
;
;
Laboratoire de Chimie Organique Appliqu\'ee
Universit\'e Sidi Mohamed Ben Abdallah
Facult\'e des Sciences et Techniques
Route d'immouzzer, BP 2202
Fez, Morocco
;
    'Mague, J. T.' .
;
Department of Chemistry
Tulane University
New Orleans, LA 70118
USA
;
data_I
_database_code_depnum_ccdc_archive 'CCDC 1439697'
_audit_creation_method     'SHELXL-2014/7'
_chemical_name_systematic
;\
(<i>Z</i>)-Ethyl
2-{5-[(2-benzylidene-3-oxo-2,3-dihydrobenzo[<i>b</i>][1,4]thiazin-\
4-yl)methyl]-1<i>H</i>-1,2,3-triazol-1-yl}acetate
;
_chemical_name_common     ?
_chemical_formula_moiety     'C22 H20 N4 O3 S'
_chemical_formula_sum     'C22 H20 N4 O3 S'
_chemical_formula_iupac     'C22 H20 N4 O3 S'
_chemical_formula_weight     420.48
_chemical_melting_point     ?
_shelx_space_group_comment
;
The symmetry employed for this shelxl refinement is uniquely defined
by the following loop, which should always be used as a source of
symmetry information in preference to the above space-group names.
They are only intended as comments.
;
_space_group_crystal_system     monoclinic
_space_group_name_H-M_alt     'P 21/n'
_space_group_name_Hall     '-P 2yn'
loop_
    _space_group_symop_operation_xyz
    'x, y, z'
    '-x+1/2, y+1/2, -z+1/2'
    '-x, -y, -z'
    'x-1/2, -y-1/2, z-1/2'
_cell_length_a     9.9767(6)
_cell_length_b     8.7342(5)
_cell_length_c     23.1027(14)
_cell_angle_alpha     90
_cell_angle_beta     94.5080(10)
_cell_angle_gamma     90
_cell_volume     2006.9(2)
_cell_formula_units_Z     4
_cell_measurement_reflns_used     9992
_cell_measurement_theta_min     2.1657
_cell_measurement_theta_max     29.0383
_cell_measurement_temperature     150(2)
_exptl_crystal_description     block
_exptl_crystal_colour     colourless
_exptl_crystal_size_max     0.320
_exptl_crystal_size_mid     0.280
_exptl_crystal_size_min     0.250
_exptl_crystal_density_diffrn     1.392
_exptl_crystal_density_meas     ?
_exptl_crystal_density_method     'not measured'
_exptl_crystal_F_000     880
_exptl_absorpt_coefficient_mu     0.194
_exptl_absorpt_correction_type     multi-scan
_exptl_absorpt_process_details
;
(<i>SADABS</i>; Bruker, 2015)
;
_shelx_estimated_absorpt_T_min     0.941
_shelx_estimated_absorpt_T_max     0.953
_exptl_absorpt_correction_T_min     0.86
_exptl_absorpt_correction_T_max     0.95
_exptl_special_details
;
The diffraction data were obtained from 3 sets of 400 frames,
each of width 0.5\% in \w, colllected at \f = 0.00,
90.00 and 180.00\% and 2 sets of 800 frames, each of
width 0.45\% in \f, collected at \w = --30.00 and 210.00\%.
The scan time was 8 sec/frame.
;
_diffrn_ambient_temperature     150(2)
_diffrn_radiation_type     MoK\a
_diffrn_radiation_wavelength     0.71073
_diffrn_radiation_monochromator     graphite
_diffrn_measurement_device_type     'Bruker SMART APEX CCD'
_diffrn_measurement_method     '\f and \w scans'
_diffrn_detector_area_resol_mean     8.3333
_diffrn_reflns_number     37542
_diffrn_reflns_av_R_equivalents     0.0389
_diffrn_reflns_theta_min     1.768
_diffrn_reflns_theta_max     29.065
_diffrn_reflns_theta_full     29.000
_diffrn_measured_fraction_theta_max     0.995
_diffrn_measured_fraction_theta_full     0.998
_diffrn_reflns_limit_h_min     -13
_diffrn_reflns_limit_h_max     13
_diffrn_reflns_limit_k_min     -11
_diffrn_reflns_limit_k_max     11
_diffrn_reflns_limit_l_min     -30
_diffrn_reflns_limit_l_max     31
_refine_special_details
;
Refinement of F^2^ against ALL reflections.  The weighted R-factor wR and
goodness of fit S are based on F^2^, conventional R-factors R are based
on F, with F set to zero for negative F^2^. The threshold expression of
F^2^ > 2sigma(F^2^) is used only for calculating R-factors(gt) etc. and is
not relevant to the choice of reflections for refinement.  R-factors based
on F^2^ are statistically about twice as large as those based on F, and R-
factors based on ALL data will be even larger. H-atoms attached to carbon
were placed in calculated positions (C---H = 0.95 - 0.99 \%A).
All were included as riding contributions with isotropic displacement
parameters 1.2 - 1.5 times those of the attached atoms.
;
_reflns_number_total     5341
_reflns_number_gt     4380
_reflns_threshold_expression     'I > 2\s(I)'
_refine_ls_structure_factor_coef     Fsqd
_refine_ls_matrix_type     full
_refine_ls_R_factor_all     0.0537
_refine_ls_R_factor_gt     0.0434
_refine_ls_wR_factor_gt     0.1085
_refine_ls_wR_factor_ref     0.1165
_refine_ls_goodness_of_fit_ref     1.043
_refine_ls_restrained_S_all     1.043
_refine_ls_number_reflns     5341
_refine_ls_number_parameters     272
_refine_ls_number_restraints     0
_refine_ls_hydrogen_treatment     constr
_refine_ls_weighting_scheme     calc
_refine_ls_weighting_details
              'w=1/[\s^2^(Fo^2^)+(0.0606P)^2^+0.6062P] where P=(Fo^2^+2Fc^2^)/3'
_atom_sites_solution_hydrogens     geom
_atom_sites_solution_primary     direct
_atom_sites_solution_secondary     difmap
_refine_ls_shift/su_max     0.000
_refine_ls_shift/su_mean     0.000
_refine_diff_density_max     0.418
_refine_diff_density_min     -0.259
_refine_ls_extinction_method     none
_refine_ls_extinction_coef     .
loop_
    _atom_type_symbol
    _atom_type_description
    _atom_type_scat_dispersion_real
    _atom_type_scat_dispersion_imag
    _atom_type_scat_source
    'C' 'C' 0.0033 0.0016
                         'International Tables Vol C Tables 4.2.6.8 and 6.1.1.4'
    'H' 'H' 0.0000 0.0000
                         'International Tables Vol C Tables 4.2.6.8 and 6.1.1.4'
    'N' 'N' 0.0061 0.0033
                         'International Tables Vol C Tables 4.2.6.8 and 6.1.1.4'
    'O' 'O' 0.0106 0.0060
                         'International Tables Vol C Tables 4.2.6.8 and 6.1.1.4'
    'S' 'S' 0.1246 0.1234
                         'International Tables Vol C Tables 4.2.6.8 and 6.1.1.4'
_computing_data_collection
;
<i>APEX2</i> (Bruker, 2015)
;
_computing_cell_refinement
;
<i>SAINT</i> (Bruker, 2015)
;
_computing_data_reduction
;
<i>SAINT</i> (Bruker, 2015)
;
_computing_structure_solution
;
<i>SHELXT</i> (Sheldrick, 2015a)
;
_computing_structure_refinement
;
<i>SHELXL</i> (Sheldrick, 2015b)
;
_computing_molecular_graphics
;
<i>DIAMOND</i> (Brandenburg & Putz, 2012)
;
_computing_publication_material
;
<i>SHELXTL</i> (Sheldrick, 2008)
;
loop_
    _atom_site_type_symbol
    _atom_site_label
    _atom_site_fract_x
    _atom_site_fract_y
    _atom_site_fract_z
    _atom_site_U_iso_or_equiv
    _atom_site_adp_type
    _atom_site_calc_flag
    _atom_site_occupancy
    _atom_site_disorder_assembly
    _atom_site_disorder_group
    S S1 0.06354(3) 0.15135(4) 0.40087(2) 0.02889(10) Uani d 1 . .
    O O1 0.31909(10) 0.34881(14) 0.51171(4) 0.0355(3) Uani d 1 . .
    O O2 0.61888(11) 0.57371(14) 0.32065(5) 0.0404(3) Uani d 1 . .
    O O3 0.83615(10) 0.63206(12) 0.34309(5) 0.0307(2) Uani d 1 . .
    N N1 0.31595(11) 0.34444(14) 0.41352(5) 0.0262(2) Uani d 1 . .
    N N2 0.66451(10) 0.28821(13) 0.37357(5) 0.0243(2) Uani d 1 . .
    N N3 0.70889(12) 0.16441(15) 0.34542(6) 0.0326(3) Uani d 1 . .
    N N4 0.60856(13) 0.06776(15) 0.33911(6) 0.0374(3) Uani d 1 . .
    C C1 0.24452(13) 0.34916(16) 0.35742(6) 0.0254(3) Uani d 1 . .
    C C2 0.29275(14) 0.43188(18) 0.31212(7) 0.0322(3) Uani d 1 . .
    H H2 0.3737 0.4888 0.3184 0.039 Uiso calc 1 . .
    C C3 0.22313(15) 0.4319(2) 0.25761(7) 0.0364(3) Uani d 1 . .
    H H3 0.2568 0.4895 0.2270 0.044 Uiso calc 1 . .
    C C4 0.10540(15) 0.34906(19) 0.24722(7) 0.0350(3) Uani d 1 . .
    H H4 0.0590 0.3489 0.2097 0.042 Uiso calc 1 . .
    C C5 0.05591(14) 0.26665(17) 0.29200(6) 0.0296(3) Uani d 1 . .
    H H5 -0.0256 0.2108 0.2854 0.036 Uiso calc 1 . .
    C C6 0.12545(13) 0.26549(16) 0.34678(6) 0.0250(3) Uani d 1 . .
    C C7 0.11667(13) 0.26130(16) 0.46180(6) 0.0256(3) Uani d 1 . .
    C C8 0.25729(13) 0.32240(17) 0.46472(6) 0.0265(3) Uani d 1 . .
    C C9 0.04663(13) 0.27766(16) 0.50890(6) 0.0275(3) Uani d 1 . .
    H H9 0.0936 0.3301 0.5403 0.033 Uiso calc 1 . .
    C C10 -0.08942(13) 0.22868(16) 0.52021(6) 0.0274(3) Uani d 1 . .
    C C11 -0.16582(15) 0.11893(19) 0.48788(7) 0.0333(3) Uani d 1 . .
    H H11 -0.1284 0.0672 0.4568 0.040 Uiso calc 1 . .
    C C12 -0.29624(16) 0.0855(2) 0.50125(8) 0.0413(4) Uani d 1 . .
    H H12 -0.3479 0.0126 0.4786 0.050 Uiso calc 1 . .
    C C13 -0.35135(16) 0.1574(2) 0.54703(9) 0.0442(4) Uani d 1 . .
    H H13 -0.4413 0.1359 0.5552 0.053 Uiso calc 1 . .
    C C14 -0.27500(16) 0.2608(2) 0.58095(8) 0.0422(4) Uani d 1 . .
    H H14 -0.3113 0.3075 0.6134 0.051 Uiso calc 1 . .
    C C15 -0.14533(15) 0.29617(18) 0.56757(7) 0.0342(3) Uani d 1 . .
    H H15 -0.0938 0.3675 0.5910 0.041 Uiso calc 1 . .
    C C16 0.45934(12) 0.38457(18) 0.41794(6) 0.0279(3) Uani d 1 . .
    H H16A 0.4944 0.3859 0.4592 0.033 Uiso calc 1 . .
    H H16B 0.4714 0.4879 0.4016 0.033 Uiso calc 1 . .
    C C17 0.53491(12) 0.27008(16) 0.38550(6) 0.0247(3) Uani d 1 . .
    C C18 0.50109(14) 0.12925(17) 0.36318(7) 0.0309(3) Uani d 1 . .
    H H18 0.4157 0.0818 0.3643 0.037 Uiso calc 1 . .
    C C19 0.75516(12) 0.41430(16) 0.38687(6) 0.0263(3) Uani d 1 . .
    H H19A 0.8488 0.3793 0.3842 0.032 Uiso calc 1 . .
    H H19B 0.7462 0.4486 0.4272 0.032 Uiso calc 1 . .
    C C20 0.72677(13) 0.54792(17) 0.34581(6) 0.0271(3) Uani d 1 . .
    C C21 0.82319(18) 0.7661(2) 0.30459(8) 0.0434(4) Uani d 1 . .
    H H21A 0.7736 0.8489 0.3229 0.052 Uiso calc 1 . .
    H H21B 0.7735 0.7384 0.2673 0.052 Uiso calc 1 . .
    C C22 0.96129(19) 0.8177(2) 0.29460(9) 0.0494(5) Uani d 1 . .
    H H22A 1.0087 0.8471 0.3317 0.074 Uiso calc 1 . .
    H H22B 0.9564 0.9059 0.2683 0.074 Uiso calc 1 . .
    H H22C 1.0100 0.7341 0.2772 0.074 Uiso calc 1 . .
loop_
    _atom_site_aniso_label
    _atom_site_aniso_U_11
    _atom_site_aniso_U_22
    _atom_site_aniso_U_33
    _atom_site_aniso_U_12
    _atom_site_aniso_U_13
    _atom_site_aniso_U_23
    S1 0.02741(17) 0.03138(19) 0.02719(18) -0.00666(13) -0.00227(13)
                                                                    -0.00326(13)
    O1 0.0253(5) 0.0528(7) 0.0275(5) -0.0067(4) -0.0030(4) -0.0082(5)
    O2 0.0279(5) 0.0415(6) 0.0497(7) -0.0022(5) -0.0106(5) 0.0113(5)
    O3 0.0245(5) 0.0307(5) 0.0366(6) -0.0035(4) -0.0004(4) 0.0053(4)
    N1 0.0167(5) 0.0345(6) 0.0269(6) -0.0013(4) -0.0020(4) -0.0043(5)
    N2 0.0179(5) 0.0254(6) 0.0289(6) 0.0010(4) -0.0023(4) -0.0022(4)
    N3 0.0252(6) 0.0314(7) 0.0405(7) 0.0047(5) -0.0021(5) -0.0087(5)
    N4 0.0284(6) 0.0304(7) 0.0517(8) 0.0027(5) -0.0068(5) -0.0102(6)
    C1 0.0198(6) 0.0292(7) 0.0266(7) 0.0027(5) -0.0019(5) -0.0027(5)
    C2 0.0248(6) 0.0369(8) 0.0344(8) -0.0022(6) -0.0003(5) 0.0014(6)
    C3 0.0326(7) 0.0433(9) 0.0329(8) 0.0008(6) 0.0004(6) 0.0087(7)
    C4 0.0315(7) 0.0422(9) 0.0297(7) 0.0049(6) -0.0073(6) 0.0038(6)
    C5 0.0222(6) 0.0347(8) 0.0306(7) 0.0019(5) -0.0061(5) -0.0015(6)
    C6 0.0207(6) 0.0273(7) 0.0265(6) 0.0024(5) -0.0012(5) -0.0017(5)
    C7 0.0213(6) 0.0274(7) 0.0274(7) -0.0009(5) -0.0032(5) -0.0022(5)
    C8 0.0203(6) 0.0303(7) 0.0284(7) -0.0002(5) -0.0008(5) -0.0044(5)
    C9 0.0230(6) 0.0291(7) 0.0297(7) -0.0036(5) -0.0018(5) -0.0012(5)
    C10 0.0221(6) 0.0297(7) 0.0299(7) -0.0011(5) -0.0016(5) 0.0068(6)
    C11 0.0312(7) 0.0376(8) 0.0303(7) -0.0079(6) -0.0035(6) 0.0063(6)
    C12 0.0308(7) 0.0465(9) 0.0444(9) -0.0142(7) -0.0114(7) 0.0170(8)
    C13 0.0229(7) 0.0488(10) 0.0605(11) -0.0008(6) 0.0014(7) 0.0215(9)
    C14 0.0324(8) 0.0389(9) 0.0570(11) 0.0046(7) 0.0144(7) 0.0082(8)
    C15 0.0299(7) 0.0309(8) 0.0421(8) 0.0006(6) 0.0055(6) 0.0022(6)
    C16 0.0170(6) 0.0350(7) 0.0312(7) -0.0032(5) -0.0006(5) -0.0067(6)
    C17 0.0182(6) 0.0285(7) 0.0266(6) -0.0005(5) -0.0032(5) 0.0002(5)
    C18 0.0238(6) 0.0287(7) 0.0389(8) -0.0019(5) -0.0052(6) -0.0025(6)
    C19 0.0175(5) 0.0292(7) 0.0315(7) -0.0022(5) -0.0033(5) 0.0003(5)
    C20 0.0238(6) 0.0290(7) 0.0280(7) -0.0003(5) -0.0004(5) -0.0022(5)
    C21 0.0411(9) 0.0374(9) 0.0515(10) -0.0001(7) 0.0013(7) 0.0147(8)
    C22 0.0488(10) 0.0489(10) 0.0496(10) -0.0152(8) -0.0022(8) 0.0153(9)
_geom_special_details
;
 All esds (except the esd in the dihedral angle between two l.s. planes)
 are estimated using the full covariance matrix.  The cell esds are taken
 into account individually in the estimation of esds in distances, angles
 and torsion angles; correlations between esds in cell parameters are only
 used when they are defined by crystal symmetry.  An approximate (isotropic)
 treatment of cell esds is used for estimating esds involving l.s. planes.
;
loop_
    _geom_bond_atom_site_label_1
    _geom_bond_atom_site_label_2
    _geom_bond_site_symmetry_2
    _geom_bond_distance
    _geom_bond_publ_flag
    S1 C6 . 1.7488(15) ?
    S1 C7 . 1.7513(14) ?
    O1 C8 . 1.2275(16) ?
    O2 C20 . 1.2037(16) ?
    O3 C20 . 1.3212(16) ?
    O3 C21 . 1.4696(19) ?
    N1 C8 . 1.3738(18) ?
    N1 C1 . 1.4297(17) ?
    N1 C16 . 1.4686(16) ?
    N2 C17 . 1.3523(16) ?
    N2 N3 . 1.3540(17) ?
    N2 C19 . 1.4427(17) ?
    N3 N4 . 1.3088(18) ?
    N4 C18 . 1.357(2) ?
    C1 C2 . 1.389(2) ?
    C1 C6 . 1.3999(18) ?
    C2 C3 . 1.390(2) ?
    C2 H2 . 0.9500 ?
    C3 C4 . 1.384(2) ?
    C3 H3 . 0.9500 ?
    C4 C5 . 1.383(2) ?
    C4 H4 . 0.9500 ?
    C5 C6 . 1.3946(18) ?
    C5 H5 . 0.9500 ?
    C7 C9 . 1.346(2) ?
    C7 C8 . 1.4975(18) ?
    C9 C10 . 1.4660(19) ?
    C9 H9 . 0.9500 ?
    C10 C15 . 1.397(2) ?
    C10 C11 . 1.403(2) ?
    C11 C12 . 1.392(2) ?
    C11 H11 . 0.9500 ?
    C12 C13 . 1.380(3) ?
    C12 H12 . 0.9500 ?
    C13 C14 . 1.384(3) ?
    C13 H13 . 0.9500 ?
    C14 C15 . 1.388(2) ?
    C14 H14 . 0.9500 ?
    C15 H15 . 0.9500 ?
    C16 C17 . 1.4897(19) ?
    C16 H16A . 0.9900 ?
    C16 H16B . 0.9900 ?
    C17 C18 . 1.366(2) ?
    C18 H18 . 0.9500 ?
    C19 C20 . 1.516(2) ?
    C19 H19A . 0.9900 ?
    C19 H19B . 0.9900 ?
    C21 C22 . 1.485(2) ?
    C21 H21A . 0.9900 ?
    C21 H21B . 0.9900 ?
    C22 H22A . 0.9800 ?
    C22 H22B . 0.9800 ?
    C22 H22C . 0.9800 ?
loop_
    _geom_angle_atom_site_label_1
    _geom_angle_atom_site_label_2
    _geom_angle_atom_site_label_3
    _geom_angle_site_symmetry_1
    _geom_angle_site_symmetry_3
    _geom_angle
    _geom_angle_publ_flag
    C6 S1 C7 . . 99.22(7) ?
    C20 O3 C21 . . 115.99(11) ?
    C8 N1 C1 . . 124.67(11) ?
    C8 N1 C16 . . 116.88(11) ?
    C1 N1 C16 . . 118.01(11) ?
    C17 N2 N3 . . 111.00(11) ?
    C17 N2 C19 . . 129.74(12) ?
    N3 N2 C19 . . 119.26(11) ?
    N4 N3 N2 . . 107.01(11) ?
    N3 N4 C18 . . 108.73(12) ?
    C2 C1 C6 . . 118.60(13) ?
    C2 C1 N1 . . 121.38(12) ?
    C6 C1 N1 . . 119.99(12) ?
    C1 C2 C3 . . 120.32(14) ?
    C1 C2 H2 . . 119.8 ?
    C3 C2 H2 . . 119.8 ?
    C4 C3 C2 . . 120.94(15) ?
    C4 C3 H3 . . 119.5 ?
    C2 C3 H3 . . 119.5 ?
    C5 C4 C3 . . 119.36(14) ?
    C5 C4 H4 . . 120.3 ?
    C3 C4 H4 . . 120.3 ?
    C4 C5 C6 . . 120.08(13) ?
    C4 C5 H5 . . 120.0 ?
    C6 C5 H5 . . 120.0 ?
    C5 C6 C1 . . 120.69(13) ?
    C5 C6 S1 . . 118.30(11) ?
    C1 C6 S1 . . 120.97(10) ?
    C9 C7 C8 . . 118.01(12) ?
    C9 C7 S1 . . 124.36(10) ?
    C8 C7 S1 . . 117.06(10) ?
    O1 C8 N1 . . 121.12(12) ?
    O1 C8 C7 . . 120.70(13) ?
    N1 C8 C7 . . 118.17(11) ?
    C7 C9 C10 . . 131.28(13) ?
    C7 C9 H9 . . 114.4 ?
    C10 C9 H9 . . 114.4 ?
    C15 C10 C11 . . 118.13(13) ?
    C15 C10 C9 . . 116.66(13) ?
    C11 C10 C9 . . 125.20(14) ?
    C12 C11 C10 . . 120.22(16) ?
    C12 C11 H11 . . 119.9 ?
    C10 C11 H11 . . 119.9 ?
    C13 C12 C11 . . 120.69(16) ?
    C13 C12 H12 . . 119.7 ?
    C11 C12 H12 . . 119.7 ?
    C12 C13 C14 . . 119.71(15) ?
    C12 C13 H13 . . 120.1 ?
    C14 C13 H13 . . 120.1 ?
    C13 C14 C15 . . 120.01(17) ?
    C13 C14 H14 . . 120.0 ?
    C15 C14 H14 . . 120.0 ?
    C14 C15 C10 . . 121.12(16) ?
    C14 C15 H15 . . 119.4 ?
    C10 C15 H15 . . 119.4 ?
    N1 C16 C17 . . 109.49(11) ?
    N1 C16 H16A . . 109.8 ?
    C17 C16 H16A . . 109.8 ?
    N1 C16 H16B . . 109.8 ?
    C17 C16 H16B . . 109.8 ?
    H16A C16 H16B . . 108.2 ?
    N2 C17 C18 . . 103.91(12) ?
    N2 C17 C16 . . 123.63(12) ?
    C18 C17 C16 . . 132.43(12) ?
    N4 C18 C17 . . 109.36(13) ?
    N4 C18 H18 . . 125.3 ?
    C17 C18 H18 . . 125.3 ?
    N2 C19 C20 . . 111.79(11) ?
    N2 C19 H19A . . 109.3 ?
    C20 C19 H19A . . 109.3 ?
    N2 C19 H19B . . 109.3 ?
    C20 C19 H19B . . 109.3 ?
    H19A C19 H19B . . 107.9 ?
    O2 C20 O3 . . 125.70(14) ?
    O2 C20 C19 . . 124.20(13) ?
    O3 C20 C19 . . 110.09(11) ?
    O3 C21 C22 . . 107.30(14) ?
    O3 C21 H21A . . 110.3 ?
    C22 C21 H21A . . 110.3 ?
    O3 C21 H21B . . 110.3 ?
    C22 C21 H21B . . 110.3 ?
    H21A C21 H21B . . 108.5 ?
    C21 C22 H22A . . 109.5 ?
    C21 C22 H22B . . 109.5 ?
    H22A C22 H22B . . 109.5 ?
    C21 C22 H22C . . 109.5 ?
    H22A C22 H22C . . 109.5 ?
    H22B C22 H22C . . 109.5 ?
loop_
    _geom_torsion_atom_site_label_1
    _geom_torsion_atom_site_label_2
    _geom_torsion_atom_site_label_3
    _geom_torsion_atom_site_label_4
    _geom_torsion_site_symmetry_1
    _geom_torsion_site_symmetry_2
    _geom_torsion_site_symmetry_3
    _geom_torsion_site_symmetry_4
    _geom_torsion
    _geom_torsion_publ_flag
    C17 N2 N3 N4 . . . . 0.23(16) ?
    C19 N2 N3 N4 . . . . 179.65(12) ?
    N2 N3 N4 C18 . . . . -0.15(17) ?
    C8 N1 C1 C2 . . . . 152.35(14) ?
    C16 N1 C1 C2 . . . . -19.71(19) ?
    C8 N1 C1 C6 . . . . -29.6(2) ?
    C16 N1 C1 C6 . . . . 158.31(13) ?
    C6 C1 C2 C3 . . . . 0.5(2) ?
    N1 C1 C2 C3 . . . . 178.50(14) ?
    C1 C2 C3 C4 . . . . -0.4(2) ?
    C2 C3 C4 C5 . . . . 0.7(2) ?
    C3 C4 C5 C6 . . . . -1.0(2) ?
    C4 C5 C6 C1 . . . . 1.0(2) ?
    C4 C5 C6 S1 . . . . -176.62(12) ?
    C2 C1 C6 C5 . . . . -0.7(2) ?
    N1 C1 C6 C5 . . . . -178.82(13) ?
    C2 C1 C6 S1 . . . . 176.83(11) ?
    N1 C1 C6 S1 . . . . -1.25(18) ?
    C7 S1 C6 C5 . . . . -149.26(11) ?
    C7 S1 C6 C1 . . . . 33.12(13) ?
    C6 S1 C7 C9 . . . . 144.28(13) ?
    C6 S1 C7 C8 . . . . -44.59(12) ?
    C1 N1 C8 O1 . . . . -165.70(14) ?
    C16 N1 C8 O1 . . . . 6.4(2) ?
    C1 N1 C8 C7 . . . . 15.8(2) ?
    C16 N1 C8 C7 . . . . -172.03(12) ?
    C9 C7 C8 O1 . . . . 18.9(2) ?
    S1 C7 C8 O1 . . . . -152.77(12) ?
    C9 C7 C8 N1 . . . . -162.59(13) ?
    S1 C7 C8 N1 . . . . 25.70(17) ?
    C8 C7 C9 C10 . . . . -178.60(14) ?
    S1 C7 C9 C10 . . . . -7.6(2) ?
    C7 C9 C10 C15 . . . . -164.25(15) ?
    C7 C9 C10 C11 . . . . 16.7(3) ?
    C15 C10 C11 C12 . . . . 3.4(2) ?
    C9 C10 C11 C12 . . . . -177.55(14) ?
    C10 C11 C12 C13 . . . . -1.3(2) ?
    C11 C12 C13 C14 . . . . -1.7(2) ?
    C12 C13 C14 C15 . . . . 2.4(3) ?
    C13 C14 C15 C10 . . . . -0.2(3) ?
    C11 C10 C15 C14 . . . . -2.7(2) ?
    C9 C10 C15 C14 . . . . 178.17(14) ?
    C8 N1 C16 C17 . . . . 122.76(13) ?
    C1 N1 C16 C17 . . . . -64.56(16) ?
    N3 N2 C17 C18 . . . . -0.20(15) ?
    C19 N2 C17 C18 . . . . -179.55(13) ?
    N3 N2 C17 C16 . . . . 177.86(13) ?
    C19 N2 C17 C16 . . . . -1.5(2) ?
    N1 C16 C17 N2 . . . . 169.08(12) ?
    N1 C16 C17 C18 . . . . -13.5(2) ?
    N3 N4 C18 C17 . . . . 0.03(18) ?
    N2 C17 C18 N4 . . . . 0.11(16) ?
    C16 C17 C18 N4 . . . . -177.71(15) ?
    C17 N2 C19 C20 . . . . -77.52(18) ?
    N3 N2 C19 C20 . . . . 103.18(14) ?
    C21 O3 C20 O2 . . . . -1.6(2) ?
    C21 O3 C20 C19 . . . . 179.90(13) ?
    N2 C19 C20 O2 . . . . 26.0(2) ?
    N2 C19 C20 O3 . . . . -155.45(12) ?
    C20 O3 C21 C22 . . . . -164.23(15) ?
loop_
    _geom_hbond_atom_site_label_D
    _geom_hbond_atom_site_label_H
    _geom_hbond_atom_site_label_A
    _geom_hbond_site_symmetry_A
    _geom_hbond_distance_DH
    _geom_hbond_distance_HA
    _geom_hbond_distance_DA
    _geom_hbond_angle_DHA
    C2 H2 O2 . 0.95 2.55 3.4726(18) 163
    C16 H16B O2 . 0.99 2.58 3.2981(19) 129
    C19 H19B O1 3_666 0.99 2.39 3.2547(18) 146
    C21 H21A N4 1_565 0.99 2.57 3.526(2) 162
    C22 H22B O2 2_655 0.98 2.59 3.521(2) 159
_shelx_hkl_file
;
   1   0   0   -1.80    0.20
   1   0   0   -1.50    0.30
   1   0   0   -1.20    0.30
  -1   0   0   -2.00    0.20
   2   0   0 1647.24   47.40
  -2   0   0 1608.24   47.10
   2   0   0 1625.54   47.20
   2   0   0 1618.94   47.20
  -3   0   0    0.20    0.10
   3   0   0   -0.40    0.50
  -3   0   0    0.00    0.40
  -3   0   0    0.30    0.10
   3   0   0   -0.10    0.50
   3   0   0    0.00    0.50
  -4   0   0    0.60    0.20
  -4   0   0    0.30    0.20
  -4   0   0   -0.10    0.40
   4   0   0   -0.20    0.50
   4   0   0    0.70    0.60
   4   0   0    0.00    0.60
   5   0   0    4.90    1.40
  -5   0   0    3.00    0.60
   5   0   0    4.10    1.30
   5   0   0    3.30    1.40
  -5   0   0    5.10    1.40
  -5   0   0    3.40    0.60
   6   0   0   12.60    2.00
  -6   0   0   11.80    0.90
  -6   0   0   13.30    1.00
   6   0   0   13.40    1.90
  -6   0   0   11.00    1.60
  -7   0   0    0.20    0.70
  -7   0   0    0.50    0.30
   7   0   0    0.30    1.00
  -7   0   0    0.10    0.30
   7   0   0   -0.50    0.70
  -7   0   0    0.10    0.90
   8   0   0   44.90    4.30
  -8   0   0   47.70    2.50
  -8   0   0   48.50    3.90
  -8   0   0   44.00    4.20
   8   0   0   46.30    3.90
  -9   0   0    0.10    0.50
  -9   0   0    0.00    1.30
   9   0   0   -1.90    0.80
  -9   0   0   -0.30    1.00
   9   0   0    2.00    1.40
 -10   0   0   92.69    6.40
  10   0   0   86.49    6.80
 -10   0   0   91.89    6.90
 -10   0   0   82.59    4.20
  10   0   0   78.49    6.00
 -11   0   0    0.00    1.30
 -11   0   0   -0.60    0.60
  11   0   0   -1.10    1.20
  11   0   0   -1.70    1.40
 -12   0   0    2.20    1.00
  12   0   0    2.90    1.70
 -12   0   0   -0.30    1.50
  12   0   0    0.50    1.40
  13   0   0   -2.30    1.40
  13   0   0    1.50    1.80
 -13   0   0   -2.60    1.70
 -13   0   0    1.70    0.90
   0  -1   0   -7.00    0.40
   0  -1   0   -6.50    0.40
   0  -1   0   -7.10    0.40
   0   1   0   -7.90    0.40
   0   1   0   -7.90    0.50
   1  -1   0  190.68    6.40
  -1  -1   0  192.08    6.20
   1  -1   0  192.48    6.20
   1  -1   0  204.88    6.20
  -1  -1   0  189.88    5.90
  -1   1   0  186.88    6.10
  -1   1   0  194.88    6.50
   1   1   0  193.98    6.10
   1   1   0  200.88    5.90
  -2  -1   0 3190.78   90.09
   2  -1   0 3182.58   91.49
   2  -1   0 3160.38   90.59
  -2  -1   0 3085.79   90.19
   2  -1   0 3174.28   90.99
  -2  -1   0 3094.79   90.59
   2   1   0 3241.58   90.69
   2   1   0 3204.68   90.29
   2   1   0 3129.59   90.79
  -2   1   0 3126.69   90.89
  -2   1   0 3099.79   90.19
   3  -1   0   21.80    1.10
   3  -1   0   19.40    1.80
  -3  -1   0   18.40    1.60
   3  -1   0   20.80    1.10
   3  -1   0   24.70    1.70
  -3   1   0   18.20    1.20
  -3   1   0   19.80    1.20
   3   1   0   23.90    1.60
   3   1   0   20.10    1.70
  -3   1   0   17.90    1.60
   3   1   0   18.50    1.60
   4  -1   0  411.26   13.70
  -4  -1   0  402.96   13.90
   4  -1   0  417.76   14.30
  -4  -1   0  414.56   13.30
  -4   1   0  416.16   12.60
   4   1   0  417.56   13.40
  -4   1   0  402.86   12.70
   4   1   0  397.26   13.90
  -4   1   0  409.76   14.00
   4   1   0  413.56   13.90
  -5  -1   0   13.20    1.60
   5  -1   0   16.90    1.80
  -5  -1   0   12.30    1.80
   5  -1   0   12.90    2.00
  -5   1   0   13.00    1.90
   5   1   0   12.50    1.80
  -5   1   0   14.20    1.20
  -5   1   0   14.80    1.20
   5   1   0   16.90    1.70
   5   1   0   18.60    2.10
  -6  -1   0  187.88    8.40
  -6  -1   0  186.98    6.00
  -6  -1   0  184.38    5.90
  -6  -1   0  188.58    7.80
   6  -1   0  187.68    8.80
   6  -1   0  197.78    8.20
   6   1   0  190.98    8.60
  -6   1   0  194.18    6.70
   6   1   0  193.48    8.40
  -6   1   0  182.78    8.30
  -6   1   0  186.08    6.70
   6   1   0  194.48    7.90
  -7  -1   0   58.19    4.40
   7  -1   0   69.29    4.40
  -7  -1   0   61.19    2.50
  -7  -1   0   60.79    2.60
   7  -1   0   61.39    4.70
  -7  -1   0   63.49    4.00
  -7   1   0   58.79    3.00
   7   1   0   70.09    4.60
   7   1   0   62.69    4.60
   7   1   0   70.99    4.30
  -7   1   0   58.59    4.30
   8  -1   0   11.90    2.70
  -8  -1   0   12.10    2.00
  -8  -1   0   15.20    3.10
  -8  -1   0   12.80    1.20
   8  -1   0   16.10    2.30
   8   1   0   12.20    2.60
   8   1   0   15.70    3.10
  -8   1   0   14.90    1.60
  -8   1   0    9.80    2.40
   9  -1   0   78.39    6.10
  -9  -1   0   69.79    5.70
  -9  -1   0   77.69    3.40
  -9  -1   0   77.19    5.20
   9  -1   0   67.59    5.20
   9   1   0   67.89    5.60
  -9   1   0   71.79    3.80
   9   1   0   72.99    5.40
  -9   1   0   80.59    5.90
 -10  -1   0    7.70    1.40
 -10  -1   0    8.00    2.70
  10  -1   0    8.20    2.50
  10  -1   0    6.30    2.50
  10   1   0    6.40    2.50
 -10   1   0    3.60    1.90
 -10   1   0    6.80    2.70
 -10   1   0    4.10    1.30
  10   1   0    6.20    2.40
 -11  -1   0    1.60    0.90
  11  -1   0    2.60    1.70
 -11  -1   0    1.90    1.90
  11  -1   0    1.60    1.90
  11   1   0    4.20    2.00
 -11   1   0   -0.60    1.40
 -11   1   0    1.20    1.00
 -11   1   0   -0.40    1.30
  11   1   0    4.50    2.30
 -12  -1   0   43.40    3.00
  12  -1   0   41.20    5.20
 -12  -1   0   51.89    5.80
  12  -1   0   36.00    4.30
  12   1   0   37.10    5.00
 -12   1   0   46.80    5.60
  12   1   0   53.29    5.30
 -12   1   0   41.30    3.30
 -13  -1   0    6.60    1.40
  13  -1   0    5.10    2.60
 -13  -1   0    3.20    2.60
  13   1   0    6.40    2.80
 -13   1   0    3.30    1.30
 -13   1   0    6.10    2.70
  13   1   0    2.90    2.20
   0  -2   0 6896.81  195.48
   0  -2   0 6434.06  194.38
   0  -2   0 7028.30  194.08
   0  -2   0 6995.00  195.38
   0   2   0 6488.25  194.88
   0   2   0 6774.12  193.68
   0   2   0 6533.15  196.08
   1  -2   0 7069.49  192.78
   1  -2   0 6848.51  192.38
  -1  -2   0 6530.45  190.08
   1  -2   0 6322.07  188.28
  -1  -2   0 6296.67  189.48
   1  -2   0 6486.55  189.58
  -1  -2   0 6371.56  190.48
  -1   2   0 6695.33  191.78
  -1   2   0 6875.01  191.08
   1   2   0 6466.35  189.88
  -1   2   0 6638.34  193.78
   1   2   0 6655.73  190.98
   2  -2   0  374.76   11.90
  -2  -2   0  355.76   11.70
  -2  -2   0  362.56   12.00
  -2  -2   0  357.36   11.20
  -2  -2   0  377.46   11.60
   2  -2   0  365.86   11.70
   2  -2   0  364.66   12.10
   2   2   0  363.36   11.00
  -2   2   0  364.36   11.70
   2   2   0  366.66   11.40
   2   2   0  365.06   11.00
  -2   2   0  365.86   12.30
   2   2   0  366.26   12.10
   3  -2   0  311.67   10.10
   3  -2   0  306.77   10.50
  -3  -2   0  308.87    9.60
   3  -2   0  304.57   11.00
  -3  -2   0  303.87   10.50
  -3  -2   0  313.87    9.60
  -3   2   0  296.67   10.10
   3   2   0  308.27   10.90
   3   2   0  322.67   10.10
  -3   2   0  307.07   11.10
  -4  -2   0   65.09    3.60
   4  -2   0   66.39    3.60
   4  -2   0   68.49    2.90
   4  -2   0   65.29    4.00
   4  -2   0   69.89    3.00
  -4  -2   0   63.99    2.50
  -4  -2   0   58.39    2.50
   4   2   0   65.49    3.80
  -4   2   0   66.89    3.20
   4   2   0   64.99    3.20
  -4   2   0   60.09    3.90
   5  -2   0  324.07   11.70
   5  -2   0  298.27   12.30
  -5  -2   0  320.17   12.00
   5  -2   0  319.87   10.10
   5  -2   0  334.37   10.10
  -5  -2   0  324.67   10.00
  -5  -2   0  316.37    9.90
   5   2   0  334.47   12.10
  -5   2   0  332.07   10.90
  -5   2   0  306.87   12.30
   5   2   0  318.87   12.10
  -5   2   0  320.47   10.80
   5   2   0  342.87   11.30
   6  -2   0   48.80    3.40
  -6  -2   0   37.80    3.30
  -6  -2   0   44.90    2.90
  -6  -2   0   46.10    2.00
   6  -2   0   43.20    3.70
  -6  -2   0   41.80    2.00
   6   2   0   48.70    3.70
  -6   2   0   38.70    3.60
   6   2   0   50.69    3.20
  -6   2   0   43.80    2.70
   6   2   0   49.10    3.80
   7  -2   0    0.60    0.90
   7  -2   0    0.00    1.00
  -7  -2   0    0.00    1.00
  -7  -2   0    0.10    0.70
  -7  -2   0    0.60    0.40
  -7  -2   0    0.70    0.40
   7   2   0    0.00    0.70
  -7   2   0    0.00    0.50
   7   2   0    1.10    1.20
  -7   2   0    0.00    1.00
   7   2   0    1.20    1.00
  -8  -2   0   85.49    3.50
   8  -2   0   83.29    5.40
   8  -2   0   92.19    6.40
  -8  -2   0   80.49    5.70
   8   2   0   85.69    5.80
   8   2   0   75.39    5.60
   8   2   0   83.49    5.20
  -8   2   0   84.19    6.00
  -8   2   0   86.39    4.40
   9  -2   0    0.30    1.30
  -9  -2   0    0.20    0.50
  -9  -2   0   -0.30    1.40
   9  -2   0    0.50    1.20
  -9   2   0   -0.20    1.40
   9   2   0   -0.60    0.90
   9   2   0   -0.60    1.40
  -9   2   0    0.00    0.70
 -10  -2   0   64.19    3.30
  10  -2   0   62.99    5.20
  10  -2   0   61.89    5.90
 -10  -2   0   64.19    5.70
 -10   2   0   65.59    5.90
 -10   2   0   65.29    4.10
  10   2   0   67.59    5.70
  10   2   0   68.89    5.90
  11  -2   0   96.79    7.80
 -11  -2   0   85.99    7.10
  11  -2   0   82.09    6.30
 -11  -2   0   88.09    4.20
 -11   2   0   87.09    7.20
 -11   2   0   75.99    7.00
 -11   2   0   90.29    5.10
  11   2   0   83.79    6.70
 -12  -2   0    0.60    1.60
  12  -2   0   -1.20    1.30
 -12  -2   0    1.90    0.80
 -12   2   0   -0.60    1.40
  12   2   0    0.20    1.60
 -12   2   0    0.70    1.00
 -12   2   0   -2.50    1.20
 -13  -2   0   19.50    2.00
  13  -2   0   12.10    4.10
 -13  -2   0   24.00    5.00
  13   2   0   23.50    4.50
 -13   2   0   20.00    4.80
 -13   2   0   17.70    2.60
   0  -3   0    0.20    0.50
   0  -3   0    0.20    0.50
   0  -3   0    0.10    0.40
   0  -3   0   -0.30    0.40
   0   3   0   -0.20    0.50
   0   3   0   -0.60    0.30
   0   3   0    0.20    0.50
  -1  -3   0  113.09    4.90
   1  -3   0  116.79    4.90
   1  -3   0  115.49    5.00
  -1  -3   0  112.09    5.10
   1  -3   0  119.59    4.80
   1  -3   0  125.09    5.00
  -1  -3   0  117.39    4.60
  -1  -3   0  117.99    4.70
   1   3   0  119.09    4.70
  -1   3   0  116.39    4.90
  -1   3   0  126.79    4.90
  -1   3   0  115.09    5.20
  -2  -3   0  586.24   19.10
   2  -3   0  617.64   18.70
  -2  -3   0  598.84   18.60
   2  -3   0  590.94   19.20
   2  -3   0  597.54   18.90
  -2  -3   0  606.44   18.50
   2  -3   0  593.94   18.90
  -2   3   0  628.84   19.00
   2   3   0  571.64   19.30
  -2   3   0  594.54   19.60
   2   3   0  606.34   18.20
   2   3   0  583.64   18.40
   2   3   0  602.84   18.30
  -3  -3   0   62.09    3.70
   3  -3   0   63.69    3.60
   3  -3   0   69.49    4.00
  -3  -3   0   65.19    3.10
  -3  -3   0   65.49    3.00
   3  -3   0   65.99    3.50
  -3  -3   0   66.29    3.50
   3   3   0   70.79    2.70
   3   3   0   67.99    2.60
  -3   3   0   67.59    3.50
   3   3   0   65.69    3.90
   3   3   0   72.79    3.20
  -3   3   0   70.39    4.20
  -3   3   0   70.59    3.60
  -4  -3   0   16.70    2.00
  -4  -3   0   16.70    1.90
   4  -3   0   16.20    1.60
  -4  -3   0   16.20    1.30
   4  -3   0   23.70    2.10
  -4  -3   0   15.10    1.30
   4  -3   0   13.10    1.90
   4  -3   0   21.10    1.90
  -4   3   0   16.00    2.10
  -4   3   0   19.30    1.80
   4   3   0   18.50    2.10
   4   3   0   20.40    1.60
   5  -3   0   13.50    1.30
  -5  -3   0   10.30    2.00
   5  -3   0   13.00    1.70
   5  -3   0   11.60    1.30
  -5  -3   0    8.90    1.90
  -5  -3   0    9.00    1.00
  -5  -3   0   10.20    1.00
   5  -3   0   10.10    2.20
   5   3   0    9.20    1.90
   5   3   0   11.80    1.30
  -5   3   0    9.10    1.30
  -5   3   0    9.30    2.20
   6  -3   0   70.89    3.30
   6  -3   0   71.69    4.50
  -6  -3   0   68.09    3.20
  -6  -3   0   67.89    3.10
  -6  -3   0   75.99    4.70
   6  -3   0   76.09    5.20
   6  -3   0   75.49    3.30
  -6   3   0   76.79    4.10
   6   3   0   69.09    4.80
   6   3   0   73.39    3.90
  -6   3   0   73.69    5.20
  -7  -3   0  148.29    7.80
   7  -3   0  150.58    5.00
   7  -3   0  154.28    7.50
  -7  -3   0  158.68    5.80
   7  -3   0  149.69    4.90
   7  -3   0  156.88    8.50
   7   3   0  155.58    8.10
  -7   3   0  164.78    8.70
  -7   3   0  151.88    6.80
  -8  -3   0   59.29    3.00
   8  -3   0   70.09    4.80
   8  -3   0   64.09    5.50
  -8  -3   0   60.89    4.90
  -8   3   0   57.89    3.80
  -8   3   0   63.89    5.40
   8   3   0   54.59    4.70
   9  -3   0  198.58   11.00
  -9  -3   0  200.38    7.30
   9  -3   0  199.38    9.70
  -9  -3   0  213.88   10.70
   9   3   0  180.38   10.00
  -9   3   0  211.18   11.20
  -9   3   0  195.88    8.60
 -10  -3   0   62.09    5.70
 -10  -3   0   57.49    3.20
  10  -3   0   43.90    5.20
  10  -3   0   64.99    5.20
 -10   3   0   60.19    4.20
  10   3   0   54.19    5.10
 -10   3   0   61.19    5.90
 -11  -3   0    6.00    2.50
 -11  -3   0   12.00    3.40
  11  -3   0    6.80    3.10
 -11  -3   0    9.20    1.40
  11   3   0   14.30    3.40
 -11   3   0   10.70    3.60
 -11   3   0   11.10    2.30
 -12  -3   0    3.20    2.30
  12  -3   0   -1.70    1.50
 -12  -3   0    1.30    0.70
 -12  -3   0    0.60    1.70
 -12   3   0    0.20    1.70
  12   3   0    2.60    2.00
 -12   3   0    1.50    1.20
 -12   3   0    2.10    2.20
 -13  -3   0    5.10    1.30
 -13  -3   0    4.70    2.50
 -13   3   0    5.70    2.40
 -13   3   0    8.10    3.60
  13   3   0    3.80    2.40
   0  -4   0  810.12   25.40
   0  -4   0  848.12   25.80
   0  -4   0  850.41   25.40
   0  -4   0  776.32   25.50
   0   4   0  817.42   25.50
   0   4   0  848.52   25.50
   0   4   0  796.62   25.80
  -1  -4   0   54.09    3.00
   1  -4   0   56.49    3.40
   1  -4   0   53.49    3.30
  -1  -4   0   55.99    3.30
   1  -4   0   60.79    3.30
   1  -4   0   55.49    3.30
  -1  -4   0   58.19    3.40
  -1   4   0   57.39    3.30
   1   4   0   50.19    3.00
   1   4   0   58.69    3.40
  -1   4   0   54.89    3.30
  -1   4   0   59.69    3.80
   2  -4   0   59.89    3.30
  -2  -4   0   50.79    3.00
  -2  -4   0   50.19    3.30
  -2  -4   0   55.09    3.10
   2  -4   0   59.19    3.40
   2  -4   0   50.39    3.30
   2  -4   0   53.59    3.40
  -2   4   0   50.39    3.70
  -2   4   0   55.59    3.40
   2   4   0   52.59    2.90
  -2   4   0   51.39    3.20
   2   4   0   59.19    3.20
   3  -4   0  162.38    7.70
   3  -4   0  180.08    7.60
  -3  -4   0  188.28    7.40
  -3  -4   0  182.28    7.90
   3  -4   0  191.98    7.40
  -3  -4   0  190.98    7.20
   3  -4   0  185.08    7.70
  -3   4   0  187.38    7.70
  -3   4   0  193.28    8.60
  -3   4   0  187.88    7.60
   3   4   0  196.48    6.70
   3   4   0  196.38    7.10
   3   4   0  190.58    6.70
   3   4   0  183.08    8.20
  -4  -4   0   21.70    2.20
  -4  -4   0   24.40    1.90
   4  -4   0   24.20    2.20
   4  -4   0   28.20    2.50
  -4  -4   0   22.00    2.40
  -4  -4   0   22.20    1.90
   4  -4   0   23.40    2.60
  -4   4   0   25.90    2.30
  -4   4   0   22.30    2.20
   4   4   0   26.00    1.30
   4   4   0   25.50    1.30
   4   4   0   22.80    2.50
  -4   4   0   26.70    3.00
   4   4   0   24.00    1.90
   5  -4   0   -0.10    0.60
  -5  -4   0    1.40    1.00
  -5  -4   0    1.10    0.60
  -5  -4   0    1.50    1.00
   5  -4   0   -0.20    0.80
   5  -4   0    0.70    0.70
  -5   4   0    1.20    1.20
  -5   4   0   -0.30    0.70
   5   4   0    0.30    0.90
   5   4   0    0.50    0.50
   6  -4   0   17.40    1.80
  -6  -4   0   20.40    2.60
  -6  -4   0   19.90    1.80
  -6  -4   0   15.60    2.30
   6  -4   0   17.80    2.70
   6  -4   0   20.40    2.40
   6   4   0   10.10    2.40
  -6   4   0   22.80    3.10
  -6   4   0   19.40    2.20
   7  -4   0   19.40    3.00
  -7  -4   0   14.90    1.60
  -7  -4   0   12.00    2.70
   7  -4   0   18.00    1.70
   7  -4   0   23.30    2.70
  -7  -4   0   15.60    3.00
  -7   4   0   12.60    1.90
   7   4   0   15.30    3.00
  -7   4   0   15.50    3.50
  -8  -4   0   50.39    4.60
   8  -4   0   54.09    2.40
  -8  -4   0   52.39    3.20
  -8  -4   0   54.89    4.80
   8  -4   0   51.69    5.10
   8  -4   0   55.49    4.40
  -8   4   0   54.09    5.30
   8   4   0   56.59    4.90
  -8   4   0   57.79    4.10
   9  -4   0    1.30    1.30
   9  -4   0    1.10    1.60
  -9  -4   0    0.30    0.70
  -9  -4   0    1.50    1.60
  -9  -4   0    0.80    1.40
  -9   4   0   -0.60    1.50
   9   4   0    1.10    1.60
  -9   4   0    0.20    0.90
 -10  -4   0    1.80    0.90
  10  -4   0    0.20    1.70
 -10  -4   0    1.90    2.20
 -10  -4   0    4.50    2.10
  10  -4   0    2.10    1.70
  10   4   0    3.80    2.00
 -10   4   0    1.50    1.20
 -10   4   0    1.00    1.70
 -11  -4   0   13.30    3.30
  11  -4   0   10.00    3.40
 -11  -4   0   10.30    1.60
  11   4   0    7.20    2.70
 -11   4   0    7.30    2.00
 -11   4   0    9.70    3.70
 -12  -4   0   44.00    3.10
 -12  -4   0   43.20    5.10
  12  -4   0   56.79    6.60
 -12   4   0   43.70    4.10
  12   4   0   37.20    4.80
 -12   4   0   41.30    5.70
   0  -5   0   -0.20    0.70
   0  -5   0    0.30    0.70
   0  -5   0   -0.80    0.60
   0  -5   0   -0.50    0.50
   0   5   0    0.10    0.80
   0   5   0   -0.10    0.60
   0   5   0    0.10    0.70
   1  -5   0    3.20    1.00
  -1  -5   0    4.40    1.20
  -1  -5   0    4.20    1.20
  -1  -5   0    4.60    1.50
   1  -5   0    4.90    1.30
   1  -5   0    3.10    1.20
  -1  -5   0    5.00    1.50
   1  -5   0    7.70    1.70
  -1   5   0    5.40    1.30
   1   5   0    7.40    1.70
   1   5   0    3.90    1.10
  -1   5   0    5.80    1.40
   1   5   0    5.60    1.30
  -1   5   0    4.40    1.60
   2  -5   0    5.30    1.50
   2  -5   0    8.30    1.60
   2  -5   0    6.70    1.60
   2  -5   0    6.60    1.60
  -2  -5   0    3.60    1.10
  -2  -5   0    6.80    1.40
  -2  -5   0    6.50    1.60
  -2  -5   0    7.70    1.80
   2   5   0    3.60    1.10
  -2   5   0    8.30    2.20
  -2   5   0    4.90    1.30
   2   5   0    5.90    1.50
  -2   5   0    6.90    1.70
  -3  -5   0    0.70    0.80
   3  -5   0   -0.40    0.70
   3  -5   0    1.30    1.00
   3  -5   0    0.80    0.70
   3  -5   0    0.70    0.70
  -3  -5   0    0.50    0.60
  -3  -5   0    2.10    1.00
  -3   5   0    0.60    0.90
  -3   5   0    0.80    1.30
   3   5   0    0.80    0.60
  -3   5   0    0.50    0.80
   3   5   0    1.30    0.70
   4  -5   0  141.49    6.80
   4  -5   0  128.89    6.40
   4  -5   0  132.79    7.00
  -4  -5   0  134.99    6.00
  -4  -5   0  142.69    7.10
  -4  -5   0  131.79    6.30
   4   5   0  138.19    5.20
  -4   5   0  130.59    7.50
   4   5   0  134.19    5.80
  -4   5   0  125.19    6.40
   5  -5   0   61.09    4.30
  -5  -5   0   58.59    4.10
  -5  -5   0   61.49    3.70
   5  -5   0   73.29    4.30
  -5  -5   0   61.79    4.70
   5  -5   0   59.69    4.70
  -5   5   0   67.89    4.40
   5   5   0   52.09    4.40
  -5   5   0   63.29    5.20
   6  -5   0    1.40    1.10
  -6  -5   0   -0.80    0.50
  -6  -5   0    2.10    1.50
   6  -5   0    0.10    1.10
  -6  -5   0    0.20    1.10
   6  -5   0    0.70    0.80
  -6   5   0    0.30    0.90
  -6   5   0   -1.00    1.00
   6   5   0   -0.60    1.10
   7  -5   0    1.80    1.20
   7  -5   0    2.00    1.00
  -7  -5   0    1.50    1.60
  -7  -5   0    2.30    1.00
   7  -5   0    2.00    1.60
  -7  -5   0    0.90    1.40
   7   5   0    3.70    1.80
  -7   5   0    0.90    1.00
  -7   5   0   -0.40    1.40
   8  -5   0   28.70    2.30
   8  -5   0   33.60    3.60
  -8  -5   0   31.40    3.80
  -8  -5   0   32.30    2.70
   8  -5   0   30.00    4.00
   8   5   0   32.10    4.00
  -8   5   0   30.30    4.30
  -8   5   0   28.20    3.20
   9  -5   0    2.10    1.20
   9  -5   0    1.30    2.00
  -9  -5   0    1.70    1.50
  -9  -5   0    0.80    0.80
   9   5   0    0.10    1.40
  -9   5   0    0.80    1.10
  -9   5   0   -0.10    1.50
 -10  -5   0   11.00    3.20
  10  -5   0    8.10    3.10
 -10  -5   0   12.80    1.90
  10   5   0   14.50    3.60
 -10   5   0   13.40    3.80
 -10   5   0   10.90    2.60
  11  -5   0   11.30    3.90
 -11  -5   0   17.60    2.20
 -11  -5   0   14.30    3.60
  11   5   0   12.60    3.60
 -11   5   0   14.30    3.00
 -11   5   0   13.00    4.00
 -12  -5   0   55.09    6.10
 -12  -5   0   60.59    3.80
  12  -5   0   49.80    6.20
 -12   5   0   60.99    7.00
  12   5   0   58.09    6.20
 -12   5   0   50.49    4.80
   0  -6   0   14.40    2.00
   0  -6   0   13.80    2.10
   0  -6   0   18.20    2.10
   0  -6   0   14.30    1.80
   0   6   0   17.50    2.50
   0   6   0   13.40    1.90
  -1  -6   0   29.90    3.50
  -1  -6   0   31.50    2.80
   1  -6   0   32.90    3.00
  -1  -6   0   38.80    3.30
  -1  -6   0   34.80    2.70
   1  -6   0   33.50    2.90
   1  -6   0   28.50    2.90
   1  -6   0   34.60    3.00
  -1   6   0   28.70    2.80
   1   6   0   29.40    2.60
   1   6   0   27.30    2.90
  -1   6   0   41.20    3.60
  -1   6   0   36.10    3.00
   2  -6   0    1.80    1.10
   2  -6   0    1.80    0.90
   2  -6   0    0.90    1.00
   2  -6   0    1.80    1.10
  -2  -6   0    2.00    0.90
  -2  -6   0    2.90    1.10
  -2  -6   0    0.90    0.90
  -2   6   0    3.30    1.70
  -2   6   0    1.10    1.00
   2   6   0    0.90    0.80
  -2   6   0    1.10    0.90
   2   6   0    2.00    1.10
  -3  -6   0   43.30    3.80
   3  -6   0   43.00    3.70
   3  -6   0   46.90    3.70
  -3  -6   0   49.99    3.40
   3  -6   0   39.90    3.60
  -3  -6   0   44.30    3.40
  -3   6   0   47.80    4.50
  -3   6   0   46.90    3.70
   3   6   0   43.00    3.00
   3   6   0   51.59    3.40
  -3   6   0   51.99    3.90
  -4  -6   0   16.90    2.20
   4  -6   0   13.80    2.70
  -4  -6   0   18.10    2.60
   4  -6   0   21.00    2.70
  -4  -6   0   19.40    2.30
   4  -6   0   21.30    2.70
  -4   6   0   20.30    3.20
  -4   6   0   18.60    2.50
   4   6   0   17.80    1.70
  -5  -6   0  216.78    9.10
   5  -6   0  206.58    9.70
  -5  -6   0  218.58   10.40
   5  -6   0  214.18    9.60
   5  -6   0  230.88   10.80
   5   6   0  218.08    7.30
  -5   6   0  229.98   11.60
  -5   6   0  215.08    9.80
   6  -6   0    7.20    2.20
   6  -6   0    6.20    1.90
   6  -6   0    6.70    2.40
  -6  -6   0    7.30    2.40
  -6  -6   0    6.60    1.70
  -6   6   0    7.40    1.90
  -6   6   0    9.20    3.00
  -7  -6   0  176.58    7.80
   7  -6   0  170.38    8.00
  -7  -6   0  178.68    9.80
   7  -6   0  177.88   10.00
   7  -6   0  158.38    8.70
  -7   6   0  172.78   10.60
  -7   6   0  180.18    8.90
   7   6   0  173.28    9.90
   8  -6   0   70.99    5.50
   8  -6   0   76.09    4.60
  -8  -6   0   78.09    6.30
   8  -6   0   81.69    6.80
  -8  -6   0   85.29    4.80
  -8   6   0   72.69    5.50
  -8   6   0   72.59    6.80
   8   6   0   74.19    6.30
  -9  -6   0   22.10    4.50
  -9  -6   0   25.50    2.70
   9  -6   0   21.40    2.10
   9  -6   0   27.60    4.10
  -9   6   0   25.20    3.30
  -9   6   0   30.90    4.80
   9   6   0   23.50    4.50
  10  -6   0   18.50    4.50
 -10  -6   0   18.70    2.40
 -10  -6   0   27.20    4.10
 -10   6   0   12.80    4.50
  10   6   0   21.60    4.50
 -10   6   0   22.30    3.20
 -11  -6   0    5.40    1.70
 -11  -6   0    2.90    1.80
  11  -6   0   -0.60    2.20
 -11   6   0    1.20    2.80
  11   6   0    3.90    2.50
 -11   6   0    1.20    1.40
   0  -7   0   -0.30    0.70
   0  -7   0    0.20    0.70
   0  -7   0   -0.40    1.00
   0   7   0    0.10    0.80
   0   7   0   -0.70    1.20
   1  -7   0   25.90    2.80
   1  -7   0   19.30    2.50
  -1  -7   0   26.70    2.80
   1  -7   0   20.20    2.70
  -1  -7   0   21.50    2.70
   1  -7   0   23.40    2.90
  -1  -7   0   25.60    2.90
  -1   7   0   21.50    2.60
   1   7   0   25.50    3.00
  -1   7   0   18.20    3.10
   1   7   0   25.50    2.80
  -2  -7   0    7.10    2.00
   2  -7   0    4.20    1.70
  -2  -7   0    5.30    1.70
   2  -7   0    7.40    1.90
   2  -7   0    9.40    2.40
   2   7   0    4.90    1.70
  -2   7   0    7.10    2.40
   2   7   0    4.70    1.60
  -2   7   0    7.10    2.10
   3  -7   0   23.00    3.00
   3  -7   0   28.20    3.30
  -3  -7   0   19.70    2.50
   3  -7   0   20.10    2.80
  -3  -7   0   20.60    2.80
  -3   7   0   21.60    3.40
  -3   7   0   17.90    2.60
   3   7   0   18.90    2.20
   4  -7   0   52.79    4.40
  -4  -7   0   54.49    4.70
   4  -7   0   58.29    4.80
   4  -7   0   59.29    4.70
  -4  -7   0   55.49    4.20
   4   7   0   50.79    3.30
  -4   7   0   60.29    5.60
  -4   7   0   62.99    4.70
  -5  -7   0   23.30    2.70
   5  -7   0   27.60    3.70
   5  -7   0   24.50    3.10
  -5  -7   0   26.30    3.40
   5  -7   0   25.20    3.20
   5   7   0   23.70    1.90
  -5   7   0   24.60    3.20
  -5   7   0   22.40    3.80
   6  -7   0    4.20    1.80
  -6  -7   0    2.20    1.20
   6  -7   0    3.20    1.70
  -6  -7   0    3.00    1.80
   6  -7   0    4.30    2.10
  -6   7   0    5.00    1.90
  -6   7   0    6.20    2.60
   7  -7   0   82.89    5.40
  -7  -7   0   80.09    6.30
   7  -7   0   69.49    5.50
   7  -7   0   83.09    6.70
  -7  -7   0   74.99    5.00
  -7   7   0   70.39    5.60
  -7   7   0   68.69    6.80
   8  -7   0    1.80    1.20
  -8  -7   0   -0.20    0.80
   8  -7   0    1.60    1.70
  -8  -7   0    1.80    1.60
  -8   7   0    1.30    1.30
  -8   7   0   -0.50    1.90
  -9  -7   0   32.00    3.20
   9  -7   0   29.20    2.80
   9  -7   0   35.70    4.80
  -9  -7   0   26.20    5.00
  -9   7   0   30.10    4.90
  -9   7   0   29.40    3.80
 -10  -7   0    4.00    2.40
 -10  -7   0    4.30    1.50
  10  -7   0    4.70    1.10
  10  -7   0    0.80    2.00
 -10   7   0    4.00    1.90
 -10   7   0    6.40    2.90
   0  -8   0   18.00    2.80
   0  -8   0   26.10    3.10
   0   8   0   22.10    3.30
   0   8   0   22.10    3.00
   1  -8   0   62.79    5.10
  -1  -8   0   83.39    5.40
  -1  -8   0   64.29    5.20
  -1   8   0   94.99    5.90
  -1   8   0   76.09    5.90
   1   8   0   80.49    5.30
  -2  -8   0   77.19    5.30
  -2  -8   0   82.09    5.90
   2  -8   0   72.79    5.30
   2  -8   0   91.19    6.20
   2  -8   0   72.99    5.50
  -2   8   0   84.79    5.90
   2   8   0   77.69    5.10
  -2   8   0   80.99    6.50
  -3  -8   0  344.37   14.60
   3  -8   0  361.76   14.60
   3  -8   0  313.97   13.90
  -3  -8   0  302.07   13.20
   3  -8   0  357.06   14.30
  -3   8   0  308.27   14.90
   3   8   0  322.87   12.70
  -4  -8   0    8.60    2.60
   4  -8   0    9.80    2.60
   4  -8   0   10.80    2.90
  -4  -8   0    6.20    1.90
   4  -8   0   12.90    3.00
  -4   8   0    8.40    3.00
   4   8   0   11.70    2.10
   5  -8   0   64.19    5.20
   5  -8   0   60.89    5.10
  -5  -8   0   57.49    4.60
  -5  -8   0   71.29    5.80
   5  -8   0   72.29    5.90
  -5   8   0   66.49    6.60
   5   8   0   59.99    3.50
   6  -8   0   16.70    3.30
  -6  -8   0   16.60    2.60
   6  -8   0   18.70    3.90
  -6  -8   0   18.10    3.70
   6  -8   0   20.70    3.80
  -6   8   0   16.40    4.50
  -6   8   0   22.30    3.30
  -7  -8   0    0.30    1.40
   7  -8   0   -0.50    1.10
   7  -8   0    2.20    2.00
  -7  -8   0   -0.20    0.80
  -7   8   0   -0.70    1.70
  -7   8   0   -0.20    1.00
   8  -8   0   11.80    3.50
   8  -8   0   17.40    2.70
  -8  -8   0   11.80    3.70
  -8  -8   0   16.30    2.60
  -8   8   0   11.30    2.90
  -8   8   0   10.00    3.70
  -9  -8   0   20.60    4.30
   9  -8   0   16.00    4.10
   9  -8   0    9.90    2.20
  -9  -8   0   15.40    2.40
  -9   8   0   17.80    4.00
  -9   8   0   14.10    4.30
  10  -8   0   -1.50    1.70
  10  -8   0    1.50    0.90
 -10   8   0    1.80    1.40
   0  -9   0   -1.20    1.00
   0   9   0    0.50    1.80
   0   9   0    0.90    1.40
   1  -9   0   10.10    2.60
  -1  -9   0    8.10    2.00
  -1  -9   0   11.30    3.10
  -1   9   0   10.50    2.60
  -1   9   0   10.40    3.30
   1   9   0   13.70    2.90
  -2  -9   0   72.79    6.00
  -2  -9   0   77.19    5.60
   2  -9   0   68.89    5.70
  -2   9   0   72.59    5.70
   2   9   0   64.39    4.90
  -2   9   0   76.89    6.60
  -3  -9   0    6.90    2.50
  -3  -9   0    4.30    1.90
   3  -9   0    8.70    2.70
   3  -9   0    6.10    2.50
   3   9   0    8.10    2.00
  -3   9   0    2.10    2.20
  -4  -9   0   25.90    3.30
   4  -9   0   18.20    3.80
   4  -9   0   23.10    3.50
  -4  -9   0   24.00    4.40
  -4   9   0   16.80    4.00
   4   9   0   20.50    2.40
   5  -9   0   -1.30    1.20
  -5  -9   0    1.40    1.50
  -5  -9   0    3.30    1.60
   5  -9   0   -1.30    1.10
  -5   9   0   -1.80    1.70
   5   9   0    0.30    0.80
   6  -9   0    1.60    1.70
  -6  -9   0    2.40    2.00
   6  -9   0    5.00    2.30
  -6  -9   0    3.40    1.70
  -6   9   0   -0.10    2.30
  -7  -9   0    3.40    1.60
   7  -9   0    2.90    2.10
  -7  -9   0    6.10    2.70
   7  -9   0    3.40    1.60
  -7   9   0    3.40    2.90
  -8  -9   0    2.20    1.30
  -8  -9   0   -1.90    1.50
   8  -9   0    0.90    1.40
   8  -9   0   -0.70    1.30
  -8   9   0   -0.50    2.40
   0 -10   0  212.08   11.60
   0  10   0  217.48   10.90
  -1 -10   0   17.50    3.60
   1 -10   0   10.20    3.00
  -1  10   0   12.70    3.00
   1  10   0   10.50    2.60
  -1  10   0   14.80    4.00
   2 -10   0    1.10    1.80
  -2 -10   0    1.20    1.50
  -2  10   0   -0.70    1.80
   2  10   0    0.00    1.30
  -2  10   0   -1.70    1.50
   3 -10   0   36.70    4.40
  -3 -10   0   31.40    4.30
  -3 -10   0   38.70    4.20
   3  10   0   32.70    3.50
  -3  10   0   34.70    5.10
   4 -10   0    1.90    1.80
  -4 -10   0    2.50    1.70
  -4 -10   0   -2.20    1.10
   4 -10   0    0.50    1.30
  -4  10   0    0.80    2.10
   4  10   0    1.40    1.20
   5 -10   0    2.70    1.90
  -5 -10   0    5.90    2.60
  -5 -10   0    4.00    2.10
  -5  10   0    4.80    2.90
   5  10   0    1.00    1.00
   6 -10   0   32.10    4.10
  -6 -10   0   33.80    4.80
  -6 -10   0   27.90    3.60
  -6  10   0   26.00    5.90
  -7 -10   0    2.10    1.40
   7 -10   0    6.60    2.40
  -7 -10   0    2.90    2.10
  -7  10   0    5.10    3.00
   0 -11   0   -0.20    1.50
   0  11   0    0.20    1.40
   1 -11   0    0.90    1.80
  -1 -11   0   -1.10    1.20
  -1  11   0    0.40    1.50
   1  11   0   -0.80    1.20
   2 -11   0   25.60    4.90
  -2 -11   0   32.50    4.40
   2  11   0   31.40    3.70
  -3 -11   0    3.40    2.50
   3 -11   0    3.00    1.90
   3  11   0    1.80    1.20
  -3  11   0    0.90    2.50
   4 -11   0   25.80    4.10
  -4 -11   0   24.70    4.90
   4  11   0   17.20    2.50
  -4  11   0   11.40    3.70
   5 -11   0    1.60    2.00
  -5 -11   0    3.10    1.40
  -5 -11   0    2.70    2.40
  -5  11   0    1.20    2.30
   5  11   0    3.80    1.20
 -13   0   1   99.99    8.50
  13   0  -1   86.39    8.10
 -13   0   1   99.39    5.40
  13   0  -1   95.09    7.50
  12   0  -1    0.00    1.50
 -12   0   1   -0.50    1.80
  12   0  -1    1.10    1.80
 -12   0   1   -0.30    0.90
 -11   0   1   -0.60    1.20
 -11   0   1   -0.10    0.60
  11   0  -1   -0.90    1.20
  11   0  -1    0.10    1.40
  10   0  -1    3.10    2.00
 -10   0   1   -1.20    1.20
 -10   0   1    0.80    0.70
  10   0  -1    1.10    1.30
  -9   0   1   36.80    3.70
   9   0  -1   34.80    4.10
  -9   0   1   42.30    4.50
  -9   0   1   39.30    2.50
   9   0  -1   39.80    4.00
  -8   0   1   -0.40    1.10
   8   0  -1    1.00    1.20
  -8   0   1    0.50    0.90
  -8   0   1    0.40    0.50
   8   0  -1   -0.80    0.90
  -7   0   1   24.50    2.50
  -7   0   1   20.80    1.50
   7   0  -1   18.30    2.30
  -7   0   1   21.60    1.50
  -7   0   1   19.90    2.60
   7   0  -1   23.00    2.80
   6   0  -1    0.10    0.80
   6   0  -1    0.90    0.80
  -6   0   1   -0.70    0.50
  -6   0   1   -0.10    0.30
  -6   0   1    0.40    0.70
  -6   0   1    0.10    0.30
  -5   0   1 3927.11  111.79
  -5   0   1 3826.22  111.79
  -5   0   1 3955.00  113.49
   5   0  -1 3884.91  114.29
   5   0  -1 3966.50  113.79
   4   0  -1    2.50    1.10
   4   0  -1    2.60    0.90
  -4   0   1    1.40    0.40
  -4   0   1    2.30    0.40
  -4   0   1    1.10    0.60
  -3   0   1  130.19    5.00
   3   0  -1  131.59    5.30
  -3   0   1  131.59    4.20
  -3   0   1  133.29    4.30
   3   0  -1  132.69    5.50
  -2   0   1   -0.50    0.30
   2   0  -1   -0.40    0.60
   2   0  -1   -0.40    0.20
   2   0  -1   -0.20    0.30
  -2   0   1   -0.40    0.50
   2   0  -1   -0.20    0.70
  -2   0   1   -0.70    0.30
   1   0  -1  119.09    4.10
   1   0  -1  116.59    4.00
  -1   0   1  114.79    4.00
   1   0  -1  118.99    3.70
  -1   0   1  112.19    3.70
   1   0   1   91.29    3.10
   1   0   1   94.49    3.30
   2   0   1    0.20    0.60
   2   0   1    0.10    0.50
   2   0   1   -0.30    0.40
   3   0   1  852.61   25.30
   3   0   1  834.02   25.50
  -3   0  -1  821.92   25.40
   3   0   1  847.82   25.70
  -4   0  -1   -0.30    0.50
   4   0   1   -0.40    0.50
   4   0   1   -1.40    0.40
   4   0   1   -0.90    0.50
   5   0   1  353.06   12.90
  -5   0  -1  337.57   10.20
  -5   0  -1  350.16   10.20
   5   0   1  345.97   12.50
   5   0   1  348.97   12.30
  -5   0  -1  346.57   12.30
   6   0   1    0.00    0.70
  -6   0  -1    0.60    0.30
  -6   0  -1    0.50    0.60
   6   0   1   -0.10    0.60
   6   0   1    0.40    0.60
  -6   0  -1    0.20    0.20
  -7   0  -1   35.40    3.20
   7   0   1   38.70    3.20
  -7   0  -1   38.10    1.90
  -7   0  -1   39.30    1.90
   7   0   1   42.00    3.70
   7   0   1   42.70    3.50
   8   0   1   -2.40    0.60
  -8   0  -1   -0.30    0.70
  -8   0  -1    0.20    0.40
   8   0   1    0.50    1.10
   9   0   1  182.28    9.30
  -9   0  -1  200.98    9.70
  -9   0  -1  195.28   10.20
  -9   0  -1  192.88    6.90
   9   0   1  177.58   10.00
 -10   0  -1    1.30    1.40
  10   0   1    1.50    1.40
 -10   0  -1    0.40    0.70
  10   0   1    1.60    1.70
 -10   0  -1   -0.90    1.20
 -11   0  -1   31.10    4.30
 -11   0  -1   28.20    2.30
  11   0   1   26.10    4.10
  11   0   1   24.80    3.40
  12   0   1    2.60    2.10
 -12   0  -1    0.20    0.80
  12   0   1   -2.30    0.80
 -12   0  -1   -1.40    1.30
 -13   0  -1   10.70    3.60
  13   0   1   10.70    3.30
 -13   0  -1   11.30    2.00
 -13  -1   1    1.70    1.00
 -13  -1   1   -2.00    1.40
  13  -1  -1    0.10    1.40
 -13   1   1   -0.40    0.80
  13   1  -1    0.40    1.70
 -13   1   1    0.60    1.70
 -12  -1   1    3.10    1.10
 -12  -1   1    1.20    2.00
  12  -1  -1    1.40    1.60
  12  -1  -1    3.30    2.70
  12   1  -1    0.20    1.50
 -12   1   1    0.80    1.00
 -12   1   1    2.80    2.20
  12   1  -1    0.40    2.00
  11  -1  -1   59.19    6.00
  11  -1  -1   66.49    5.70
 -11  -1   1   64.29    6.30
 -11  -1   1   67.59    3.70
  11   1  -1   62.09    5.60
 -11   1   1   67.99    6.30
  11   1  -1   66.49    6.30
 -11   1   1   67.49    4.20
 -10  -1   1   67.49    6.00
  10  -1  -1   64.19    6.00
 -10  -1   1   72.49    3.80
  10  -1  -1   77.69    5.80
  10   1  -1   78.29    5.90
 -10   1   1   76.49    4.30
 -10   1   1   83.89    6.20
 -10   1   1   72.19    6.20
  10   1  -1   73.99    6.20
   9  -1  -1    4.80    2.20
  -9  -1   1    6.60    2.50
   9  -1  -1    4.60    2.00
  -9  -1   1    7.00    1.30
  -9   1   1    9.40    2.70
   9   1  -1    7.30    2.40
  -9   1   1    6.40    2.30
   9   1  -1    5.00    2.10
  -9   1   1    8.60    1.60
  -8  -1   1   40.10    4.00
   8  -1  -1   42.90    4.30
  -8  -1   1   46.30    2.50
  -8  -1   1   44.80    3.50
   8  -1  -1   45.30    3.90
   8   1  -1   47.60    4.30
   8   1  -1   46.40    4.00
  -8   1   1   49.90    2.90
  -8   1   1   44.40    4.00
  -7  -1   1   18.20    2.10
  -7  -1   1   14.80    2.20
   7  -1  -1   18.20    2.60
   7  -1  -1   18.70    2.40
  -7  -1   1   15.40    1.20
  -7  -1   1   15.10    1.20
   7   1  -1   15.20    2.20
  -7   1   1   18.10    1.60
   7   1  -1   22.30    2.70
  -7   1   1   19.00    2.50
  -6  -1   1   54.89    2.40
   6  -1  -1   57.59    4.30
  -6  -1   1   57.69    2.40
   6  -1  -1   59.59    3.90
  -6  -1   1   59.79    3.50
  -6  -1   1   56.29    4.00
  -6   1   1   54.09    3.90
   6   1  -1   56.59    4.00
   6   1  -1   57.49    4.10
  -6   1   1   57.39    2.80
  -6   1   1   58.29    2.90
   6   1  -1   60.99    3.60
  -5  -1   1  133.99    5.50
  -5  -1   1  126.79    4.40
   5  -1  -1  128.29    5.90
  -5  -1   1  115.99    5.90
  -5  -1   1  128.09    4.30
   5  -1  -1  122.89    6.30
   5   1  -1  126.79    6.20
  -5   1   1  129.39    4.80
  -5   1   1  130.69    4.90
   5   1  -1  132.59    6.10
   5   1  -1  137.49    5.60
  -5   1   1  126.39    6.10
  -4  -1   1   72.49    4.00
   4  -1  -1   74.09    4.20
   4  -1  -1   76.19    2.70
  -4  -1   1   75.09    2.70
  -4  -1   1   75.29    3.40
   4  -1  -1   78.29    2.70
   4  -1  -1   73.39    3.80
   4   1  -1   78.19    4.20
  -4   1   1   77.49    3.10
   4   1  -1   78.29    3.50
  -4   1   1   73.99    4.00
  -4   1   1   76.89    3.20
   4   1  -1   78.89    4.10
  -3  -1   1  501.25   15.30
   3  -1  -1  523.45   15.10
  -3  -1   1  485.55   16.10
   3  -1  -1  513.05   16.40
   3  -1  -1  494.45   16.00
  -3  -1   1  487.85   14.80
   3  -1  -1  503.05   15.10
  -3  -1   1  509.95   14.80
   3   1  -1  513.25   15.40
   3   1  -1  507.05   16.20
  -3   1   1  500.45   16.20
  -3   1   1  499.85   15.20
   3   1  -1  497.85   16.20
   2  -1  -1  534.25   15.80
  -2  -1   1  518.25   15.40
  -2  -1   1  522.95   15.40
  -2  -1   1  521.25   16.20
   2  -1  -1  513.55   16.20
   2   1  -1  507.55   16.30
   2   1  -1  519.05   15.50
   2   1  -1  546.25   15.20
  -2   1   1  527.15   15.80
  -2   1   1  523.75   16.40
   2   1  -1  538.55   15.20
   1  -1  -1    2.50    0.50
   1  -1  -1    4.10    0.70
  -1  -1   1    3.90    0.50
   1  -1  -1    2.80    0.50
  -1  -1   1    4.10    0.60
   1   1  -1    3.20    0.60
  -1   1   1    2.70    0.70
  -1   1   1    2.90    0.60
   1   1  -1    3.10    0.50
   0  -1  -1  211.88    6.60
   0  -1   1  209.38    6.60
   0  -1   1  200.88    6.50
   0  -1   1  202.18    6.40
   0  -1   1  235.78    7.40
   0  -1  -1  206.38    6.50
   0   1  -1  202.78    6.50
   0   1   1  213.68    6.50
   0   1   1  203.08    6.70
   0   1  -1  199.68    6.50
   1  -1   1  227.58    7.20
  -1  -1  -1  224.68    7.40
  -1  -1  -1  229.88    7.00
  -1  -1  -1  233.08    7.30
   1  -1   1  234.18    7.60
   1  -1   1  242.08    7.30
  -1   1  -1  232.08    7.20
   1   1   1  240.18    6.90
  -1   1  -1  222.68    7.60
   1   1   1  235.98    7.40
   1   1   1  231.18    6.90
   1   1   1  237.88    7.50
   2  -1   1  662.83   19.40
   2  -1   1  656.03   20.40
   2  -1   1  676.23   19.90
   2  -1   1  660.43   20.30
   2  -1   1  635.34   19.40
  -2  -1  -1  671.53   19.90
   2   1   1  676.93   20.00
  -2   1  -1  646.94   20.30
   2   1   1  669.53   20.10
   2   1   1  676.03   19.90
  -2   1  -1  664.13   19.50
   3  -1   1   41.30    1.50
  -3  -1  -1   36.10    2.20
   3  -1   1   39.40    2.20
   3  -1   1   37.40    2.50
   3  -1   1   38.40    1.40
   3  -1   1   38.70    2.50
  -3   1  -1   39.30    2.50
   3   1   1   39.40    2.40
  -3   1  -1   35.80    1.70
  -3   1  -1   36.00    1.70
   3   1   1   36.90    2.20
   3   1   1   37.20    2.30
   4  -1   1  157.08    6.90
   4  -1   1  166.68    6.40
  -4  -1  -1  155.08    6.60
   4  -1   1  169.68    7.00
  -4   1  -1  166.68    6.80
   4   1   1  169.38    6.50
   4   1   1  167.98    6.80
   4   1   1  157.78    6.60
  -4   1  -1  165.78    5.50
  -4   1  -1  160.18    5.50
   5  -1   1 1817.72   54.89
  -5  -1  -1 1797.92   53.79
   5  -1   1 1825.82   53.89
  -5  -1  -1 1807.42   54.39
   5   1   1 1775.92   53.89
   5   1   1 1834.92   54.29
  -5   1  -1 1820.82   54.59
  -5   1  -1 1800.22   52.49
  -5   1  -1 1798.62   52.39
   5   1   1 1840.02   54.59
   6  -1   1   36.20    3.20
   6  -1   1   32.30    2.70
  -6  -1  -1   27.90    2.50
  -6  -1  -1   26.60    2.70
  -6   1  -1   27.20    1.70
  -6   1  -1   26.00    2.60
  -6   1  -1   29.50    1.70
   6   1   1   31.00    2.60
   6   1   1   31.70    2.80
   6   1   1   26.40    2.80
   7  -1   1  161.38    7.50
  -7  -1  -1  143.99    7.60
   7  -1   1  179.28    8.60
  -7  -1  -1  154.58    5.00
  -7  -1  -1  148.59    7.20
  -7   1  -1  147.59    7.60
  -7   1  -1  148.39    5.70
   7   1   1  159.58    8.00
   7   1   1  169.68    7.60
  -7   1  -1  153.98    6.70
   7   1   1  154.88    7.60
   8  -1   1   11.30    2.40
  -8  -1  -1   13.00    2.00
  -8  -1  -1   17.80    2.70
  -8  -1  -1   10.10    0.90
   8  -1   1   10.60    2.80
  -8  -1  -1   12.70    1.00
  -8   1  -1   14.10    2.90
  -8   1  -1   13.50    1.40
   8   1   1   14.40    2.20
   8   1   1   13.70    2.90
   8   1   1   13.80    2.60
  -9  -1  -1   29.30    3.60
   9  -1   1   29.90    3.80
  -9  -1  -1   32.50    1.90
  -9  -1  -1   26.80    3.10
   9  -1   1   27.80    3.30
   9   1   1   33.50    3.90
   9   1   1   28.60    3.30
  -9   1  -1   32.60    3.80
  -9   1  -1   31.00    2.30
 -10  -1  -1    6.10    2.50
  10  -1   1    5.20    2.00
  10  -1   1    6.50    2.60
 -10   1  -1    5.60    2.50
  10   1   1    7.00    2.30
 -10   1  -1    6.00    2.40
  10   1   1    4.90    2.10
 -10   1  -1    5.20    1.30
  11  -1   1   11.70    2.90
 -11  -1  -1   12.80    3.60
 -11  -1  -1   11.10    1.40
  11  -1   1   14.20    3.90
 -11   1  -1   14.30    1.80
 -11   1  -1   11.30    3.60
 -11   1  -1   16.50    3.70
  11   1   1   10.50    3.10
  11   1   1   14.00    3.20
  12  -1   1   -0.10    1.50
 -12  -1  -1    0.70    1.70
 -12  -1  -1   -0.30    0.70
  12   1   1    3.60    2.20
 -12   1  -1   -0.20    1.70
  12   1   1    0.70    1.30
 -12   1  -1   -0.10    0.80
 -13  -1  -1    8.40    3.30
  13  -1   1    9.70    3.30
 -13  -1  -1   10.70    1.60
 -13   1  -1    5.80    2.90
  13   1   1    6.20    2.90
 -13   1  -1    9.20    1.90
  13   1   1    6.80    2.40
  13  -2  -1    0.70    2.40
 -13  -2   1    0.10    0.80
 -13  -2   1    0.80    2.10
 -13   2   1   -0.60    0.80
  13   2  -1    0.30    1.60
 -13   2   1    0.20    1.40
  12  -2  -1    6.90    2.80
 -12  -2   1    1.90    2.00
 -12  -2   1    3.30    1.10
  12  -2  -1    4.30    2.10
 -12   2   1    0.20    1.70
 -12   2   1    4.90    1.70
  12   2  -1    3.00    2.20
 -11  -2   1    0.30    0.70
  11  -2  -1    0.80    1.80
 -11  -2   1   -1.10    1.50
  11  -2  -1    1.40    1.30
  11   2  -1   -0.70    1.20
 -11   2   1    0.20    1.70
 -11   2   1    0.40    0.80
 -11   2   1    1.20    1.90
  10  -2  -1    3.60    2.10
  10  -2  -1    3.50    1.80
 -10  -2   1    1.10    1.80
 -10  -2   1    1.60    0.80
 -10   2   1    1.70    1.10
  10   2  -1    3.00    1.70
 -10   2   1    2.50    1.90
 -10   2   1    2.50    2.00
   9  -2  -1    1.40    1.80
  -9  -2   1    1.20    1.70
  -9  -2   1    1.10    0.70
   9  -2  -1    2.90    1.50
   9   2  -1    1.80    1.50
   9   2  -1    5.10    2.10
  -9   2   1    2.80    1.90
  -9   2   1    0.80    0.90
   8  -2  -1   36.40    4.00
  -8  -2   1   44.30    4.10
   8  -2  -1   39.30    3.60
  -8  -2   1   38.80    2.30
  -8   2   1   45.90    4.30
   8   2  -1   38.80    3.80
   8   2  -1   35.90    3.80
  -8   2   1   39.60    2.90
  -7  -2   1  136.09    7.20
  -7  -2   1  131.99    5.00
   7  -2  -1  128.99    6.80
   7  -2  -1  129.89    7.50
  -7  -2   1  133.09    4.90
  -7  -2   1  134.79    6.10
   7   2  -1  148.29    7.50
   7   2  -1  135.99    6.20
   7   2  -1  147.69    7.50
  -7   2   1  122.99    5.70
  -7   2   1  131.29    7.30
   6  -2  -1  381.66   11.30
   6  -2  -1  385.26   11.30
  -6  -2   1  389.36   13.00
  -6  -2   1  373.16   11.90
   6  -2  -1  397.06   14.00
   6  -2  -1  365.46   14.60
  -6  -2   1  373.36   14.20
   6   2  -1  376.06   14.30
   6   2  -1  378.96   13.00
  -6   2   1  364.76   14.40
   6   2  -1  384.96   14.30
  -6   2   1  367.06   12.70
   5  -2  -1  455.55   13.70
  -5  -2   1  442.86   14.20
   5  -2  -1  429.76   15.20
  -5  -2   1  435.66   15.50
   5  -2  -1  419.56   15.80
  -5  -2   1  436.66   13.50
  -5  -2   1  442.36   13.50
   5  -2  -1  442.06   13.70
  -5   2   1  434.86   15.80
  -5   2   1  447.26   14.30
  -5   2   1  435.56   14.30
   5   2  -1  457.35   14.40
   5   2  -1  443.46   15.60
   4  -2  -1  317.87   11.20
   4  -2  -1  303.77   11.60
  -4  -2   1  308.67    9.70
   4  -2  -1  310.97   10.20
   4  -2  -1  337.27   10.30
  -4  -2   1  300.67   11.20
  -4  -2   1  307.07    9.80
  -4   2   1  312.87   10.50
   4   2  -1  318.37   10.30
  -4   2   1  303.87   11.50
   4   2  -1  299.97   11.30
  -3  -2   1  295.87    9.20
   3  -2  -1  289.77    9.70
  -3  -2   1  279.07    9.10
  -3  -2   1  295.57   10.20
   3  -2  -1  282.07   10.40
   3  -2  -1  284.97   10.10
   3   2  -1  293.27    8.60
  -3   2   1  294.27    9.70
  -3   2   1  284.37   10.60
   3   2  -1  295.97    9.20
   3   2  -1  287.97   10.30
   3   2  -1  292.47    8.60
   2  -2  -1 2451.35   71.99
  -2  -2   1 2465.35   71.89
   2  -2  -1 2483.05   71.89
  -2  -2   1 2437.36   71.69
  -2  -2   1 2431.06   71.19
   2  -2  -1 2478.75   71.69
   2   2  -1 2561.94   71.09
  -2   2   1 2594.14   71.79
   2   2  -1 2440.06   71.99
  -2   2   1 2374.56   72.29
   2   2  -1 2526.05   71.09
   2   2  -1 2518.85   70.99
  -2   2   1 2422.66   71.59
  -1  -2   1  543.15   16.80
  -1  -2   1  532.85   16.50
  -1  -2   1  565.84   16.80
   1  -2  -1  539.25   16.80
   1  -2  -1  533.85   16.60
   1  -2  -1  564.04   16.90
   1  -2  -1  561.74   16.80
  -1   2   1  536.75   16.70
   1   2  -1  554.94   16.60
   1   2  -1  538.05   16.90
   1   2  -1  550.14   16.40
  -1   2   1  527.35   17.20
  -1   2   1  563.34   16.80
   0  -2  -1    9.30    0.80
   0  -2  -1    9.20    1.00
   0  -2   1    8.40    1.00
   0  -2   1   11.30    1.10
   0  -2   1    9.70    1.00
   0  -2  -1    8.90    1.00
   0  -2   1   12.20    1.00
   0  -2  -1    8.60    1.00
   0   2  -1   11.40    1.20
   0   2   1   10.20    1.30
   0   2  -1    9.50    1.00
   0   2   1   11.30    1.00
   0   2  -1    9.00    1.00
   0   2   1   11.00    1.10
   1  -2   1 1546.75   45.30
   1  -2   1 1585.04   45.50
  -1  -2  -1 1557.84   45.60
   1  -2   1 1566.64   45.70
  -1  -2  -1 1552.24   45.00
  -1  -2  -1 1531.05   45.10
   1  -2   1 1478.25   45.30
  -1   2  -1 1627.64   45.50
  -1   2  -1 1554.34   45.40
   1   2   1 1617.84   45.50
   1   2   1 1590.94   45.10
  -1   2  -1 1483.85   45.70
  -2  -2  -1  374.46   11.70
  -2  -2  -1  381.36   12.60
   2  -2   1  384.06   12.20
  -2  -2  -1  369.86   11.70
  -2  -2  -1  392.56   12.10
   2  -2   1  384.76   12.80
   2  -2   1  398.16   12.30
  -2   2  -1  393.66   12.20
  -2   2  -1  377.46   12.90
   2   2   1  380.66   11.50
   2   2   1  391.26   11.50
   2   2   1  391.36   12.20
   2   2   1  388.96   12.70
   3  -2   1  377.46   13.20
  -3  -2  -1  387.06   11.50
   3  -2   1  391.96   12.00
   3  -2   1  382.36   12.50
  -3  -2  -1  377.16   11.50
  -3  -2  -1  376.06   12.40
   3  -2   1  389.76   12.10
  -3  -2  -1  365.56   12.80
   3   2   1  372.86   12.90
  -3   2  -1  377.86   12.20
   3   2   1  390.86   12.40
  -3   2  -1  373.96   13.20
   4  -2   1  224.08    7.40
  -4  -2  -1  217.68    8.30
  -4  -2  -1  211.78    6.80
   4  -2   1  210.38    8.90
   4  -2   1  220.38    8.20
   4  -2   1  227.98    7.30
  -4  -2  -1  218.88    6.80
  -4   2  -1  211.08    7.60
  -4   2  -1  230.18    9.00
   4   2   1  219.08    8.60
   4   2   1  223.28    8.40
   4   2   1  225.48    8.10
   5  -2   1  281.87    8.80
   5  -2   1  284.37   10.40
   5  -2   1  286.57    8.70
  -5  -2  -1  279.07    8.60
  -5  -2  -1  279.37    8.60
   5  -2   1  275.67   11.30
  -5  -2  -1  282.97   10.70
   5   2   1  294.57   11.00
  -5   2  -1  298.77    9.70
  -5   2  -1  271.97   11.20
   5   2   1  293.67   10.90
   5   2   1  292.17   10.30
  -5   2  -1  274.37    9.70
  -6  -2  -1  145.39    4.90
  -6  -2  -1  148.49    7.10
   6  -2   1  147.49    7.70
   6  -2   1  160.88    7.00
  -6  -2  -1  150.48    4.90
   6   2   1  167.18    6.90
   6   2   1  159.78    7.40
  -6   2  -1  149.39    7.60
  -6   2  -1  140.99    5.90
   6   2   1  166.88    7.50
  -7  -2  -1  322.27   13.00
  -7  -2  -1  325.87    9.90
   7  -2   1  328.47   12.50
  -7  -2  -1  335.97   12.20
  -7  -2  -1  315.47    9.90
   7  -2   1  336.87   13.80
   7   2   1  332.17   12.30
  -7   2  -1  305.67   11.10
  -7   2  -1  319.27   13.40
   7   2   1  328.27   13.20
   7   2   1  324.67   13.00
   8  -2   1    2.40    1.80
  -8  -2  -1    0.90    1.10
   8  -2   1   -0.10    0.90
  -8  -2  -1    2.10    0.50
  -8  -2  -1    2.20    0.60
  -8  -2  -1    1.40    1.30
   8   2   1    1.10    1.00
  -8   2  -1    3.10    1.70
  -8   2  -1    2.20    0.90
   8   2   1    3.10    1.70
   8   2   1    2.20    1.50
  -9  -2  -1   23.00    3.30
   9  -2   1   21.70    3.00
   9  -2   1   20.80    4.10
  -9  -2  -1   24.10    1.60
  -9   2  -1   22.10    2.20
   9   2   1   17.10    3.50
  -9   2  -1   23.40    4.30
   9   2   1   29.20    3.40
 -10  -2  -1   10.30    1.20
 -10  -2  -1    7.70    2.70
  10  -2   1    9.30    2.90
  10  -2   1   10.40    2.50
  10   2   1    6.70    2.60
  10   2   1    9.00    2.60
 -10   2  -1    9.20    3.10
 -10   2  -1   14.50    1.90
  11  -2   1   10.20    3.20
  11  -2   1   14.00    3.70
 -11  -2  -1   11.40    3.40
 -11  -2  -1    9.30    1.30
 -11   2  -1   11.20    2.10
 -11   2  -1   14.20    3.70
  11   2   1    9.90    3.00
  11   2   1   10.40    3.00
  12  -2   1    5.90    2.50
 -12  -2  -1    6.90    2.80
 -12  -2  -1    5.40    1.20
 -12   2  -1    9.60    2.00
  12   2   1    5.70    2.40
 -12   2  -1    6.30    3.10
 -12   2  -1    0.10    1.80
 -13  -2  -1   23.80    2.10
  13  -2   1   19.10    4.60
 -13  -2  -1   30.10    5.70
  13   2   1   18.00    4.10
 -13   2  -1   28.10    2.90
 -13   2  -1   23.40    5.10
 -13  -3   1    6.90    1.50
 -13  -3   1    9.60    3.20
  13  -3  -1    4.70    4.80
  13   3  -1   11.70    3.50
 -13   3   1   12.10    4.20
 -13   3   1   11.20    2.90
 -12  -3   1    5.40    2.90
 -12  -3   1    5.10    1.30
  12  -3  -1    4.00    2.50
 -12   3   1    5.50    2.90
  12   3  -1    3.60    2.30
 -12   3   1    8.60    3.50
 -12   3   1    4.90    1.80
  11  -3  -1    5.70    2.60
 -11  -3   1    7.80    1.40
 -11  -3   1    5.00    2.70
  11  -3  -1    5.20    2.20
 -11   3   1    6.10    1.90
  11   3  -1    9.30    3.00
 -11   3   1   12.50    3.60
 -11   3   1    5.50    2.90
  10  -3  -1   21.30    3.10
 -10  -3   1   22.70    4.30
  10  -3  -1   19.00    4.10
 -10  -3   1   20.80    2.00
 -10   3   1   24.70    3.90
 -10   3   1   21.20    2.60
  10   3  -1   15.50    3.50
   9  -3  -1   12.30    2.70
  -9  -3   1    8.70    1.50
  -9  -3   1    9.70    3.00
   9  -3  -1    6.40    2.40
   9   3  -1    9.30    2.80
  -9   3   1   12.50    3.30
  -9   3   1    9.80    2.00
   8  -3  -1    1.10    1.20
  -8  -3   1    1.60    1.40
   8  -3  -1    1.10    1.60
  -8  -3   1    1.10    0.70
   8   3  -1    0.00    1.20
  -8   3   1    1.00    0.90
  -8   3   1    0.50    1.30
  -7  -3   1   22.60    2.90
   7  -3  -1   27.80    2.80
   7  -3  -1   26.70    3.30
   7  -3  -1   24.50    1.50
   7  -3  -1   24.40    1.50
  -7  -3   1   26.30    1.90
  -7   3   1   23.50    3.30
   7   3  -1   25.00    3.00
  -7   3   1   25.60    2.40
   6  -3  -1  373.46   11.70
  -6  -3   1  358.96   11.40
  -6  -3   1  347.97   11.50
   6  -3  -1  362.46   13.40
   6  -3  -1  349.96   11.60
  -6  -3   1  347.17   11.90
   6  -3  -1  322.27   13.80
  -6  -3   1  333.27   13.40
   6   3  -1  342.67   13.70
  -6   3   1  353.06   12.50
   6   3  -1  355.76   12.10
  -6   3   1  348.07   14.20
   5  -3  -1   33.30    2.90
  -5  -3   1   36.00    2.20
   5  -3  -1   46.30    2.60
   5  -3  -1   37.50    2.50
   5  -3  -1   33.40    3.20
  -5  -3   1   38.50    2.20
  -5  -3   1   35.10    2.90
   5   3  -1   41.30    2.40
  -5   3   1   39.80    2.70
  -5   3   1   35.50    3.30
   5   3  -1   41.00    3.30
  -4  -3   1   48.60    2.50
  -4  -3   1   41.40    3.00
   4  -3  -1   52.89    3.40
   4  -3  -1   48.40    3.50
  -4  -3   1   40.20    3.10
  -4  -3   1   45.30    2.40
   4  -3  -1   42.30    2.70
  -4   3   1   43.30    2.80
   4   3  -1   51.19    3.50
   4   3  -1   51.89    2.50
  -4   3   1   46.60    3.60
  -3  -3   1   14.30    1.70
   3  -3  -1   15.80    1.70
  -3  -3   1   19.60    1.50
   3  -3  -1   17.70    1.80
  -3  -3   1   13.70    1.40
  -3  -3   1   15.00    1.80
   3  -3  -1   11.50    1.60
  -3   3   1   14.90    1.70
   3   3  -1   12.00    1.60
  -3   3   1   14.00    1.60
  -3   3   1   14.80    2.00
   3   3  -1   15.40    1.20
   3   3  -1   16.70    1.30
   3   3  -1   17.10    1.20
   2  -3  -1  635.94   19.20
  -2  -3   1  608.94   19.20
  -2  -3   1  596.84   19.50
  -2  -3   1  579.44   18.90
   2  -3  -1  600.24   19.40
   2  -3  -1  613.04   19.40
   2  -3  -1  680.13   19.70
  -2   3   1  599.14   19.30
   2   3  -1  569.64   19.60
  -2   3   1  642.74   19.40
   2   3  -1  623.64   18.70
   2   3  -1  606.04   18.70
  -2   3   1  622.74   20.20
   1  -3  -1    0.30    0.50
   1  -3  -1    1.00    0.60
  -1  -3   1    0.50    0.50
   1  -3  -1    0.10    0.50
  -1  -3   1    0.10    0.40
  -1  -3   1    0.30    0.50
  -1  -3   1    3.40    0.90
   1  -3  -1   -0.80    0.30
  -1   3   1    1.10    0.80
   1   3  -1    0.50    0.60
  -1   3   1   -0.10    0.40
  -1   3   1    0.40    0.50
   1   3  -1    0.10    0.40
   0  -3  -1  149.09    5.40
   0  -3   1  153.98    5.90
   0  -3  -1  137.69    5.70
   0  -3  -1  144.29    5.80
   0  -3   1  141.99    5.60
   0  -3   1  153.58    5.70
   0  -3   1  141.99    5.60
   0  -3  -1  142.29    5.50
   0   3   1  147.39    6.00
   0   3  -1  144.89    5.70
   0   3  -1  157.08    5.70
   0   3   1  146.99    5.60
   0   3   1  147.59    5.60
   0   3  -1  145.29    5.80
   1  -3   1   23.50    2.00
  -1  -3  -1   28.50    1.90
  -1  -3  -1   28.30    2.10
  -1  -3  -1   30.20    1.70
   1  -3   1   28.20    1.90
   1  -3   1   30.70    2.00
   1  -3   1   27.40    2.00
  -1   3  -1   27.80    2.00
   1   3   1   28.20    1.80
  -1   3  -1   33.10    2.30
  -1   3  -1   29.20    2.00
   1   3   1   28.20    2.10
  -2  -3  -1  438.36   14.90
   2  -3   1  454.75   14.60
  -2  -3  -1  460.55   14.30
   2  -3   1  447.86   14.70
   2  -3   1  456.45   15.20
  -2  -3  -1  447.06   14.20
  -2   3  -1  424.96   15.30
  -2   3  -1  473.65   14.80
   2   3   1  451.35   14.00
   2   3   1  470.55   14.10
   2   3   1  458.95   14.60
  -2   3  -1  455.95   14.70
  -3  -3  -1   66.59    3.10
  -3  -3  -1   70.49    3.10
   3  -3   1   68.29    3.50
  -3  -3  -1   68.49    3.50
  -3  -3  -1   59.89    3.70
   3  -3   1   68.69    4.10
   3  -3   1   67.19    3.60
  -3   3  -1   68.19    4.20
   3   3   1   75.89    4.10
  -3   3  -1   67.89    3.50
  -3   3  -1   78.39    3.70
   3   3   1   73.99    2.60
   3   3   1   72.09    3.40
   4  -3   1   28.20    2.30
   4  -3   1   23.00    1.90
   4  -3   1   30.70    2.00
  -4  -3  -1   24.00    1.60
  -4  -3  -1   27.10    2.40
  -4  -3  -1   23.30    1.60
  -4  -3  -1   28.10    2.30
   4  -3   1   22.20    2.40
  -4   3  -1   28.20    2.70
   4   3   1   27.50    2.50
  -4   3  -1   26.20    2.10
   4   3   1   30.50    2.10
   5  -3   1    3.10    0.80
   5  -3   1    1.40    0.90
  -5  -3  -1    3.60    1.20
   5  -3   1    3.30    1.40
  -5  -3  -1    2.60    0.60
   5  -3   1    4.40    1.00
  -5  -3  -1    2.70    0.70
  -5  -3  -1    2.70    1.20
   5   3   1    3.30    1.00
  -5   3  -1    1.80    1.20
  -5   3  -1    4.80    1.20
   5   3   1    2.80    1.20
  -6  -3  -1    1.30    0.50
   6  -3   1    2.40    0.70
   6  -3   1    2.60    1.50
   6  -3   1    2.30    0.70
  -6  -3  -1    3.30    1.40
   6  -3   1    2.80    1.10
  -6  -3  -1    0.80    0.50
  -6  -3  -1   -0.10    0.80
   6   3   1    3.00    1.10
   6   3   1    2.80    1.30
  -6   3  -1    1.60    1.30
  -6   3  -1    0.70    0.70
  -7  -3  -1   31.50    1.90
  -7  -3  -1   32.30    3.30
   7  -3   1   36.60    3.80
   7  -3   1   37.10    3.20
  -7  -3  -1   29.80    3.20
  -7   3  -1   30.20    3.60
   7   3   1   37.20    2.90
  -7   3  -1   35.40    2.70
   7   3   1   41.80    3.80
  -8  -3  -1   49.40    4.40
   8  -3   1   51.19    4.00
   8  -3   1   57.79    5.10
  -8  -3  -1   45.00    4.20
  -8  -3  -1   51.59    2.60
   8   3   1   54.79    4.60
  -8   3  -1   57.19    3.70
  -8   3  -1   53.49    4.90
   9  -3   1    3.80    2.10
   9  -3   1    2.80    1.40
  -9  -3  -1   -0.10    1.30
  -9  -3  -1    3.90    2.10
  -9  -3  -1    1.80    0.70
   9   3   1    5.40    2.10
  -9   3  -1    1.90    1.10
  -9   3  -1    4.40    2.40
 -10  -3  -1    3.70    1.00
 -10  -3  -1    3.40    1.80
 -10  -3  -1    5.60    2.60
  10  -3   1    4.00    2.40
  10  -3   1    0.90    1.20
  10   3   1    5.00    2.20
 -10   3  -1    6.50    1.70
 -10   3  -1    4.30    2.40
  11  -3   1    0.70    1.50
 -11  -3  -1   -0.80    1.20
 -11  -3  -1    0.80    0.70
 -11  -3  -1    0.50    1.70
  11   3   1    1.00    1.30
 -11   3  -1    0.50    1.90
 -11   3  -1    3.00    1.40
  12  -3   1   17.30    4.50
 -12  -3  -1   30.30    4.30
 -12  -3  -1   22.10    1.90
 -12   3  -1   21.10    2.70
  12   3   1   24.30    4.80
 -12   3  -1   14.80    4.10
 -12   3  -1   20.60    4.90
 -13  -3  -1    2.00    0.90
 -13  -3  -1    0.90    1.70
 -13   3  -1    4.10    2.50
  13   3   1    2.70    2.00
  12  -4  -1   12.40    3.80
 -12  -4   1   13.90    1.90
 -12  -4   1   14.10    3.80
 -12   4   1   15.30    4.30
  12   4  -1   10.30    3.20
 -12   4   1   12.70    2.70
 -12   4   1   13.60    4.10
 -11  -4   1   -0.40    0.70
  11  -4  -1    3.30    2.60
 -11  -4   1   -0.20    1.40
 -11   4   1   -1.10    1.50
 -11   4   1    0.40    1.10
  11   4  -1    1.00    1.50
  10  -4  -1   35.10    4.60
 -10  -4   1   35.00    2.70
 -10  -4   1   38.30    4.70
  10  -4  -1   33.00    3.80
 -10  -4   1   37.60    4.40
 -10   4   1   36.20    3.50
 -10   4   1   40.60    5.20
  10   4  -1   37.70    4.40
   9  -4  -1   12.80    2.90
  -9  -4   1   16.40    3.30
   9  -4  -1    9.50    3.00
  -9  -4   1   11.50    1.70
  -9  -4   1   15.40    3.50
  -9   4   1   19.00    4.30
  -9   4   1   16.30    2.40
   9   4  -1   14.90    3.50
  -8  -4   1   -0.20    1.20
  -8  -4   1    2.20    1.70
   8  -4  -1    0.60    1.40
   8  -4  -1    1.70    0.70
   8  -4  -1    2.80    1.50
  -8  -4   1    1.60    0.90
  -8   4   1    0.20    1.50
   8   4  -1    0.70    1.40
  -8   4   1   -0.10    0.70
   7  -4  -1   65.89    4.80
  -7  -4   1   68.19    3.70
  -7  -4   1   65.39    5.00
   7  -4  -1   87.59    6.00
   7  -4  -1   68.79    3.70
  -7  -4   1   70.39    5.20
  -7   4   1   69.59    4.50
   7   4  -1   75.99    5.40
  -7   4   1   68.69    5.60
  -6  -4   1    0.90    1.10
   6  -4  -1    2.10    1.20
  -6  -4   1    2.60    1.40
   6  -4  -1    0.10    0.70
   6  -4  -1    0.00    1.20
  -6  -4   1    1.60    0.80
   6   4  -1    2.10    1.30
  -6   4   1    1.30    1.30
  -6   4   1    0.70    0.80
   5  -4  -1   90.19    5.60
  -5  -4   1   85.49    5.10
  -5  -4   1   83.19    4.20
   5  -4  -1   92.79    5.20
  -5  -4   1   79.79    5.20
   5   4  -1   99.09    5.70
  -5   4   1   79.99    5.60
  -5   4   1   99.29    5.00
   5   4  -1   97.89    4.20
   4  -4  -1  117.79    5.80
  -4  -4   1  130.89    5.50
  -4  -4   1  122.69    5.90
   4  -4  -1  125.19    6.50
  -4  -4   1  128.29    6.10
   4  -4  -1  134.49    6.30
  -4  -4   1  123.49    6.30
   4   4  -1  129.09    4.60
  -4   4   1  126.69    5.90
   4   4  -1  126.79    6.60
   4   4  -1  131.39    4.60
  -4   4   1  137.29    6.10
  -4   4   1  121.79    6.80
   4   4  -1  133.79    5.20
  -3  -4   1    8.50    1.60
  -3  -4   1   11.30    2.10
   3  -4  -1    8.30    1.70
  -3  -4   1    9.20    1.30
   3  -4  -1    5.80    1.40
   3  -4  -1    9.90    1.30
   3  -4  -1    8.30    1.70
   3   4  -1    8.30    1.10
  -3   4   1   12.10    1.60
  -3   4   1    8.20    1.60
  -3   4   1   11.40    2.40
   3   4  -1    8.70    1.80
   3   4  -1    9.20    1.10
   3   4  -1    8.70    1.10
   2  -4  -1   70.09    3.70
  -2  -4   1   76.99    4.10
  -2  -4   1   65.19    3.60
   2  -4  -1   71.39    3.90
  -2  -4   1   67.19    3.50
   2  -4  -1   62.79    3.70
   2  -4  -1   64.79    3.80
   2   4  -1   71.49    3.40
  -2   4   1   68.49    3.80
  -2   4   1   67.99    3.80
  -2   4   1   62.79    4.20
   2   4  -1   69.39    3.40
   1  -4  -1   96.89    4.80
  -1  -4   1   96.99    4.60
  -1  -4   1   97.79    4.70
  -1  -4   1   97.19    4.80
   1  -4  -1   96.59    4.60
  -1  -4   1  100.19    4.60
   1  -4  -1  104.39    4.70
   1  -4  -1  100.99    4.90
  -1   4   1   90.89    4.60
   1   4  -1  100.79    4.60
  -1   4   1  103.69    4.80
   1   4  -1  119.29    4.70
   1   4  -1  103.89    4.60
  -1   4   1  102.59    5.30
   0  -4  -1  177.78    6.90
   0  -4   1  174.08    7.00
   0  -4   1  167.58    7.10
   0  -4   1  180.78    7.00
   0  -4  -1  179.08    7.20
   0  -4  -1  173.28    7.10
   0  -4   1  180.18    7.00
   0  -4  -1  178.48    6.70
   0   4   1  173.28    7.30
   0   4  -1  170.38    7.00
   0   4  -1  178.68    7.30
   0   4  -1  181.78    7.00
   0   4   1  179.08    7.00
   0   4   1  175.68    6.90
  -1  -4  -1   98.69    4.90
   1  -4   1  100.89    5.00
  -1  -4  -1  104.69    4.40
   1  -4   1  109.59    4.80
  -1  -4  -1  110.29    4.80
   1  -4   1  102.89    4.80
  -1  -4  -1  107.39    4.90
   1  -4   1  100.59    4.90
  -1   4  -1  107.99    5.30
   1   4   1  104.29    4.70
  -1   4  -1  103.79    4.90
  -1   4  -1  101.89    4.90
  -2  -4  -1   68.19    3.30
   2  -4   1   72.29    3.80
  -2  -4  -1   66.59    3.40
   2  -4   1   64.59    3.80
  -2  -4  -1   68.49    3.90
   2  -4   1   75.39    3.80
   2  -4   1   58.39    3.80
   2   4   1   64.19    3.30
   2   4   1   70.09    3.40
  -2   4  -1   67.79    3.80
  -2   4  -1   67.59    4.30
  -2   4  -1   65.79    3.70
   2   4   1   67.39    3.70
  -3  -4  -1   37.20    2.90
   3  -4   1   35.70    3.00
  -3  -4  -1   39.30    2.60
   3  -4   1   42.20    2.70
   3  -4   1   33.20    2.70
   3  -4   1   39.70    2.80
  -3  -4  -1   39.90    2.50
  -3   4  -1   41.40    3.50
  -3   4  -1   32.50    2.60
  -3   4  -1   37.80    2.80
   3   4   1   36.60    2.10
   3   4   1   43.20    2.70
   3   4   1   40.60    2.10
   4  -4   1  348.87   12.50
  -4  -4  -1  355.36   12.30
   4  -4   1  325.07   13.10
   4  -4   1  330.27   12.20
  -4  -4  -1  325.27   11.50
  -4  -4  -1  360.66   11.70
  -4  -4  -1  332.87   12.90
  -4   4  -1  359.96   12.60
  -4   4  -1  334.67   13.60
   4   4   1  350.56   10.10
   4   4   1  358.16   12.00
  -4   4  -1  352.66   12.40
   4   4   1  337.87   13.10
   5  -4   1   42.50    3.80
  -5  -4  -1   47.10    3.40
   5  -4   1   50.79    3.50
   5  -4   1   38.00    2.80
  -5  -4  -1   42.90    2.60
  -5  -4  -1   44.50    3.60
  -5   4  -1   49.00    3.30
   5   4   1   48.10    3.00
  -5   4  -1   44.90    4.00
   5   4   1   48.40    3.80
   6  -4   1   10.60    1.50
   6  -4   1   13.10    2.30
  -6  -4  -1   14.80    2.70
  -6  -4  -1    9.60    2.10
   6  -4   1   11.00    2.60
  -6  -4  -1    9.00    1.30
   6   4   1   13.40    2.70
  -6   4  -1   13.00    1.90
   6   4   1   13.40    2.00
  -6   4  -1   11.30    2.70
  -7  -4  -1    0.50    0.70
  -7  -4  -1    0.10    1.00
  -7  -4  -1    2.00    1.30
   7  -4   1   -0.50    1.00
   7  -4   1    0.90    1.00
   7  -4   1    0.70    0.60
  -7   4  -1    0.70    0.70
   7   4   1   -1.00    1.00
  -7   4  -1   -0.50    1.00
  -8  -4  -1  132.69    7.70
   8  -4   1  125.69    6.90
   8  -4   1  125.39    8.20
  -8  -4  -1  114.09    7.20
  -8  -4  -1  126.99    5.30
   8   4   1  120.59    7.60
  -8   4  -1  127.29    6.50
  -8   4  -1  125.99    8.40
   9  -4   1   54.69    5.60
  -9  -4  -1   57.39    3.30
   9  -4   1   56.39    4.70
  -9  -4  -1   79.29    5.90
  -9  -4  -1   62.59    5.30
   9   4   1   60.89    5.40
  -9   4  -1   63.69    4.50
  -9   4  -1   63.49    6.00
 -10  -4  -1   26.70    2.20
  10  -4   1   32.80    4.70
 -10  -4  -1   27.90    3.80
 -10   4  -1   27.40    3.00
  10   4   1   22.30    4.30
 -10   4  -1   29.70    4.40
  11  -4   1   16.30    4.30
 -11  -4  -1   24.00    2.10
 -11  -4  -1   26.00    4.80
  11   4   1   16.10    3.80
 -11   4  -1   18.70    4.60
 -11   4  -1   22.00    2.90
 -12  -4  -1    6.50    1.40
  12  -4   1    7.40    3.10
 -12  -4  -1    7.60    2.70
 -12   4  -1    8.60    2.20
 -12   4  -1    3.90    3.10
  12   4   1    6.50    2.60
  12  -5  -1    1.90    2.00
 -12  -5   1   -0.30    0.80
 -12  -5   1    0.60    1.60
  12   5  -1    0.80    1.60
 -12   5   1   -2.60    2.10
 -12   5   1   -0.90    1.00
 -11  -5   1   13.00    3.60
 -11  -5   1   11.20    2.00
  11  -5  -1    6.00    2.70
 -11   5   1   14.90    4.30
  11   5  -1   13.40    3.80
 -11   5   1   12.30    2.70
  10  -5  -1   -1.00    1.50
 -10  -5   1   -0.50    0.70
 -10  -5   1    0.00    1.10
  10   5  -1    1.10    1.60
 -10   5   1    2.20    1.20
 -10   5   1   -0.20    1.60
  -9  -5   1   76.69    6.30
   9  -5  -1   86.19    7.10
   9  -5  -1   76.09    3.40
   9  -5  -1   82.19    5.90
  -9  -5   1   79.39    4.50
  -9   5   1   84.99    7.40
   9   5  -1   71.29    6.20
  -9   5   1   81.59    5.60
  -8  -5   1   39.90    4.30
  -8  -5   1   27.30    3.60
   8  -5  -1   30.60    2.50
  -8  -5   1   31.90    2.80
   8  -5  -1   32.30    3.60
   8  -5  -1   30.50    4.10
  -8   5   1   31.50    3.30
   8   5  -1   34.90    4.10
  -8   5   1   36.30    4.60
  -7  -5   1    3.90    1.20
  -7  -5   1    2.50    1.50
   7  -5  -1    1.40    1.20
   7  -5  -1    6.30    2.30
  -7  -5   1    2.60    1.90
   7  -5  -1    1.90    1.10
  -7   5   1    3.10    1.30
  -7   5   1    5.00    2.30
   7   5  -1    3.80    1.70
   6  -5  -1   15.30    2.80
  -6  -5   1   10.20    1.60
  -6  -5   1   13.20    2.70
  -6  -5   1   13.70    2.80
   6  -5  -1   14.90    3.20
   6  -5  -1   13.80    2.40
  -6   5   1   18.30    3.80
   6   5  -1   12.90    2.80
  -6   5   1   12.50    2.50
   5  -5  -1   16.20    2.20
  -5  -5   1   19.90    2.40
   5  -5  -1   16.20    3.00
  -5  -5   1   11.70    2.50
  -5  -5   1   17.90    2.00
   5  -5  -1   15.90    2.10
  -5   5   1   15.60    3.20
   5   5  -1   16.90    1.00
  -5   5   1   17.40    2.20
   5   5  -1   16.30    3.10
   5   5  -1   16.40    1.00
  -4  -5   1    4.80    1.70
  -4  -5   1    5.60    1.40
   4  -5  -1    4.10    1.60
   4  -5  -1    5.70    1.60
  -4  -5   1    5.00    1.50
   4  -5  -1    1.80    1.30
   4   5  -1    4.90    1.10
   4   5  -1    4.10    1.60
   4   5  -1    6.50    1.30
  -4   5   1    4.80    1.50
  -4   5   1    5.90    2.20
   3  -5  -1   29.70    2.70
  -3  -5   1   26.90    2.70
   3  -5  -1   24.00    2.50
   3  -5  -1   31.10    2.60
   3  -5  -1   30.90    2.80
  -3  -5   1   28.90    2.40
  -3  -5   1   25.80    2.40
   3   5  -1   31.30    2.20
  -3   5   1   27.80    2.60
  -3   5   1   27.50    2.60
   3   5  -1   24.70    2.10
  -3   5   1   28.90    3.20
  -2  -5   1  175.98    7.50
   2  -5  -1  180.38    7.90
   2  -5  -1  175.18    7.90
  -2  -5   1  186.88    8.10
  -2  -5   1  184.68    7.70
   2  -5  -1  178.18    7.80
  -2  -5   1  181.08    7.50
   2  -5  -1  200.38    7.80
   2   5  -1  168.98    7.20
  -2   5   1  188.98    7.90
  -2   5   1  178.48    7.80
  -2   5   1  182.18    8.60
   2   5  -1  188.68    7.40
  -1  -5   1  217.38    9.00
   1  -5  -1  216.78    9.10
   1  -5  -1  219.18    8.70
  -1  -5   1  213.98    8.70
  -1  -5   1  219.38    8.70
   1  -5  -1  224.58    9.10
   1  -5  -1  229.38    8.90
  -1  -5   1  232.78    9.10
   1   5  -1  236.88    8.80
   1   5  -1  223.98    8.80
  -1   5   1  226.18    8.90
  -1   5   1  229.28    9.60
   1   5  -1  198.98    8.50
  -1   5   1  227.98    9.00
   0  -5   1  155.98    7.00
   0  -5  -1  160.38    7.20
   0  -5   1  157.78    7.20
   0  -5  -1  160.58    6.90
   0  -5  -1  163.28    6.60
   0  -5   1  165.78    7.00
   0  -5   1  164.48    6.90
   0  -5  -1  164.08    7.20
   0   5  -1  168.28    6.90
   0   5   1  149.69    7.20
   0   5   1  172.48    7.00
   0   5   1  150.18    6.80
   0   5  -1  158.48    6.90
   0   5  -1  165.18    7.20
   1  -5   1  172.08    7.70
   1  -5   1  183.38    7.50
   1  -5   1  169.38    7.50
  -1  -5  -1  188.78    7.80
  -1  -5  -1  180.98    7.40
  -1  -5  -1  177.68    7.00
   1  -5   1  182.58    7.60
  -1  -5  -1  181.78    7.80
  -1   5  -1  167.58    7.50
  -1   5  -1  186.38    7.60
   1   5   1  163.08    7.10
   1   5   1  188.58    8.00
  -1   5  -1  171.38    8.00
   1   5   1  180.38    7.80
  -2  -5  -1   43.60    3.00
  -2  -5  -1   40.90    2.60
  -2  -5  -1   41.70    3.20
   2  -5   1   44.90    3.20
  -2  -5  -1   39.80    3.20
   2  -5   1   35.70    3.00
   2  -5   1   38.40    3.20
   2  -5   1   44.40    3.10
   2   5   1   41.90    2.70
  -2   5  -1   46.90    3.70
   2   5   1   45.80    3.20
  -2   5  -1   40.80    3.20
  -2   5  -1   44.80    3.20
   3  -5   1   16.50    2.10
   3  -5   1   17.90    2.20
  -3  -5  -1   19.90    1.90
  -3  -5  -1   18.90    1.80
  -3  -5  -1   18.70    2.30
   3  -5   1   21.40    2.20
   3   5   1   19.50    1.70
   3   5   1   21.90    1.80
  -3   5  -1   21.70    2.30
  -3   5  -1   14.30    1.90
   3   5   1   18.20    2.00
  -3   5  -1   18.80    2.60
   4  -5   1    4.70    1.40
  -4  -5  -1    6.50    1.50
  -4  -5  -1    6.20    1.40
  -4  -5  -1    4.90    1.60
   4  -5   1    6.10    1.90
   4  -5   1    6.40    1.60
  -4   5  -1    6.10    2.10
   4   5   1    8.00    1.60
  -4   5  -1    7.60    1.60
   4   5   1    6.20    0.90
  -5  -5  -1  478.15   15.80
  -5  -5  -1  465.95   16.40
   5  -5   1  473.25   17.90
   5  -5   1  479.65   16.50
  -5  -5  -1  473.15   17.60
   5  -5   1  460.15   16.80
  -5   5  -1  444.66   16.50
   5   5   1  472.45   17.90
  -5   5  -1  473.95   18.50
   6  -5   1   52.89    4.00
   6  -5   1   45.40    4.40
  -6  -5  -1   49.99    4.30
  -6  -5  -1   46.70    3.10
   6  -5   1   43.70    3.30
  -6  -5  -1   67.39    4.40
  -6   5  -1   48.30    4.70
   6   5   1   52.19    4.50
  -6   5  -1   44.70    3.70
   7  -5   1   61.49    5.30
  -7  -5  -1   57.09    3.50
   7  -5   1   56.09    4.40
   7  -5   1   56.59    3.60
  -7  -5  -1   54.99    4.80
  -7   5  -1   53.89    5.30
   7   5   1   48.70    4.70
  -7   5  -1   58.69    4.30
   8  -5   1   43.60    2.80
  -8  -5  -1   54.19    5.00
   8  -5   1   44.80    4.10
   8  -5   1   49.10    5.10
  -8  -5  -1   45.70    3.10
  -8   5  -1   43.30    3.90
   8   5   1   48.90    4.80
  -8   5  -1   43.30    5.00
  -9  -5  -1    1.60    1.00
  -9  -5  -1    0.70    1.50
   9  -5   1   -0.80    1.10
  -9   5  -1    3.30    2.20
  -9   5  -1    4.40    1.70
   9   5   1    4.90    2.20
  10  -5   1    5.10    2.60
 -10  -5  -1    3.20    1.90
 -10  -5  -1    4.50    1.20
 -10   5  -1    2.70    2.10
 -10   5  -1    2.40    1.40
  10   5   1   12.60    3.40
 -11  -5  -1   91.69    7.40
  11  -5   1   87.79    8.00
 -11  -5  -1   92.29    4.80
 -11   5  -1   96.19    8.60
  11   5   1   88.89    7.50
 -11   5  -1   86.39    6.10
  12  -5   1   -0.10    2.00
 -12  -5  -1    1.90    2.10
 -12  -5  -1    2.50    1.10
  12   5   1    0.30    2.00
 -12   5  -1    1.10    1.50
 -12   5  -1    2.30    2.50
 -11  -6   1    0.60    0.90
  11  -6  -1    0.90    2.00
 -11  -6   1    1.70    2.10
 -11   6   1    2.70    2.30
 -11   6   1    1.60    1.30
  11   6  -1   -1.10    1.60
  10  -6  -1   13.80    4.10
 -10  -6   1   17.30    2.30
 -10  -6   1   19.30    4.20
  10   6  -1    8.90    3.00
 -10   6   1   17.10    4.70
 -10   6   1    9.00    2.70
   9  -6  -1    7.20    3.00
  -9  -6   1   15.00    2.20
  -9  -6   1   10.20    3.10
   9  -6  -1   13.30    1.80
   9  -6  -1   14.50    4.00
  -9   6   1   18.70    4.80
  -9   6   1   11.50    2.80
   9   6  -1   12.00    3.10
  -8  -6   1   22.00    2.50
   8  -6  -1   17.00    3.90
  -8  -6   1   17.40    3.80
   8  -6  -1   15.60    3.20
   8  -6  -1   19.00    2.30
  -8   6   1   19.90    2.90
  -8   6   1   14.70    4.00
   8   6  -1   15.70    3.70
   7  -6  -1    5.80    1.70
  -7  -6   1   10.90    2.20
   7  -6  -1    8.90    2.90
  -7  -6   1    6.70    2.50
   7  -6  -1    8.90    2.40
  -7   6   1    4.10    2.50
  -7   6   1    5.40    1.90
   7   6  -1    9.90    2.80
   6  -6  -1  157.88    7.70
   6  -6  -1  150.18    8.70
  -6  -6   1  157.38    8.70
  -6  -6   1  163.18    7.30
   6  -6  -1  151.88    8.20
  -6   6   1  146.39    7.90
  -6   6   1  155.48    9.50
   6   6  -1  146.39    8.70
   5  -6  -1    6.70    2.00
   5  -6  -1    5.10    1.70
  -5  -6   1    3.90    1.70
  -5  -6   1    7.40    1.90
   5  -6  -1   10.70    2.70
  -5  -6   1    6.50    1.70
  -5   6   1    9.00    2.20
   5   6  -1    4.80    0.90
  -5   6   1    6.00    2.60
   4  -6  -1  116.99    6.60
  -4  -6   1  113.99    5.90
   4  -6  -1  115.79    6.40
  -4  -6   1  120.09    6.20
  -4  -6   1  122.69    6.90
   4  -6  -1  101.69    6.40
   4   6  -1  124.39    5.30
  -4   6   1  122.69    7.60
  -4   6   1  109.59    6.30
  -3  -6   1    1.80    1.00
  -3  -6   1    3.20    1.20
   3  -6  -1    3.30    1.30
   3  -6  -1    4.70    1.60
   3  -6  -1    4.60    1.60
  -3  -6   1    3.30    1.60
  -3   6   1    4.20    1.50
  -3   6   1    4.50    1.50
   3   6  -1    7.00    1.50
  -3   6   1    7.90    2.40
   3   6  -1    3.40    1.10
  -2  -6   1  132.49    6.30
   2  -6  -1  131.09    6.70
   2  -6  -1  123.19    6.70
  -2  -6   1  135.09    6.50
   2  -6  -1  132.49    6.60
   2  -6  -1  131.49    6.50
  -2  -6   1  133.99    6.80
   2   6  -1  128.89    6.20
  -2   6   1  125.09    6.60
  -2   6   1  138.19    6.80
   2   6  -1  128.59    6.10
  -2   6   1  134.39    7.40
  -1  -6   1   10.80    1.60
  -1  -6   1    7.30    1.70
  -1  -6   1    9.40    2.10
   1  -6  -1   10.60    2.10
   1  -6  -1    6.20    1.80
   1  -6  -1    8.20    1.90
  -1  -6   1    7.90    2.00
   1  -6  -1    4.90    1.40
  -1   6   1    7.70    2.20
  -1   6   1    4.10    1.40
   1   6  -1    7.30    1.70
  -1   6   1    7.90    1.90
   1   6  -1    9.60    2.00
   0  -6   1  101.69    5.30
   0  -6   1  105.49    5.60
   0  -6   1   98.89    5.30
   0  -6  -1   90.09    5.40
   0  -6  -1   99.09    5.60
   0  -6  -1   97.09    5.20
   0  -6  -1   91.39    4.90
   0  -6   1   95.19    5.50
   0   6   1   94.89    5.20
   0   6  -1  102.49    5.70
   0   6   1  103.79    5.90
   0   6  -1   90.59    5.20
   1  -6   1   47.20    3.40
   1  -6   1   40.00    3.50
  -1  -6  -1   42.70    3.50
   1  -6   1   45.90    3.50
   1  -6   1   35.80    3.20
  -1  -6  -1   47.00    3.40
  -1  -6  -1   43.40    3.00
  -1   6  -1   39.50    3.30
  -1   6  -1   50.39    3.60
  -1   6  -1   39.50    3.70
   1   6   1   43.40    3.20
   2  -6   1   13.90    2.40
   2  -6   1   17.10    2.10
  -2  -6  -1   15.60    1.80
   2  -6   1   15.50    2.20
  -2  -6  -1   13.30    1.80
   2  -6   1   17.50    2.30
  -2  -6  -1   15.10    2.20
   2   6   1   16.70    2.20
  -2   6  -1   21.10    2.90
   2   6   1   14.90    1.80
  -2   6  -1   17.70    2.20
  -2   6  -1   12.40    2.00
   3  -6   1  283.97   11.60
   3  -6   1  285.07   11.80
  -3  -6  -1  302.17   12.30
   3  -6   1  294.37   12.30
  -3  -6  -1  285.67   11.30
  -3   6  -1  312.17   12.10
   3   6   1  300.37   11.40
  -3   6  -1  296.07   11.80
   3   6   1  300.47   10.70
  -3   6  -1  292.57   12.90
  -4  -6  -1  107.09    5.60
   4  -6   1  112.79    6.20
   4  -6   1  104.69    6.50
  -4  -6  -1  116.59    6.70
   4  -6   1  121.09    6.40
   4   6   1  117.99    4.90
  -4   6  -1  103.99    6.10
  -4   6  -1  111.19    7.20
  -5  -6  -1    0.20    1.00
   5  -6   1    4.30    1.60
   5  -6   1    3.40    1.40
   5  -6   1    2.90    1.70
  -5  -6  -1    3.10    1.20
   5   6   1    2.70    0.50
  -5   6  -1    2.60    1.90
  -5   6  -1    2.60    1.40
   5   6   1    2.90    0.50
   6  -6   1    1.30    1.50
  -6  -6  -1    0.70    1.30
   6  -6   1    1.80    1.30
  -6  -6  -1    0.60    0.80
   6  -6   1    0.40    1.00
  -6   6  -1    2.00    1.80
  -6   6  -1    0.50    1.00
   7  -6   1   95.89    5.50
  -7  -6  -1  102.69    7.00
   7  -6   1  104.79    6.50
   7  -6   1  105.19    7.40
  -7  -6  -1  100.29    5.40
  -7   6  -1   96.59    6.20
  -7   6  -1  107.49    8.00
  -8  -6  -1   36.60    3.10
   8  -6   1   37.40    3.00
   8  -6   1   38.10    4.70
  -8  -6  -1   45.50    4.80
   8   6   1   33.40    4.30
  -8   6  -1   35.10    3.80
  -8   6  -1   37.00    4.90
   9  -6   1    0.20    1.50
  -9  -6  -1    1.40    0.80
  -9  -6  -1   -0.60    1.60
   9  -6   1   -0.40    0.60
  -9   6  -1   -0.40    0.90
  -9   6  -1    1.00    1.90
   9   6   1    1.50    1.90
 -10  -6  -1    3.00    1.40
  10  -6   1    1.90    2.00
 -10  -6  -1    2.50    2.10
  10   6   1    1.40    2.00
 -10   6  -1   -0.30    1.70
 -10   6  -1    0.40    1.00
  11  -6   1   45.40    6.00
 -11  -6  -1   55.49    5.90
 -11  -6  -1   50.79    3.60
 -11   6  -1   40.60    4.40
 -11   6  -1   52.29    6.50
  11   6   1   47.60    5.70
 -11   7   1    7.00    2.50
 -10  -7   1   24.10    4.70
  10  -7  -1   16.70    1.70
  10  -7  -1   19.70    4.70
 -10  -7   1   19.50    2.50
 -10   7   1   13.00    4.00
 -10   7   1   13.20    3.00
  -9  -7   1   12.80    2.50
  -9  -7   1   11.30    3.10
   9  -7  -1   11.30    2.20
   9  -7  -1   16.40    4.20
  -9   7   1    7.60    2.50
  -9   7   1   10.40    3.90
   8  -7  -1   32.10    4.50
  -8  -7   1   27.80    2.90
   8  -7  -1   22.60    3.50
   8  -7  -1   22.80    2.80
  -8  -7   1   27.70    3.90
  -8   7   1   28.70    5.80
  -8   7   1   21.30    3.30
  -7  -7   1    0.00    1.40
   7  -7  -1    3.60    2.30
   7  -7  -1    2.00    1.50
  -7  -7   1    1.80    1.20
   7  -7  -1    2.50    1.40
  -7   7   1    2.40    1.50
  -7   7   1    1.70    2.20
  -6  -7   1   49.90    4.80
   6  -7  -1   50.29    4.30
  -6  -7   1   49.90    4.00
   6  -7  -1   43.10    4.60
   6  -7  -1   49.80    4.60
  -6   7   1   52.59    5.80
  -6   7   1   46.90    4.40
   5  -7  -1   64.29    5.20
  -5  -7   1   80.39    5.90
   5  -7  -1   67.69    5.50
  -5  -7   1   71.29    4.80
   5  -7  -1   73.39    5.30
  -5   7   1   74.39    6.60
   5   7  -1   74.29    3.70
  -5   7   1   68.29    5.30
   4  -7  -1   -0.30    0.90
   4  -7  -1   -1.20    1.00
  -4  -7   1    1.50    1.40
   4  -7  -1    1.10    1.20
  -4  -7   1   -0.10    0.80
   4   7  -1   -0.40    0.70
  -4   7   1   -0.80    1.30
  -4   7   1    0.70    1.00
   3  -7  -1   16.00    2.50
  -3  -7   1   21.10    2.80
  -3  -7   1   19.70    2.50
   3  -7  -1   20.00    2.90
   3  -7  -1   19.70    2.90
   3   7  -1   20.00    2.30
  -3   7   1   19.20    3.90
  -3   7   1   15.40    2.90
  -3   7   1   22.10    2.80
  -2  -7   1   16.10    2.60
  -2  -7   1   23.00    2.90
   2  -7  -1   16.90    2.60
  -2  -7   1   20.20    2.50
   2  -7  -1   22.50    2.90
   2  -7  -1   15.40    2.30
   2   7  -1   21.10    2.50
  -2   7   1   19.80    3.30
  -2   7   1   16.90    2.50
   2   7  -1   21.70    2.50
   1  -7  -1   48.50    3.70
  -1  -7   1   44.20    3.50
  -1  -7   1   48.00    4.10
   1  -7  -1   41.60    3.80
  -1  -7   1   47.20    3.70
   1  -7  -1   49.99    3.90
   1  -7  -1   42.80    3.90
  -1   7   1   42.60    3.70
  -1   7   1   49.80    4.50
   1   7  -1   51.79    3.80
   0  -7  -1  157.98    7.70
   0  -7   1  161.28    7.70
   0  -7   1  160.18    9.50
   0  -7  -1  155.58    7.50
   0  -7  -1  160.38    8.10
   0  -7   1  170.08    7.70
   0  -7   1  153.38    7.80
   0   7  -1  147.79    7.60
   0   7   1  151.68    8.00
   0   7  -1  151.98    8.00
   0   7   1  142.19    7.40
   1  -7   1   17.00    2.40
   1  -7   1   18.00    2.60
  -1  -7  -1   20.30    2.70
   1  -7   1   20.50    2.70
   1  -7   1   24.00    2.60
  -1  -7  -1   18.70    2.40
  -1   7  -1   17.90    2.40
   1   7   1   20.10    2.40
  -1   7  -1   19.10    2.90
   2  -7   1  350.36   13.80
   2  -7   1  333.67   13.30
  -2  -7  -1  312.87   13.60
  -2  -7  -1  318.27   12.90
   2  -7   1  350.56   13.70
   2   7   1  354.16   13.30
  -2   7  -1  317.17   14.10
   2   7   1  339.37   12.60
  -2   7  -1  337.97   13.50
   3  -7   1   82.39    5.50
   3  -7   1   62.69    5.00
  -3  -7  -1   72.39    5.40
  -3  -7  -1   74.49    4.80
   3  -7   1   79.49    5.20
  -3   7  -1   77.39    5.20
  -3   7  -1   72.99    5.90
   3   7   1   82.09    4.50
   4  -7   1    0.80    1.30
   4  -7   1    0.40    1.00
  -4  -7  -1   -0.50    0.80
  -4  -7  -1    0.00    0.90
   4  -7   1    0.50    1.20
   4   7   1   -0.10    0.60
  -4   7  -1   -0.40    0.90
  -4   7  -1    2.00    2.10
   5  -7   1   29.30    3.60
  -5  -7  -1   32.60    3.80
   5  -7   1   38.60    3.70
  -5  -7  -1   29.20    3.00
   5  -7   1   32.50    3.50
  -5   7  -1   27.40    4.10
  -5   7  -1   35.70    3.70
  -6  -7  -1    4.60    1.60
   6  -7   1    1.10    1.60
   6  -7   1    0.00    1.10
  -6  -7  -1    5.00    2.10
   6  -7   1    0.60    1.10
  -6   7  -1    3.00    2.10
  -6   7  -1    5.30    1.70
   7  -7   1    2.00    1.70
  -7  -7  -1   -0.30    0.90
  -7  -7  -1   -1.80    1.40
   7  -7   1   -0.20    0.90
  -7   7  -1   -1.70    0.90
  -7   7  -1   -1.70    1.60
   8  -7   1   32.20    4.30
  -8  -7  -1   22.00    2.70
   8  -7   1   22.50    2.70
  -8  -7  -1   31.80    4.20
  -8   7  -1   21.60    3.20
  -8   7  -1   16.10    4.30
   9  -7   1    0.30    1.90
  -9  -7  -1    0.70    1.80
  -9  -7  -1    0.70    1.00
   9  -7   1    2.10    1.10
  -9   7  -1    1.50    1.30
  -9   7  -1    0.60    1.60
  10  -7   1   70.99    7.30
 -10  -7  -1   74.69    4.90
 -10  -7  -1   70.69    6.70
 -10   7  -1   72.59    7.70
 -10   7  -1   76.89    6.10
  10  -8  -1   27.80    2.70
  10  -8  -1   36.90    5.60
 -10   8   1   33.50    4.30
  -9  -8   1    1.60    1.50
   9  -8  -1    2.20    2.10
  -9  -8   1    0.40    0.90
   9  -8  -1    0.50    1.10
  -9   8   1    0.90    2.80
  -9   8   1    0.80    1.40
  -8  -8   1   15.50    3.70
  -8  -8   1   15.50    2.90
   8  -8  -1   14.80    3.00
   8  -8  -1   17.40    4.20
  -8   8   1   12.80    4.30
  -8   8   1   11.60    3.00
  -7  -8   1    8.20    2.80
  -7  -8   1    4.00    1.50
   7  -8  -1    5.00    2.70
   7  -8  -1    8.80    2.60
   7  -8  -1    5.00    1.90
  -7   8   1    5.40    2.20
  -7   8   1    6.80    3.10
   6  -8  -1   27.80    4.10
  -6  -8   1   27.20    4.00
   6  -8  -1   34.30    3.90
   6  -8  -1   25.10    3.50
  -6  -8   1   25.80    3.10
  -6   8   1   33.40    3.90
  -6   8   1   32.10    4.80
   5  -8  -1   59.09    5.20
  -5  -8   1   67.09    5.00
   5  -8  -1   71.59    5.80
   5  -8  -1   62.19    5.20
  -5  -8   1   54.49    5.20
   5   8  -1   62.59    3.70
  -5   8   1   58.59    6.20
  -4  -8   1   55.89    5.00
   4  -8  -1   61.99    5.20
  -4  -8   1   55.59    4.50
   4  -8  -1   62.39    5.20
   4  -8  -1   59.99    5.10
  -4   8   1   54.69    5.60
   4   8  -1   56.89    3.90
   3  -8  -1  230.88   10.40
  -3  -8   1  203.28    9.70
   3  -8  -1  203.98   10.30
   3  -8  -1  196.98   10.10
  -3  -8   1  199.08   10.30
   3   8  -1  196.18    8.90
  -3   8   1  195.18   11.00
   2  -8  -1  172.58    9.30
  -2  -8   1  169.78    9.30
   2  -8  -1  219.68   10.20
  -2  -8   1  198.48    9.30
  -2   8   1  194.28    9.60
   2   8  -1  192.78    8.80
  -2   8   1  165.08    9.90
  -1  -8   1    1.80    1.30
  -1  -8   1    1.70    1.70
   1  -8  -1    3.70    1.70
   1   8  -1    5.40    1.80
  -1   8   1    2.20    1.50
   1   8  -1    1.20    1.40
  -1   8   1    2.60    2.10
   0  -8  -1   88.69    5.60
   0  -8   1   87.69    5.60
   0  -8  -1   79.29    5.80
   0  -8   1   75.29    5.50
   0   8  -1   76.19    5.30
   0   8   1   74.29    5.30
   0   8  -1   83.99    5.90
   1  -8   1   38.30    3.80
   1  -8   1   33.10    3.70
  -1  -8  -1   35.40    3.50
  -1  -8  -1   33.70    3.80
  -1   8  -1   32.60    3.60
   1   8   1   35.10    3.40
  -1   8  -1   37.80    4.30
   1   8   1   35.10    3.90
   2  -8   1   99.19    6.40
   2  -8   1  113.59    7.00
  -2  -8  -1  103.59    6.80
   2  -8   1  109.79    6.70
  -2  -8  -1   91.59    6.00
  -2   8  -1   99.79    7.10
  -2   8  -1  110.09    6.80
   2   8   1  104.49    5.90
  -3  -8  -1    1.90    1.40
  -3  -8  -1    3.00    1.70
   3  -8   1    5.20    2.10
   3  -8   1    4.60    2.10
   3  -8   1    3.80    1.70
  -3   8  -1    1.60    2.00
   3   8   1    3.60    1.50
  -4  -8  -1    7.30    2.50
   4  -8   1    5.00    2.00
  -4  -8  -1    5.10    1.70
   4  -8   1    6.80    2.20
   4  -8   1    7.40    2.50
   4   8   1    4.60    1.40
  -4   8  -1    8.60    3.30
   5  -8   1    0.40    1.30
  -5  -8  -1    1.10    1.50
   5  -8   1    2.70    1.70
   5  -8   1   -0.80    1.20
  -5  -8  -1   -1.20    0.80
  -5   8  -1   -0.90    1.70
   5   8   1    0.80    0.70
   6  -8   1   27.80    3.40
   6  -8   1   35.20    4.50
  -6  -8  -1   19.20    3.90
  -6  -8  -1   30.70    3.30
  -6   8  -1   31.00    3.80
  -6   8  -1   38.80    5.20
  -7  -8  -1   51.49    5.40
  -7  -8  -1   43.40    4.00
   7  -8   1   45.60    5.30
   7  -8   1   40.10    4.00
  -7   8  -1   55.79    5.10
  -7   8  -1   58.79    6.40
  -8  -8  -1   44.30    4.00
   8  -8   1   41.90    4.00
   8  -8   1   51.79    5.80
  -8  -8  -1   47.60    5.30
  -8   8  -1   46.70    6.20
  -8   8  -1   44.40    4.70
   9  -8   1   10.60    2.20
   9  -8   1    8.70    3.60
  -9  -8  -1    0.90    1.60
  -9  -8  -1    2.00    1.20
  -9   8  -1    2.20    1.70
  -9   8  -1    5.70    3.20
  10  -8   1    1.40    0.90
 -10   8  -1   -1.60    1.00
   8  -9  -1    7.90    2.50
   8  -9  -1   18.60    4.40
  -8  -9   1   12.40    3.70
  -8  -9   1    7.50    2.20
  -8   9   1   11.70    4.30
  -7  -9   1    4.60    1.90
   7  -9  -1    4.60    2.20
   7  -9  -1    6.10    2.20
  -7  -9   1    7.70    2.80
  -7   9   1   -0.30    2.50
   6  -9  -1    3.80    2.30
  -6  -9   1    8.00    2.30
  -6  -9   1    2.70    1.90
   6  -9  -1   10.70    2.90
  -6   9   1    5.50    2.90
   6   9  -1    7.40    0.90
   5  -9  -1   12.70    3.20
  -5  -9   1   16.30    2.60
   5  -9  -1   16.90    3.80
  -5  -9   1   15.80    3.50
  -5   9   1   17.30    4.40
   5   9  -1   12.70    1.80
  -4  -9   1    3.80    1.80
   4  -9  -1    4.40    2.30
  -4  -9   1    6.40    2.50
   4  -9  -1    0.20    1.50
   4   9  -1    3.40    1.30
  -4   9   1    2.70    2.20
   3  -9  -1   14.90    3.60
  -3  -9   1   14.30    2.90
  -3  -9   1   13.50    3.10
   3  -9  -1   11.60    3.10
  -3   9   1    8.60    3.10
   3   9  -1   10.30    2.20
  -2  -9   1    7.70    2.50
   2  -9  -1    8.10    2.50
  -2  -9   1   10.20    2.60
  -2   9   1    4.80    2.80
   2   9  -1    7.10    2.00
  -2   9   1    7.90    2.40
  -1  -9   1   99.99    7.00
  -1  -9   1  111.29    7.60
   1  -9  -1  113.99    7.40
  -1   9   1  104.89    7.60
  -1   9   1  107.69    6.90
   1   9  -1  103.29    6.60
   0  -9  -1   34.00    4.00
   0  -9   1   33.30    3.90
   0   9  -1   37.50    5.10
   0   9   1   31.40    3.70
   0   9   1   38.90    4.50
   0   9  -1   37.50    3.90
  -1  -9  -1   12.00    3.00
   1  -9   1   11.90    2.80
  -1  -9  -1   16.20    3.10
  -1   9  -1   16.30    3.20
  -1   9  -1   22.00    3.60
   1   9   1    7.60    2.20
  -2  -9  -1  151.48    9.00
  -2  -9  -1  139.09    8.10
   2  -9   1  157.18    8.80
  -2   9  -1  149.39    8.70
   2   9   1  150.48    7.80
  -2   9  -1  148.09    9.40
  -3  -9  -1   11.80    2.70
   3  -9   1   14.40    3.40
  -3  -9  -1   14.00    3.30
   3  -9   1    4.90    2.10
  -3   9  -1   10.20    3.20
   3   9   1    9.40    2.20
   4  -9   1    0.40    1.40
  -4  -9  -1    3.80    2.20
  -4  -9  -1    1.70    1.60
   4  -9   1    4.90    2.10
   4   9   1    1.20    1.00
  -4   9  -1    0.70    2.10
   5  -9   1   17.40    3.60
  -5  -9  -1   17.00    4.00
   5  -9   1   16.20    3.80
  -5  -9  -1   21.20    2.90
  -5   9  -1   11.60    3.50
   5   9   1   16.60    1.80
  -6  -9  -1    1.30    1.80
  -6  -9  -1   -0.70    0.90
   6  -9   1    2.30    2.20
   6  -9   1    2.40    1.60
  -6   9  -1    0.70    2.10
  -7  -9  -1   16.10    4.00
   7  -9   1   18.80    4.20
   7  -9   1   12.30    2.80
  -7  -9  -1   17.00    3.30
  -7   9  -1   10.60    3.90
   8  -9   1    0.90    1.30
  -8  -9  -1    0.40    1.10
   8  -9   1    2.90    2.30
  -8  -9  -1    3.00    1.60
  -8   9  -1    0.40    2.60
  -7 -10   1    2.00    1.40
  -7 -10   1    2.10    2.00
   7 -10  -1    4.30    2.10
  -7  10   1    5.50    3.10
  -6 -10   1    0.50    1.20
   6 -10  -1   -0.30    1.30
  -6 -10   1    0.20    1.60
  -6  10   1    1.60    2.70
   6  10  -1    1.10    0.60
  -5 -10   1   68.79    6.40
   5 -10  -1   60.59    5.80
  -5 -10   1   54.99    5.10
   5 -10  -1   65.19    6.70
  -5  10   1   56.39    6.60
   5  10  -1   56.79    3.90
   4 -10  -1   26.30    4.00
  -4 -10   1   27.70    3.60
  -4 -10   1   27.30    4.00
   4 -10  -1   29.30    4.20
  -4  10   1   22.30    5.10
   4  10  -1   24.10    2.90
  -3 -10   1    1.70    1.80
  -3 -10   1    1.30    1.30
   3 -10  -1   -0.40    1.60
   3  10  -1    0.00    1.00
  -3  10   1    2.20    2.60
  -2 -10   1  108.39    7.90
   2 -10  -1  127.99    8.50
  -2  10   1  130.29    8.30
  -2  10   1  126.09    9.00
   2  10  -1  115.29    7.10
  -1 -10   1   -1.80    1.30
   1 -10  -1   -2.00    1.30
   1  10  -1   -0.20    1.20
  -1  10   1   -3.90    1.70
  -1  10   1   -1.20    1.40
   0 -10  -1    5.30    2.30
   0 -10   1    4.90    2.40
   0  10   1    5.60    2.20
   0  10  -1    8.20    2.50
   1 -10   1   37.70    4.60
  -1 -10  -1   39.80    4.70
   1  10   1   37.40    4.00
  -1  10  -1   38.60    4.40
  -2 -10  -1   29.70    3.70
   2 -10   1   27.40    4.00
  -2 -10  -1   24.80    3.90
  -2  10  -1   29.70    5.50
   2  10   1   30.70    3.60
   3 -10   1   44.00    5.20
  -3 -10  -1   36.80    4.10
   3 -10   1   40.70    4.60
  -3 -10  -1   38.30    4.80
  -3  10  -1   42.10    5.50
   3  10   1   41.40    3.80
  -4 -10  -1    9.40    3.10
   4 -10   1   15.70    3.70
  -4 -10  -1   10.80    2.70
   4  10   1   14.50    2.30
  -4  10  -1   11.80    4.00
   5 -10   1    5.60    2.40
  -5 -10  -1   -0.60    1.50
  -5 -10  -1    4.00    1.70
  -5  10  -1    2.40    2.70
   5  10   1    2.40    1.10
   6 -10   1    4.40    2.30
  -6 -10  -1    5.30    1.70
  -6 -10  -1    3.00    2.30
  -6  10  -1    1.90    2.50
   7 -10   1    7.70    2.40
  -7 -10  -1   11.40    3.70
  -7 -10  -1   10.20    2.60
  -7  10  -1    6.30    3.10
  -5 -11   1   10.10    2.70
   5 -11  -1    9.00    2.90
  -5 -11   1   10.90    3.30
   5  11  -1    4.30    1.40
  -5  11   1    6.80    3.40
  -4 -11   1   -1.10    1.60
  -4 -11   1    3.10    1.40
   4  11  -1    2.40    1.40
  -4  11   1    0.10    2.20
  -3 -11   1    4.30    2.30
   3 -11  -1    6.90    2.90
   3  11  -1    6.50    2.00
  -3  11   1    4.20    2.80
   2 -11  -1    2.40    2.10
  -2 -11   1    5.80    2.50
   2  11  -1    3.90    1.80
   1 -11  -1   63.99    6.20
  -1 -11   1   67.79    6.30
   1  11  -1   69.19    5.80
  -1  11   1   63.99    5.90
   0 -11   1    1.70    1.70
   0 -11  -1    4.20    2.10
   0  11  -1   -0.70    1.40
   0  11   1    3.70    1.90
  -1 -11  -1    2.70    2.10
   1 -11   1    0.80    1.70
  -1  11  -1   -1.30    1.40
   1  11   1    0.40    1.30
   2 -11   1    0.70    1.50
  -2 -11  -1   -2.70    1.30
   2  11   1    1.10    1.30
  -3 -11  -1   -1.10    1.30
  -3  11  -1    0.20    1.80
   3  11   1    2.20    1.40
  -4 -11  -1    4.00    2.10
  -4 -11  -1    2.70    1.70
   4 -11   1    0.10    1.60
   4  11   1    1.90    1.20
  -4  11  -1   -3.10    1.90
   5 -11   1    1.40    1.90
  -5 -11  -1    0.20    1.20
  -5 -11  -1    0.70    1.70
   5  11   1   -0.20    0.70
  -5  11  -1    0.70    2.60
 -13   0   2    0.40    1.00
 -13   0   2   -2.20    1.40
  13   0  -2   -0.40    1.50
  13   0  -2    0.00    2.10
  12   0  -2   68.59    6.10
 -12   0   2   62.79    4.10
  12   0  -2   63.49    6.60
 -12   0   2   70.09    6.80
 -11   0   2    0.30    0.70
  11   0  -2   -0.30    1.20
 -11   0   2    1.50    1.60
  11   0  -2    1.80    1.80
 -10   0   2   67.69    6.00
 -10   0   2   65.29    3.80
  10   0  -2   71.09    5.60
  10   0  -2   70.39    6.10
  -9   0   2    2.00    1.50
  -9   0   2    0.00    1.00
  -9   0   2    0.70    0.70
   9   0  -2   -0.70    1.00
   9   0  -2    0.90    1.70
  -8   0   2    1.40    0.70
   8   0  -2    5.30    2.00
  -8   0   2    2.40    1.50
   8   0  -2    0.90    1.10
  -8   0   2    1.30    1.10
  -7   0   2   -0.50    0.60
  -7   0   2    0.30    0.30
   7   0  -2   -0.40    0.80
   7   0  -2   -1.10    0.60
  -7   0   2   -0.10    0.30
  -7   0   2    0.00    0.70
  -6   0   2  188.28    7.90
   6   0  -2  184.78    8.20
  -6   0   2  193.58    6.60
  -6   0   2  187.58    8.60
  -6   0   2  180.38    6.60
   6   0  -2  189.58    8.70
   5   0  -2   -0.40    0.70
  -5   0   2   -0.20    0.90
  -5   0   2   -1.10    0.60
  -5   0   2   -0.10    0.30
  -5   0   2    0.20    0.40
   5   0  -2   -0.90    0.90
  -4   0   2 1294.37   38.20
  -4   0   2 1318.27   39.20
  -4   0   2 1293.57   39.80
   4   0  -2 1298.47   39.60
   4   0  -2 1361.86   40.20
  -4   0   2 1321.57   38.20
   3   0  -2    0.60    0.30
  -3   0   2    0.10    0.20
  -3   0   2    0.20    0.50
   3   0  -2    0.10    0.20
  -3   0   2   -0.20    0.30
  -3   0   2    0.20    0.30
   3   0  -2    0.60    0.60
   3   0  -2   -0.30    0.40
  -2   0   2 1867.11   53.29
   2   0  -2 1721.53   53.09
   2   0  -2 1890.21   52.99
  -2   0   2 1910.71   53.79
   2   0  -2 1805.82   53.59
  -2   0   2 1814.32   52.99
   2   0  -2 1917.61   53.89
  -1   0   2    0.10    0.20
   1   0  -2    0.20    0.20
   1   0  -2    0.10    0.20
  -1   0   2    0.60    0.30
  -1   0   2    0.20    0.20
   0   0  -2  682.73   20.10
   0   0   2  696.73   20.20
   0   0   2  691.03   20.00
  -1   0  -2    0.00    0.10
   1   0   2    0.10    0.30
  -1   0  -2    0.30    0.10
   1   0   2    0.20    0.30
   2   0   2  865.71   25.30
   2   0   2  834.62   24.90
   2   0   2  833.82   25.40
   3   0   2   -0.50    0.50
   3   0   2   -0.10    0.50
   3   0   2    0.40    0.50
  -4   0  -2  569.84   18.60
   4   0   2  579.74   18.40
   4   0   2  591.34   19.00
   4   0   2  576.44   18.80
   5   0   2    1.10    0.90
  -5   0  -2   -0.20    0.60
   5   0   2   -0.40    0.50
   5   0   2    1.90    1.10
  -6   0  -2    0.50    0.70
   6   0   2    1.20    0.90
   6   0   2    0.20    0.60
  -6   0  -2    0.40    0.20
  -6   0  -2    0.40    0.20
   6   0   2    0.70    0.80
  -7   0  -2   -0.20    0.20
   7   0   2    0.90    0.90
   7   0   2    1.30    1.10
  -7   0  -2    1.20    0.90
  -7   0  -2    0.20    0.30
   7   0   2    0.40    0.90
  -8   0  -2  237.18    7.70
  -8   0  -2  227.88   10.40
   8   0   2  235.88   11.00
   8   0   2  240.28   10.70
  -8   0  -2  224.58    8.00
   8   0   2  230.68   10.20
  -9   0  -2    0.00    0.40
  -9   0  -2    0.30    1.20
   9   0   2   -0.90    1.20
   9   0   2    2.60    1.60
  -9   0  -2    0.50    1.60
 -10   0  -2   11.20    3.20
 -10   0  -2    9.50    1.20
  10   0   2   10.90    3.20
  10   0   2    9.60    2.30
 -10   0  -2   10.90    3.00
  11   0   2    0.80    1.30
  11   0   2    1.10    1.50
 -11   0  -2    0.50    0.70
 -11   0  -2   -0.30    1.30
  12   0   2   -0.30    1.70
 -12   0  -2    1.50    1.80
 -12   0  -2    2.10    0.80
 -13   0  -2    2.00    1.90
 -13   0  -2    0.20    0.80
  13   0   2   -1.90    1.30
 -13  -1   2    5.30    1.40
  13  -1  -2    2.40    2.00
  13  -1  -2    2.80    2.50
 -13  -1   2   -1.90    1.90
 -13   1   2    4.80    2.90
 -13   1   2    2.50    1.30
  13   1  -2    5.90    2.50
 -12  -1   2   21.40    4.80
  12  -1  -2   26.80    4.30
 -12  -1   2   22.50    2.40
  12  -1  -2   12.90    3.20
 -12   1   2   20.60    4.70
 -12   1   2   21.00    2.50
  12   1  -2   23.10    3.60
  11  -1  -2  114.59    7.60
 -11  -1   2  109.19    8.20
  11  -1  -2   96.69    7.80
 -11  -1   2  104.59    5.20
  11   1  -2   99.69    7.80
 -11   1   2  111.39    8.30
  11   1  -2  113.99    7.80
 -11   1   2  105.99    5.60
  10  -1  -2    1.30    1.30
  10  -1  -2   -0.30    1.40
 -10  -1   2    2.00    1.00
 -10  -1   2    0.00    1.70
 -10   1   2    1.00    0.90
 -10   1   2    2.10    1.70
  10   1  -2    2.90    1.60
  10   1  -2    1.30    1.70
 -10   1   2    2.30    2.00
  -9  -1   2   22.90    3.40
  -9  -1   2   20.60    1.90
   9  -1  -2   20.90    4.00
   9  -1  -2   23.40    3.00
  -9   1   2   26.10    3.30
  -9   1   2   20.10    2.10
   9   1  -2   21.10    4.00
   9   1  -2   15.90    3.10
  -9   1   2   24.20    3.50
  -8  -1   2   35.40    3.10
  -8  -1   2   40.10    2.40
  -8  -1   2   45.80    4.30
   8  -1  -2   39.10    4.20
   8  -1  -2   38.80    3.60
   8   1  -2   43.70    4.30
  -8   1   2   35.80    2.60
  -8   1   2   39.30    3.70
   8   1  -2   37.90    3.70
  -8   1   2   33.80    3.80
   7  -1  -2   -0.10    0.80
  -7  -1   2    0.30    0.50
  -7  -1   2    0.10    0.40
  -7  -1   2   -1.10    0.60
  -7  -1   2    0.40    0.70
   7  -1  -2   -1.00    0.50
  -7   1   2    0.00    0.50
   7   1  -2    0.30    0.90
   7   1  -2   -1.00    0.70
  -7   1   2   -0.30    0.80
  -6  -1   2  149.69    5.30
  -6  -1   2  145.09    7.30
   6  -1  -2  146.59    7.50
  -6  -1   2  148.39    5.40
  -6  -1   2  152.08    6.40
   6  -1  -2  159.58    7.20
  -6   1   2  155.18    7.20
  -6   1   2  144.69    5.80
   6   1  -2  150.78    7.20
  -6   1   2  162.78    5.90
   6   1  -2  156.78    7.60
  -5  -1   2    0.80    0.60
   5  -1  -2    2.20    1.20
   5  -1  -2    0.40    0.70
   5  -1  -2    2.20    0.30
  -5  -1   2    1.60    0.50
   5  -1  -2    2.00    0.40
  -5  -1   2    1.70    1.00
  -5  -1   2    1.40    0.50
  -5   1   2    2.70    0.70
  -5   1   2    1.10    0.80
  -5   1   2    2.20    0.70
   5   1  -2    1.10    1.00
   5   1  -2    1.80    1.00
   4  -1  -2  841.32   23.10
  -4  -1   2  765.12   24.70
  -4  -1   2  795.22   23.60
  -4  -1   2  787.32   23.00
  -4  -1   2  773.82   23.10
   4  -1  -2  783.22   24.50
   4  -1  -2  771.92   23.10
   4  -1  -2  774.62   24.90
  -4   1   2  768.62   23.50
  -4   1   2  778.72   23.40
  -4   1   2  770.92   24.60
   4   1  -2  777.02   24.90
   4   1  -2  780.82   24.70
   3  -1  -2  111.39    4.00
   3  -1  -2  109.69    4.00
  -3  -1   2  104.19    3.90
   3  -1  -2  100.79    4.80
   3  -1  -2  102.69    4.60
  -3  -1   2  108.19    3.80
  -3  -1   2  107.99    3.80
  -3  -1   2  104.79    4.70
   3   1  -2  115.29    3.40
   3   1  -2  110.69    4.80
  -3   1   2  107.69    4.10
  -3   1   2  100.99    4.70
   3   1  -2  110.09    3.40
   3   1  -2  114.39    4.00
   2  -1  -2  194.58    7.00
  -2  -1   2  192.08    6.90
   2  -1  -2  191.68    6.50
   2  -1  -2  183.48    6.80
  -2  -1   2  197.18    6.30
  -2   1   2  198.98    6.50
   2   1  -2  203.58    6.20
   2   1  -2  198.98    6.10
  -2   1   2  195.58    7.00
   2   1  -2  192.58    6.90
   1  -1  -2   34.80    1.70
  -1  -1   2   34.10    1.60
  -1  -1   2   33.10    1.80
   1  -1  -2   33.70    1.70
   1  -1  -2   32.40    1.60
   1   1  -2   29.50    1.50
  -1   1   2   33.20    1.80
   1   1  -2   33.70    1.70
  -1   1   2   30.10    1.60
  -1   1   2   33.90    1.90
   0  -1  -2 3469.55   99.49
   0  -1  -2 3499.55  100.19
   0  -1   2 3509.45   98.89
   0  -1   2 3377.96   98.99
   0  -1   2 3420.46   99.59
   0  -1   2 3179.98   98.39
   0  -1   2 3505.45   98.39
   0   1   2 3584.04  100.39
   0   1  -2 3389.06   99.29
   0   1  -2 3490.75   99.19
   0   1   2 3473.75  100.09
   0   1  -2 3323.77   99.69
   0   1  -2 3479.35   98.89
   1  -1   2  196.58    6.20
  -1  -1  -2  187.88    5.90
   1  -1   2  192.58    6.60
   1  -1   2  192.58    6.10
   1  -1   2  193.68    6.60
  -1  -1  -2  190.18    6.40
   1   1   2  201.28    5.90
  -1   1  -2  191.18    6.60
   1   1   2  192.18    5.80
   1   1   2  192.38    6.50
   2  -1   2 1926.71   56.89
   2  -1   2 2019.20   56.89
  -2  -1  -2 1899.81   56.39
   2  -1   2 1930.81   55.79
   2  -1   2 1999.80   55.79
   2  -1   2 1983.80   56.09
   2   1   2 1990.80   56.29
   2   1   2 1946.91   56.49
  -2   1  -2 1852.01   55.79
   2   1   2 1965.10   56.49
  -2   1  -2 1884.91   56.69
   3  -1   2   15.30    1.60
   3  -1   2   16.50    1.70
   3  -1   2   14.20    0.60
   3  -1   2   15.40    1.30
   3   1   2   13.10    1.30
   3   1   2   13.30    1.40
  -3   1  -2   10.70    1.40
   3   1   2   15.50    1.50
  -3   1  -2   13.00    0.90
  -3   1  -2   13.70    0.90
   4  -1   2    4.90    1.40
   4  -1   2    5.40    1.40
   4  -1   2    6.70    1.00
  -4   1  -2    3.80    1.10
   4   1   2    6.60    1.30
  -4   1  -2    4.00    0.60
   4   1   2    7.10    1.40
   4   1   2    5.00    1.20
  -4   1  -2    3.20    0.60
   5  -1   2    5.90    1.60
   5  -1   2    8.20    1.90
   5  -1   2    8.50    1.50
   5   1   2    8.80    1.90
  -5   1  -2    6.20    0.90
   5   1   2    7.80    1.70
  -5   1  -2    4.20    1.30
  -5   1  -2    5.70    0.90
   5   1   2    8.00    1.60
   6  -1   2   36.80    2.80
  -6  -1  -2   29.60    2.60
   6  -1   2   34.30    3.20
   6  -1   2   39.20    3.30
   6   1   2   40.90    3.10
  -6   1  -2   33.90    1.80
  -6   1  -2   30.30    1.80
  -6   1  -2   31.30    3.00
   6   1   2   36.90    3.20
   6   1   2   34.50    2.90
   7  -1   2   17.70    2.60
  -7  -1  -2   13.10    2.10
   7  -1   2   17.20    2.10
  -7  -1  -2   17.40    2.20
  -7   1  -2   15.40    1.30
   7   1   2   19.80    2.40
   7   1   2   17.60    2.50
  -7   1  -2   14.90    2.30
   7   1   2   18.70    2.30
  -7   1  -2   14.60    1.30
  -8  -1  -2    6.70    2.00
  -8  -1  -2    6.90    0.60
   8  -1   2    9.30    2.20
   8  -1   2    8.60    2.50
  -8  -1  -2    8.90    2.30
   8   1   2    9.30    2.40
  -8   1  -2    8.80    1.20
   8   1   2    9.70    2.40
  -8   1  -2   12.00    2.70
   8   1   2    7.30    2.10
  -9  -1  -2    6.90    2.40
   9  -1   2    1.40    1.30
  -9  -1  -2    4.70    0.80
  -9  -1  -2    5.40    1.90
   9  -1   2    5.50    2.40
   9   1   2    3.60    2.00
  -9   1  -2    7.40    2.40
   9   1   2    2.80    1.40
   9   1   2    5.10    1.90
  -9   1  -2    8.40    1.20
 -10  -1  -2   75.19    6.10
 -10  -1  -2   68.29    3.10
  10  -1   2   64.09    5.10
  10  -1   2   66.59    6.00
  10   1   2   70.29    5.50
 -10   1  -2   70.79    3.80
  10   1   2   72.69    6.10
 -10   1  -2   68.39    5.80
  11  -1   2   25.50    4.00
  11  -1   2   17.00    3.40
 -11  -1  -2   21.40    4.50
 -11  -1  -2   24.50    1.80
 -11   1  -2   28.30    4.10
  11   1   2   26.20    4.00
  11   1   2   29.30    3.90
 -11   1  -2   26.50    4.00
 -11   1  -2   19.20    2.10
 -12  -1  -2    1.30    1.80
  12  -1   2    2.40    1.90
 -12  -1  -2    2.30    1.00
 -12   1  -2    2.60    1.10
  12   1   2    6.10    2.30
  12   1   2    3.90    2.30
 -12   1  -2    8.50    3.20
  13  -1   2   -0.60    1.40
 -13  -1  -2    1.00    0.80
 -13  -1  -2    1.50    1.80
  13   1   2   -1.20    1.80
 -13   1  -2   -0.90    1.50
 -13   1  -2    0.20    0.80
 -13  -2   2    0.60    1.90
  13  -2  -2    4.00    2.60
 -13  -2   2    5.30    1.50
 -13   2   2   10.70    2.30
  13   2  -2    9.90    3.10
 -13   2   2   10.20    3.40
  12  -2  -2    3.60    2.10
  12  -2  -2    0.40    1.60
 -12  -2   2    1.90    1.00
 -12  -2   2    0.20    2.00
  12   2  -2    0.60    1.60
 -12   2   2    1.20    1.70
 -12   2   2    3.20    1.40
  11  -2  -2   -1.30    1.00
  11  -2  -2    0.20    1.40
 -11  -2   2    0.50    0.80
 -11  -2   2    1.80    1.80
 -11   2   2   -0.90    1.40
 -11   2   2    0.90    0.80
  11   2  -2    3.40    2.00
 -11   2   2   -1.70    1.00
  10  -2  -2    2.10    1.70
 -10  -2   2    1.10    0.70
 -10  -2   2    1.50    1.60
  10  -2  -2   -0.30    1.40
  10   2  -2    1.00    1.50
 -10   2   2    1.20    1.60
 -10   2   2    1.20    1.00
 -10   2   2    2.90    2.00
   9  -2  -2  416.66   18.10
   9  -2  -2  420.66   16.90
  -9  -2   2  444.66   17.90
  -9  -2   2  425.06   14.30
  -9   2   2  456.15   18.00
  -9   2   2  434.76   15.30
   9   2  -2  432.06   17.50
  -8  -2   2    4.80    2.00
   8  -2  -2    7.40    2.30
  -8  -2   2    7.30    1.30
   8  -2  -2    7.50    2.00
  -8   2   2    8.50    2.40
   8   2  -2    8.00    2.20
  -8   2   2    6.20    1.40
  -7  -2   2  359.76   11.90
  -7  -2   2  372.76   12.90
   7  -2  -2  353.16   14.80
   7  -2  -2  359.86   14.00
  -7  -2   2  362.26   14.40
   7   2  -2  367.56   14.40
  -7   2   2  364.16   12.70
  -7   2   2  368.86   14.60
   6  -2  -2  100.59    3.60
  -6  -2   2   95.79    3.80
   6  -2  -2  100.19    5.30
  -6  -2   2   95.39    4.40
  -6  -2   2   87.39    3.90
   6  -2  -2  100.29    3.60
  -6  -2   2   86.09    5.30
   6  -2  -2   89.99    5.70
   6   2  -2   94.99    5.50
  -6   2   2   92.19    5.60
   6   2  -2   98.39    4.50
  -6   2   2   94.09    4.50
  -5  -2   2   27.90    1.90
  -5  -2   2   25.40    1.70
   5  -2  -2   31.70    1.80
   5  -2  -2   29.30    1.80
   5  -2  -2   31.10    2.60
  -5  -2   2   27.80    1.60
   5  -2  -2   25.90    2.70
  -5  -2   2   27.90    2.60
   5   2  -2   32.00    2.00
   5   2  -2   27.40    2.60
  -5   2   2   29.20    2.10
  -5   2   2   31.30    2.90
  -4  -2   2  284.67    9.30
   4  -2  -2  296.77   10.80
   4  -2  -2  292.47    9.80
  -4  -2   2  286.27    9.40
   4  -2  -2  310.67    9.80
   4  -2  -2  284.27   11.00
  -4  -2   2  290.87   10.80
  -4  -2   2  288.27    9.40
  -4   2   2  295.57   11.20
   4   2  -2  297.97    9.50
  -4   2   2  291.67   10.00
   4   2  -2  297.67   10.90
   3  -2  -2    0.30    0.60
  -3  -2   2    0.20    0.30
   3  -2  -2    0.20    0.50
  -3  -2   2    0.80    0.40
  -3  -2   2    0.40    0.60
   3  -2  -2    0.50    0.60
  -3   2   2   -0.20    0.40
  -3   2   2    0.50    0.80
   3   2  -2    1.40    0.40
   3   2  -2    0.20    0.50
   3   2  -2    0.00    0.20
   3   2  -2    0.80    0.30
   2  -2  -2  696.43   21.40
   2  -2  -2  707.73   21.20
  -2  -2   2  684.83   21.30
  -2  -2   2  662.83   20.70
   2  -2  -2  657.83   21.30
   2   2  -2  684.43   21.40
  -2   2   2  697.83   21.10
   2   2  -2  716.43   20.70
   2   2  -2  736.13   20.50
  -2   2   2  686.63   21.10
  -2   2   2  666.73   21.70
   1  -2  -2  124.79    4.80
   1  -2  -2  127.59    4.70
   1  -2  -2  127.99    4.60
   1  -2  -2  121.49    4.80
  -1  -2   2  126.49    4.80
  -1  -2   2  124.79    4.80
  -1  -2   2  122.59    4.60
   1   2  -2  126.79    4.60
  -1   2   2  125.79    5.20
  -1   2   2  120.39    4.70
   1   2  -2  120.59    4.80
  -1   2   2  126.79    4.80
   1   2  -2  125.19    4.30
   0  -2  -2 1034.50   29.80
   0  -2  -2 1029.50   30.30
   0  -2  -2 1022.90   30.50
   0  -2  -2 1026.00   30.50
   0  -2   2 1058.39   30.50
   0  -2   2 1035.30   30.20
   0  -2   2  978.50   30.30
   0  -2   2 1040.30   30.60
   0   2   2 1010.10   30.80
   0   2  -2 1026.30   30.30
   0   2  -2 1017.90   30.40
   0   2   2 1060.99   30.40
   0   2  -2 1043.50   30.50
  -1  -2  -2  497.45   15.50
   1  -2   2  523.95   16.00
   1  -2   2  503.55   15.80
  -1  -2  -2  506.65   15.20
   1  -2   2  520.05   15.60
   1  -2   2  533.85   16.40
  -1  -2  -2  513.55   16.10
  -1   2  -2  529.35   16.00
   1   2   2  515.55   16.10
  -1   2  -2  511.95   15.80
   1   2   2  525.85   15.50
  -1   2  -2  510.65   16.20
  -2  -2  -2   20.00    1.30
   2  -2   2   19.20    1.40
  -2  -2  -2   17.90    1.10
   2  -2   2   18.60    1.40
   2  -2   2   16.90    1.70
  -2  -2  -2   16.30    1.50
  -2  -2  -2   17.30    1.10
   2   2   2   19.50    0.90
  -2   2  -2   22.80    1.90
  -2   2  -2   19.10    1.40
   2   2   2   22.30    1.60
   2   2   2   19.80    0.90
   2   2   2   22.30    1.70
  -3  -2  -2  175.98    5.70
   3  -2   2  185.88    6.30
  -3  -2  -2  179.08    5.70
  -3  -2  -2  180.78    6.60
   3  -2   2  187.88    6.30
  -3  -2  -2  177.18    6.90
   3  -2   2  165.98    7.20
   3  -2   2  176.68    6.50
   3   2   2  183.08    6.70
   3   2   2  177.08    7.00
  -3   2  -2  160.48    7.10
   3   2   2  185.68    6.60
  -3   2  -2  181.18    6.40
  -4  -2  -2   17.80    1.70
  -4  -2  -2   14.70    0.80
   4  -2   2   15.50    1.50
  -4  -2  -2   16.90    1.80
   4  -2   2   16.70    1.20
  -4  -2  -2   14.20    0.80
   4  -2   2   17.30    1.20
   4  -2   2   17.80    2.00
  -4   2  -2   14.00    1.20
  -4   2  -2   11.00    1.70
  -4   2  -2   14.50    1.30
   4   2   2   18.30    1.90
   4   2   2   19.50    1.70
   4   2   2   18.90    1.80
  -5  -2  -2   20.40    2.10
   5  -2   2   22.50    2.50
   5  -2   2   20.70    0.90
   5  -2   2   22.00    1.00
   5  -2   2   23.20    2.10
  -5   2  -2   18.40    2.30
  -5   2  -2   21.10    1.60
  -5   2  -2   19.40    1.60
   5   2   2   24.50    2.10
   5   2   2   21.20    2.20
   5   2   2   21.60    2.20
  -6  -2  -2   21.30    2.40
   6  -2   2   23.60    2.30
   6  -2   2   23.10    2.80
   6   2   2   21.50    2.50
   6   2   2   23.90    2.60
   6   2   2   25.40    2.40
  -6   2  -2   21.40    2.70
  -6   2  -2   21.70    1.80
  -7  -2  -2   86.89    4.90
  -7  -2  -2   82.89    5.30
   7  -2   2   84.59    5.90
   7  -2   2   88.59    5.00
   7   2   2   85.99    5.50
   7   2   2   84.99    5.40
  -7   2  -2   84.59    4.10
  -7   2  -2   86.49    5.70
   7   2   2   85.39    5.00
   8  -2   2  117.59    6.30
   8  -2   2  113.89    7.30
  -8  -2  -2  113.29    3.80
  -8  -2  -2  113.69    6.80
  -8  -2  -2  104.69    6.10
   8   2   2  122.49    6.50
  -8   2  -2  124.59    7.40
  -8   2  -2  109.39    5.10
   8   2   2  108.79    6.80
   8   2   2  109.99    6.60
   9  -2   2  401.76   17.30
   9  -2   2  395.26   15.60
  -9  -2  -2  409.56   16.70
  -9  -2  -2  403.06   12.40
   9   2   2  400.46   16.70
   9   2   2  378.96   16.10
  -9   2  -2  415.06   17.20
  -9   2  -2  413.06   14.00
 -10  -2  -2   -0.60    1.30
 -10  -2  -2    0.70    0.50
  10  -2   2    1.80    1.80
  10  -2   2    2.10    1.30
 -10   2  -2    0.20    1.40
  10   2   2    0.20    1.40
 -10   2  -2    0.70    0.80
  10   2   2   -2.40    1.30
 -11  -2  -2    6.80    2.70
  11  -2   2    7.50    2.70
 -11  -2  -2    8.50    1.20
 -11   2  -2    6.70    1.70
  11   2   2    4.80    2.30
  11   2   2    6.60    2.60
 -11   2  -2   10.80    3.50
  12  -2   2    3.30    2.70
 -12  -2  -2    4.70    1.00
 -12  -2  -2    5.40    2.90
 -12   2  -2    5.20    2.50
  12   2   2    2.90    1.80
 -12   2  -2    7.10    2.80
  12   2   2    4.70    2.40
 -12   2  -2    2.70    1.20
  13  -2   2   14.30    4.10
 -13  -2  -2   19.30    4.40
 -13  -2  -2   14.30    1.50
  13   2   2   15.50    4.00
 -13   2  -2   19.20    2.40
 -13   2  -2   14.50    4.00
 -13  -3   2    2.10    2.10
  13  -3  -2   -1.10    1.60
 -13  -3   2    3.90    1.20
 -13  -3   2    2.40    2.00
 -13   3   2    5.20    3.50
 -13   3   2    4.80    1.90
  13   3  -2    1.50    1.90
 -12  -3   2    5.40    1.40
 -12  -3   2    9.70    3.50
  12  -3  -2    2.20    2.10
  12  -3  -2    7.30    2.30
 -12   3   2    6.10    2.80
 -12   3   2    9.10    2.30
  12   3  -2    8.50    2.70
 -12   3   2    5.10    2.60
  11  -3  -2  108.89    7.60
  11  -3  -2  116.29    8.90
 -11  -3   2  121.79    8.70
 -11  -3   2  118.99    5.50
 -11   3   2  116.19    6.60
 -11   3   2  125.79    9.10
  11   3  -2  102.49    7.80
 -11   3   2  104.09    8.30
 -10  -3   2    0.80    0.90
 -10  -3   2    2.60    2.00
  10  -3  -2    1.50    1.50
  10  -3  -2    1.00    1.50
  10   3  -2   -1.00    1.10
 -10   3   2    0.00    1.40
 -10   3   2    0.30    0.80
   9  -3  -2   15.00    3.60
  -9  -3   2   14.50    3.40
   9  -3  -2   13.70    3.00
  -9  -3   2   14.20    1.70
  -9   3   2   13.20    3.30
  -9   3   2    9.60    2.10
   9   3  -2   13.40    3.10
   8  -3  -2   50.09    4.70
  -8  -3   2   27.90    2.20
  -8  -3   2   28.90    3.60
   8  -3  -2   24.30    3.00
  -8   3   2   29.90    3.80
   8   3  -2   28.20    3.50
  -8   3   2   29.90    2.80
   7  -3  -2  238.48   10.30
  -7  -3   2  209.48   10.30
  -7  -3   2  225.48    8.30
   7  -3  -2  249.08   11.40
   7  -3  -2  260.47    9.60
   7  -3  -2  232.48    8.00
  -7   3   2  233.18    9.30
   7   3  -2  235.28   10.80
  -7   3   2  222.18   10.90
   6  -3  -2   70.79    3.40
  -6  -3   2   59.69    3.20
  -6  -3   2   60.19    4.40
   6  -3  -2   59.99    4.60
   6  -3  -2   63.79    4.40
   6   3  -2   66.69    4.70
  -6   3   2   63.69    3.80
  -6   3   2   67.49    5.00
   5  -3  -2   71.09    4.80
  -5  -3   2   73.09    3.50
  -5  -3   2   75.69    3.50
   5  -3  -2   82.59    3.90
   5  -3  -2   73.99    3.80
  -5  -3   2   76.99    4.70
   5  -3  -2   79.69    4.70
   5   3  -2   83.79    3.50
   5   3  -2   83.69    4.90
  -5   3   2   72.69    5.00
  -5   3   2   78.89    4.20
  -4  -3   2  247.38    8.90
  -4  -3   2  259.37   10.00
  -4  -3   2  266.67    8.90
   4  -3  -2  264.47   10.10
   4  -3  -2  258.87   10.30
   4  -3  -2  239.98    9.30
   4   3  -2  265.67    8.50
   4   3  -2  268.67    8.10
  -4   3   2  265.07    9.60
   4   3  -2  261.97    8.00
   4   3  -2  253.07   10.20
  -4   3   2  262.37    9.50
  -4   3   2  252.27   10.60
   3  -3  -2 1990.30   57.89
  -3  -3   2 1909.01   57.49
  -3  -3   2 1918.11   57.69
   3  -3  -2 1976.80   57.39
  -3  -3   2 1933.41   56.69
   3  -3  -2 1918.01   57.69
   3   3  -2 1945.41   56.29
   3   3  -2 1980.20   56.29
  -3   3   2 1936.91   57.29
  -3   3   2 2006.40   57.39
   3   3  -2 2000.20   56.09
   3   3  -2 1870.21   57.79
  -3   3   2 1862.21   58.29
  -2  -3   2    8.20    1.30
   2  -3  -2    7.50    1.40
   2  -3  -2    9.50    1.30
  -2  -3   2    6.10    1.00
   2  -3  -2    8.20    1.10
   2  -3  -2    6.60    1.10
  -2  -3   2    7.70    1.20
  -2   3   2   10.00    2.00
   2   3  -2    6.00    0.90
   2   3  -2    7.70    1.50
  -2   3   2    6.80    1.10
   2   3  -2   10.20    1.00
  -2   3   2    6.50    1.30
   1  -3  -2  519.65   16.90
  -1  -3   2  518.85   17.00
  -1  -3   2  552.44   17.10
  -1  -3   2  543.55   16.90
   1  -3  -2  559.04   16.90
   1  -3  -2  519.55   17.20
   1  -3  -2  550.44   17.20
  -1  -3   2  540.45   17.20
  -1   3   2  524.25   17.60
   1   3  -2  543.65   16.90
   1   3  -2  546.95   16.60
  -1   3   2  537.85   17.10
  -1   3   2  540.05   17.10
   0  -3  -2  127.59    5.00
   0  -3   2  119.19    5.10
   0  -3   2  129.89    5.10
   0  -3   2  127.39    5.20
   0  -3  -2  129.29    4.60
   0  -3   2  122.29    4.90
   0  -3  -2  129.79    5.20
   0  -3  -2  116.39    5.10
   0   3  -2  114.09    5.00
   0   3   2  121.89    5.40
   0   3   2  121.89    5.00
   0   3   2  118.49    4.90
   0   3  -2  132.29    5.10
   0   3  -2  129.39    5.10
   1  -3   2    2.00    0.90
   1  -3   2    1.70    0.70
   1  -3   2    0.70    0.60
  -1  -3  -2    2.40    0.90
  -1  -3  -2    1.40    0.50
   1  -3   2    1.30    0.70
  -1  -3  -2    1.30    0.60
  -1   3  -2    0.20    0.50
   1   3   2    1.20    0.80
   1   3   2    0.90    0.50
  -1   3  -2    1.80    0.90
  -1   3  -2    1.20    0.60
  -2  -3  -2   74.99    4.00
  -2  -3  -2   78.89    3.30
  -2  -3  -2   78.79    3.40
   2  -3   2   80.49    4.30
   2  -3   2   82.89    3.90
   2  -3   2   81.69    3.70
   2  -3   2   82.89    3.70
  -2   3  -2   81.39    4.30
   2   3   2   75.99    3.20
   2   3   2   81.09    3.90
  -2   3  -2   81.89    3.80
  -2   3  -2   82.79    3.90
   2   3   2   86.39    3.30
  -3  -3  -2  207.08    8.40
   3  -3   2  219.78    8.10
  -3  -3  -2  218.18    7.50
  -3  -3  -2  214.78    7.50
   3  -3   2  218.58    8.90
   3  -3   2  211.18    8.00
  -3  -3  -2  226.08    7.80
   3   3   2  231.18    8.20
  -3   3  -2  226.08    8.30
  -3   3  -2  217.28    8.10
   3   3   2  225.78    6.70
  -3   3  -2  214.38    9.00
   3   3   2  225.68    8.80
  -4  -3  -2  272.37   10.70
   4  -3   2  283.07   10.20
   4  -3   2  283.37   11.20
  -4  -3  -2  278.97    9.20
  -4  -3  -2  281.27   10.20
  -4  -3  -2  281.67    9.20
   4  -3   2  289.27    9.80
   4  -3   2  294.67    9.80
   4   3   2  289.17   10.20
   4   3   2  290.77   11.00
  -4   3  -2  284.67   10.00
  -4   3  -2  266.87   11.20
  -5  -3  -2    1.20    0.50
   5  -3   2    2.10    1.20
  -5  -3  -2    2.20    1.10
   5  -3   2    1.50    0.90
   5  -3   2    1.60    0.70
  -5  -3  -2    2.80    0.60
  -5  -3  -2    1.50    1.00
   5  -3   2    2.10    0.70
   5   3   2    1.70    0.90
  -5   3  -2    2.70    0.90
   5   3   2    1.60    1.10
  -5   3  -2    0.20    0.90
   6  -3   2   51.99    4.40
  -6  -3  -2   53.09    2.50
   6  -3   2   61.89    2.60
  -6  -3  -2   58.29    2.60
   6  -3   2   63.69    2.60
  -6  -3  -2   50.89    4.00
   6  -3   2   60.59    3.80
  -6  -3  -2   56.39    3.90
  -6   3  -2   50.69    4.40
   6   3   2   62.09    4.40
   6   3   2   57.39    3.70
  -6   3  -2   54.29    3.40
   7  -3   2    2.60    1.20
  -7  -3  -2    0.20    0.90
  -7  -3  -2    0.10    0.40
   7  -3   2    0.10    1.30
  -7  -3  -2   -0.80    1.00
  -7  -3  -2    0.40    0.40
  -7   3  -2    0.10    0.50
  -7   3  -2   -0.70    0.90
   7   3   2    0.90    1.10
   7   3   2    0.60    0.80
   8  -3   2    6.30    1.90
   8  -3   2    2.90    1.80
  -8  -3  -2    3.70    0.80
  -8  -3  -2    5.60    1.90
  -8  -3  -2    2.80    1.60
  -8   3  -2    3.30    1.80
  -8   3  -2    3.50    1.20
   8   3   2    5.40    1.90
  -9  -3  -2   26.40    3.50
  -9  -3  -2   24.20    1.70
   9  -3   2   27.20    3.10
   9  -3   2   22.80    3.70
  -9  -3  -2   22.50    3.10
   9   3   2   20.20    3.70
  -9   3  -2   22.20    2.50
  -9   3  -2   19.20    4.00
 -10  -3  -2   22.40    4.10
 -10  -3  -2   17.80    3.90
 -10  -3  -2   17.30    1.50
  10  -3   2   12.30    3.50
 -10   3  -2   18.40    4.10
 -10   3  -2   15.20    2.20
  10   3   2   20.00    3.90
  11  -3   2    6.60    2.60
 -11  -3  -2   10.30    3.10
 -11  -3  -2   11.00    1.30
 -11  -3  -2    8.00    2.70
  11   3   2   11.30    3.20
 -11   3  -2    6.90    3.00
 -11   3  -2   10.20    2.20
  12  -3   2   12.40    3.80
 -12  -3  -2   18.00    1.60
 -12  -3  -2   21.20    4.30
 -12   3  -2   18.30    2.50
  12   3   2   14.10    3.70
 -12   3  -2   19.20    4.70
 -13  -3  -2    1.70    0.80
 -13  -3  -2    5.10    2.60
 -13   3  -2    6.30    3.10
  13   3   2    4.60    2.60
 -12  -4   2   23.70    2.40
 -12  -4   2   14.20    3.80
  12  -4  -2   25.80    5.70
 -12   4   2   20.50    3.00
 -12   4   2   23.20    5.30
 -12   4   2   31.80    5.00
  12   4  -2   21.20    4.70
  11  -4  -2    3.30    1.90
  11  -4  -2    4.40    2.60
 -11  -4   2    6.90    1.60
 -11  -4   2    9.80    3.20
 -11  -4   2   10.20    3.30
 -11   4   2    5.90    2.00
 -11   4   2   11.30    3.90
  11   4  -2    6.50    2.70
 -10  -4   2   -0.30    1.60
  10  -4  -2   -0.70    1.50
 -10  -4   2   -0.80    1.30
  10  -4  -2    0.50    1.30
 -10  -4   2   -0.10    0.80
  10   4  -2   -0.50    1.20
 -10   4   2    1.00    1.10
 -10   4   2   -0.20    1.60
   9  -4  -2   40.20    4.70
  -9  -4   2   43.10    3.00
   9  -4  -2   41.20    4.20
  -9  -4   2   39.10    4.60
  -9  -4   2   41.70    4.60
  -9   4   2   46.70    3.90
   9   4  -2   45.20    4.70
  -9   4   2   44.50    5.20
  -8  -4   2    1.40    1.50
   8  -4  -2    2.10    1.70
  -8  -4   2    1.70    0.90
   8  -4  -2   -0.30    1.00
   8  -4  -2    1.70    0.80
  -8  -4   2    4.70    2.00
  -8   4   2    0.80    1.00
  -8   4   2    3.50    2.20
   8   4  -2    0.40    1.10
   7  -4  -2    8.50    2.30
   7  -4  -2   11.70    2.90
   7  -4  -2   10.80    1.50
  -7  -4   2   11.20    2.70
  -7  -4   2   10.20    1.50
  -7  -4   2    6.90    2.20
   7   4  -2   10.20    2.50
  -7   4   2   14.10    3.30
  -7   4   2   13.00    2.00
   6  -4  -2   11.40    1.70
  -6  -4   2   11.70    2.50
  -6  -4   2   12.80    2.70
   6  -4  -2   11.60    2.30
   6  -4  -2   17.20    3.20
  -6  -4   2   12.20    1.60
  -6   4   2   12.10    2.90
  -6   4   2   11.80    1.90
   6   4  -2   13.10    2.70
  -5  -4   2   89.39    5.30
   5  -4  -2   76.79    4.40
  -5  -4   2   80.29    4.10
  -5  -4   2   85.49    5.10
   5  -4  -2   86.69    5.50
   5  -4  -2   88.79    5.10
   5   4  -2   75.99    5.10
  -5   4   2   84.09    5.70
  -5   4   2   88.69    4.80
  -4  -4   2   25.50    2.50
  -4  -4   2   25.00    2.10
  -4  -4   2   24.80    2.60
   4  -4  -2   25.20    2.30
   4  -4  -2   20.20    2.40
   4  -4  -2   26.30    2.50
  -4   4   2   24.50    2.30
   4   4  -2   22.80    2.50
  -4   4   2   27.20    2.40
   4   4  -2   25.80    1.60
   4   4  -2   28.30    1.70
   4   4  -2   26.90    1.70
  -4   4   2   20.80    2.80
   3  -4  -2   13.30    1.80
  -3  -4   2   16.70    1.70
   3  -4  -2   17.90    2.10
  -3  -4   2   12.50    1.80
  -3  -4   2   13.00    1.80
   3  -4  -2   18.90    1.80
   3  -4  -2   14.20    1.80
   3   4  -2   19.00    1.60
   3   4  -2   13.20    1.90
  -3   4   2   17.00    1.90
   3   4  -2   20.50    1.50
  -3   4   2   16.40    1.80
   3   4  -2   18.20    1.50
  -3   4   2   18.60    2.50
   2  -4  -2   40.10    2.80
   2  -4  -2   42.90    3.00
  -2  -4   2   50.19    3.20
  -2  -4   2   40.70    2.90
  -2  -4   2   46.30    2.80
  -2  -4   2   46.00    2.90
   2  -4  -2   46.80    2.90
   2  -4  -2   41.50    3.00
  -2   4   2   36.60    2.80
   2   4  -2   41.00    2.40
  -2   4   2   43.00    2.90
   2   4  -2   40.80    2.60
  -2   4   2   47.30    3.60
  -1  -4   2    1.00    0.70
   1  -4  -2    1.70    0.90
  -1  -4   2    2.50    0.90
   1  -4  -2    1.00    0.70
  -1  -4   2    0.40    0.60
   1  -4  -2    0.50    0.60
  -1  -4   2    0.70    0.60
   1  -4  -2    2.30    0.80
   1   4  -2    2.50    1.00
   1   4  -2    0.00    0.50
   1   4  -2    1.10    0.70
  -1   4   2    1.20    0.80
  -1   4   2    0.70    1.00
  -1   4   2    3.10    1.00
   0  -4  -2   53.59    3.30
   0  -4  -2   57.89    3.20
   0  -4  -2   50.19    3.20
   0  -4   2   53.19    3.10
   0  -4   2   50.69    3.20
   0  -4  -2   49.90    2.70
   0  -4   2   52.39    3.10
   0  -4   2   55.49    3.30
   0   4  -2   59.59    3.40
   0   4   2   60.49    3.20
   0   4   2   53.09    3.10
   0   4  -2   56.99    3.20
   0   4   2   58.99    3.70
   0   4  -2   50.39    3.10
   1  -4   2 1376.46   41.50
  -1  -4  -2 1423.16   40.70
   1  -4   2 1418.56   41.90
  -1  -4  -2 1380.16   41.90
   1  -4   2 1376.96   42.00
  -1  -4  -2 1372.96   41.30
  -1  -4  -2 1447.06   41.70
   1  -4   2 1338.17   41.30
   1   4   2 1355.26   41.80
  -1   4  -2 1379.86   41.60
  -1   4  -2 1326.97   42.00
  -1   4  -2 1390.96   41.70
   1   4   2 1392.26   41.20
  -2  -4  -2  405.16   13.70
   2  -4   2  406.66   13.90
  -2  -4  -2  403.46   14.40
   2  -4   2  424.96   14.00
  -2  -4  -2  422.26   13.30
   2  -4   2  398.56   14.20
   2  -4   2  425.16   14.70
   2   4   2  423.96   13.50
   2   4   2  426.46   14.20
  -2   4  -2  420.46   14.30
  -2   4  -2  416.36   14.20
  -2   4  -2  431.76   15.00
   2   4   2  395.86   13.40
  -3  -4  -2  162.58    6.30
   3  -4   2  152.48    6.70
   3  -4   2  165.48    6.80
   3  -4   2  176.38    7.60
  -3  -4  -2  162.18    6.30
   3  -4   2  158.08    7.50
  -3  -4  -2  141.89    7.00
  -3   4  -2  166.98    7.80
   3   4   2  169.58    6.80
  -3   4  -2  159.78    6.90
   3   4   2  170.68    5.80
   3   4   2  171.38    5.80
  -3   4  -2  157.18    6.80
   4  -4   2  151.58    6.70
  -4  -4  -2  152.98    6.10
  -4  -4  -2  158.88    6.60
  -4  -4  -2  161.08    7.50
   4  -4   2  163.58    6.90
   4  -4   2  148.99    7.50
  -4  -4  -2  158.58    6.20
  -4   4  -2  178.58    8.10
   4   4   2  164.38    7.70
   4   4   2  168.58    6.80
  -4   4  -2  160.58    6.90
  -4   4  -2  150.88    7.80
   5  -4   2   38.90    2.80
  -5  -4  -2   41.20    3.50
  -5  -4  -2   37.80    3.00
  -5  -4  -2   39.40    2.40
   5  -4   2   43.10    3.10
   5  -4   2   38.40    3.60
   5   4   2   43.80    3.00
  -5   4  -2   41.00    3.80
   5   4   2   46.20    3.70
  -5   4  -2   41.10    3.10
  -6  -4  -2  165.88    8.20
   6  -4   2  166.08    7.60
   6  -4   2  160.98    6.60
   6  -4   2  159.98    8.60
  -6  -4  -2  161.88    7.60
  -6  -4  -2  168.38    6.30
   6   4   2  166.78    7.30
   6   4   2  160.28    8.30
  -6   4  -2  150.38    7.10
  -6   4  -2  173.78    9.00
   7  -4   2    2.50    1.10
   7  -4   2    1.40    0.70
  -7  -4  -2    0.60    1.20
  -7  -4  -2    0.50    0.60
  -7  -4  -2    1.50    1.50
   7  -4   2    2.30    1.70
  -7   4  -2    1.80    1.50
   7   4   2    1.10    1.30
  -7   4  -2    1.70    0.90
  -8  -4  -2  335.17   14.20
   8  -4   2  361.16   14.00
   8  -4   2  324.37   15.30
  -8  -4  -2  347.17   11.70
  -8  -4  -2  362.16   15.00
   8   4   2  359.76   15.10
  -8   4  -2  341.37   15.70
  -8   4  -2  352.56   13.30
  -9  -4  -2    7.80    2.60
  -9  -4  -2   10.30    1.40
   9  -4   2    8.20    3.00
  -9   4  -2    5.60    1.60
  -9   4  -2    6.50    2.70
   9   4   2    6.60    2.50
 -10  -4  -2   60.19    3.30
  10  -4   2   62.79    6.30
 -10  -4  -2   56.19    5.50
  10   4   2   60.79    5.70
 -10   4  -2   70.39    6.70
 -10   4  -2   58.69    4.40
 -11  -4  -2    1.20    1.70
  11  -4   2    0.90    2.00
 -11  -4  -2    0.80    0.80
 -11   4  -2    0.70    1.00
  11   4   2    0.00    1.30
 -11   4  -2    1.10    1.70
  12  -4   2    4.00    2.40
 -12  -4  -2    2.20    0.90
 -12  -4  -2    1.70    1.80
  12   4   2    2.20    1.80
 -12   4  -2    2.20    1.40
 -12   4  -2    0.20    2.20
  12  -5  -2    3.90    2.50
 -12  -5   2    2.60    1.10
 -12  -5   2   -2.10    1.30
 -12   5   2    4.40    2.40
 -12   5   2    4.30    2.70
 -12   5   2    2.00    1.40
  12   5  -2    6.60    2.70
  11  -5  -2   -1.40    1.50
 -11  -5   2    1.10    1.60
 -11  -5   2    0.50    1.00
  11   5  -2    2.00    1.90
 -11   5   2   -1.40    1.40
 -11   5   2   -0.20    1.20
  10  -5  -2    7.70    3.00
 -10  -5   2   11.10    2.10
  10  -5  -2   18.30    3.60
 -10  -5   2   10.00    3.10
 -10   5   2   12.30    3.90
  10   5  -2   10.30    3.20
 -10   5   2   12.20    2.70
  -9  -5   2   35.70    4.60
   9  -5  -2   37.20    4.70
   9  -5  -2   40.10    4.20
  -9  -5   2   36.30    3.10
   9  -5  -2   36.10    2.40
  -9  -5   2   39.50    4.50
   9   5  -2   37.20    4.50
  -9   5   2   37.20    3.80
  -9   5   2   39.10    5.10
   8  -5  -2   27.20    3.90
  -8  -5   2   28.80    2.70
   8  -5  -2   25.20    2.30
  -8  -5   2   28.60    3.80
   8  -5  -2   28.10    3.40
  -8  -5   2   26.80    3.60
  -8   5   2   30.30    4.50
   8   5  -2   27.80    3.70
  -8   5   2   31.70    3.30
  -7  -5   2  146.49    8.40
  -7  -5   2  158.98    6.80
   7  -5  -2  149.39    8.10
   7  -5  -2  144.59    6.80
   7  -5  -2  157.98    8.90
  -7   5   2  152.48    7.70
   7   5  -2  138.69    8.40
  -7   5   2  142.99    9.10
  -6  -5   2  159.28    8.40
   6  -5  -2  156.68    8.00
   6  -5  -2  150.58    8.50
   6  -5  -2  165.98    7.40
  -6  -5   2  145.69    7.80
  -6  -5   2  153.18    6.90
   6   5  -2  161.08    8.60
  -6   5   2  160.48    7.70
  -6   5   2  152.98    9.10
   5  -5  -2    8.10    2.20
   5  -5  -2   11.60    2.40
  -5  -5   2    8.90    2.10
  -5  -5   2   12.20    1.70
  -5  -5   2    7.50    2.20
   5  -5  -2    9.00    1.90
   5   5  -2   10.70    1.00
  -5   5   2   12.00    2.90
  -5   5   2    6.70    1.70
   5   5  -2   10.60    1.00
   5   5  -2   11.10    2.60
   4  -5  -2  642.14   21.50
  -4  -5   2  637.94   22.00
   4  -5  -2  657.13   22.00
  -4  -5   2  640.24   21.50
  -4  -5   2  626.44   20.80
   4  -5  -2  632.04   22.00
  -4   5   2  622.54   21.40
   4   5  -2  640.84   19.90
  -4   5   2  636.34   23.00
   4   5  -2  609.44   22.10
  -4   5   2  672.43   23.80
  -3  -5   2   27.50    2.40
   3  -5  -2   29.60    2.80
   3  -5  -2   24.90    2.60
  -3  -5   2   27.70    2.50
   3  -5  -2   25.70    2.50
  -3  -5   2   30.10    2.80
   3  -5  -2   34.10    2.70
  -3   5   2   29.20    3.30
   3   5  -2   31.60    2.10
   3   5  -2   28.50    2.20
  -3   5   2   28.00    2.60
  -3   5   2   27.30    2.60
   2  -5  -2  111.39    5.80
  -2  -5   2  116.79    5.40
   2  -5  -2  109.29    5.40
   2  -5  -2   97.49    5.20
  -2  -5   2  111.59    5.50
  -2  -5   2  111.19    5.70
   2  -5  -2  103.29    5.60
  -2  -5   2  111.89    5.60
  -2   5   2  117.99    5.70
  -2   5   2  114.59    5.70
  -2   5   2  110.39    6.20
   2   5  -2  103.39    5.10
  -1  -5   2   13.20    1.80
   1  -5  -2   15.90    1.90
  -1  -5   2   12.70    1.70
  -1  -5   2   14.10    1.90
  -1  -5   2   10.90    1.60
   1  -5  -2   18.20    2.10
   1  -5  -2   11.30    1.50
   1  -5  -2   15.50    2.00
   1   5  -2   11.60    1.70
  -1   5   2   13.70    1.80
  -1   5   2   15.10    2.20
   1   5  -2   10.60    1.60
   1   5  -2   15.80    1.70
  -1   5   2   11.70    1.70
   0  -5   2  159.18    7.20
   0  -5   2  171.48    7.10
   0  -5   2  157.88    7.30
   0  -5  -2  181.48    7.60
   0  -5  -2  167.08    7.40
   0  -5   2  164.88    7.10
   0  -5  -2  177.68    7.20
   0  -5  -2  161.08    6.50
   0   5   2  167.48    7.00
   0   5  -2  164.98    7.00
   0   5   2  160.68    7.00
   0   5  -2  154.38    7.00
   0   5  -2  158.58    7.30
   0   5   2  166.98    7.60
   1  -5   2  240.78    9.20
   1  -5   2  218.48    9.30
   1  -5   2  243.58    9.20
  -1  -5  -2  234.18    9.00
  -1  -5  -2  227.28    9.40
   1  -5   2  229.38    9.40
  -1  -5  -2  229.78    9.30
  -1  -5  -2  246.38    8.50
  -1   5  -2  239.98    9.80
  -1   5  -2  221.18    9.20
   1   5   2  204.68    8.60
   1   5   2  236.98    9.50
  -1   5  -2  241.88    9.30
  -2  -5  -2   23.20    2.50
   2  -5   2   22.80    2.50
   2  -5   2   33.00    2.60
   2  -5   2   31.70    2.50
   2  -5   2   22.60    2.40
  -2  -5  -2   29.70    2.40
  -2  -5  -2   31.00    2.10
   2   5   2   30.50    2.60
  -2   5  -2   23.90    2.40
  -2   5  -2   31.60    2.70
   2   5   2   23.10    2.00
  -2   5  -2   28.20    2.90
   3  -5   2   22.10    2.60
   3  -5   2   19.20    2.30
   3  -5   2   26.90    2.50
  -3  -5  -2   21.80    1.90
  -3  -5  -2   19.20    2.40
  -3  -5  -2   24.40    2.20
  -3   5  -2   24.60    2.50
  -3   5  -2   21.10    2.30
   3   5   2   27.00    2.40
   3   5   2   29.50    2.00
   3   5   2   27.60    2.00
  -3   5  -2   23.30    2.90
  -4  -5  -2    9.20    1.40
   4  -5   2    9.90    1.90
  -4  -5  -2    6.20    1.80
   4  -5   2    9.20    1.90
  -4  -5  -2    9.30    1.50
   4  -5   2    9.00    2.20
   4   5   2   12.60    1.70
   4   5   2   10.30    1.00
  -4   5  -2    9.10    1.90
  -4   5  -2    7.60    2.20
  -5  -5  -2    0.60    0.70
   5  -5   2    1.70    1.10
  -5  -5  -2    2.40    1.20
   5  -5   2    1.60    1.30
  -5  -5  -2    1.20    1.10
   5  -5   2    0.80    1.00
  -5   5  -2    1.00    1.40
  -5   5  -2    1.90    1.00
   5   5   2    2.00    1.10
   6  -5   2   26.70    2.50
   6  -5   2   24.10    3.30
  -6  -5  -2   36.90    3.70
  -6  -5  -2   27.00    2.30
   6  -5   2   26.00    2.80
   6   5   2   32.70    3.50
  -6   5  -2   29.50    3.70
  -6   5  -2   26.00    2.80
   7  -5   2    0.50    1.40
   7  -5   2   -0.50    0.90
  -7  -5  -2    0.80    0.80
  -7  -5  -2    2.60    1.70
   7  -5   2    0.30    0.70
  -7   5  -2    1.10    1.00
  -7   5  -2    3.00    1.80
   7   5   2   -1.20    1.00
  -8  -5  -2   44.80    4.60
   8  -5   2   49.80    2.80
  -8  -5  -2   53.09    3.30
   8  -5   2   60.09    5.80
  -8   5  -2   50.39    4.10
  -8   5  -2   57.89    5.80
   8   5   2   44.90    4.70
  -9  -5  -2    8.20    2.60
   9  -5   2   10.40    3.30
  -9  -5  -2    5.70    1.40
   9   5   2    8.50    2.90
  -9   5  -2    7.00    2.90
  -9   5  -2    7.30    2.00
 -10  -5  -2   11.00    1.60
 -10  -5  -2    6.10    2.40
  10  -5   2   12.00    3.50
 -10   5  -2   12.20    2.70
 -10   5  -2   11.80    3.90
  10   5   2    8.90    3.00
 -11  -5  -2   11.60    3.30
  11  -5   2    9.00    3.60
 -11  -5  -2   11.60    1.80
  11   5   2    9.10    3.30
 -11   5  -2    9.90    2.50
 -11   5  -2    8.40    3.70
 -12  -5  -2   43.50    3.00
  12  -5   2   40.80    6.40
 -12  -5  -2   41.40    5.10
 -12   5  -2   39.50    4.20
 -12   5  -2   45.40    6.10
  12   5   2   39.30    5.10
 -11  -6   2    6.30    1.70
 -11  -6   2    5.40    2.60
  11  -6  -2    5.80    2.70
  11   6  -2    4.10    2.40
 -11   6   2    6.20    2.20
 -11   6   2    8.10    3.50
 -10  -6   2   -0.40    1.30
  10  -6  -2    0.20    0.50
  10  -6  -2   -0.70    1.70
 -10  -6   2    1.50    1.10
 -10   6   2   -1.50    1.40
 -10   6   2    2.20    1.60
  10   6  -2   -0.60    1.40
   9  -6  -2    6.40    1.50
   9  -6  -2    7.40    2.60
  -9  -6   2    5.70    2.50
   9  -6  -2    7.30    3.00
  -9   6   2    7.80    2.20
   9   6  -2    5.40    2.50
  -9   6   2    9.50    3.50
   8  -6  -2    3.10    1.40
   8  -6  -2    1.00    1.80
   8  -6  -2    5.20    2.20
  -8  -6   2    3.60    2.00
  -8  -6   2    4.50    1.50
  -8   6   2    0.50    1.90
  -8   6   2    3.90    1.70
   8   6  -2    3.60    2.20
  -7  -6   2   98.79    6.90
   7  -6  -2   99.49    5.70
  -7  -6   2   93.99    5.40
   7  -6  -2   96.39    6.50
   7  -6  -2   95.19    7.00
  -7   6   2   97.09    7.70
  -7   6   2   92.89    6.10
   7   6  -2   92.89    6.90
   6  -6  -2   95.79    6.30
   6  -6  -2   95.79    6.60
  -6  -6   2   91.49    6.00
  -6  -6   2   92.39    5.30
   6  -6  -2  103.49    5.90
  -6  -6   2   97.69    6.60
  -6   6   2   95.79    6.00
   6   6  -2   85.29    6.40
  -6   6   2  113.89    7.90
  -5  -6   2    1.00    1.40
   5  -6  -2    2.90    1.40
  -5  -6   2    2.40    1.40
   5  -6  -2    2.20    1.30
   5  -6  -2    1.40    1.20
  -5  -6   2   -0.30    0.70
   5   6  -2    2.10    0.80
  -5   6   2    4.20    1.60
  -5   6   2    4.80    2.20
   4  -6  -2    5.20    1.70
  -4  -6   2    4.90    1.80
  -4  -6   2    5.30    1.50
   4  -6  -2    3.80    1.60
  -4  -6   2    4.30    1.50
   4  -6  -2    3.90    1.70
  -4   6   2    8.20    2.70
  -4   6   2    5.30    1.90
   4   6  -2    3.70    1.10
  -3  -6   2    3.70    1.30
   3  -6  -2    3.30    1.50
  -3  -6   2    3.10    1.40
   3  -6  -2    1.30    1.10
   3  -6  -2    2.30    1.20
  -3  -6   2    1.90    1.10
  -3   6   2    4.60    2.00
  -3   6   2    2.00    1.20
   3   6  -2    3.20    1.10
  -3   6   2    1.70    1.10
   2  -6  -2   -0.60    0.70
   2  -6  -2    0.20    1.00
   2  -6  -2    0.70    0.80
  -2  -6   2    1.30    1.00
  -2  -6   2    0.20    0.70
   2  -6  -2   -0.20    0.60
  -2  -6   2    1.10    0.80
  -2   6   2    0.90    0.90
  -2   6   2    1.00    0.90
  -2   6   2    1.70    1.50
   2   6  -2    0.20    0.60
   2   6  -2    0.10    0.90
  -1  -6   2    7.10    1.70
   1  -6  -2    6.80    1.60
   1  -6  -2    8.00    1.80
  -1  -6   2    7.80    1.90
   1  -6  -2    6.90    1.90
  -1  -6   2    8.00    1.80
  -1  -6   2    5.80    1.60
   1  -6  -2    6.60    1.70
   1   6  -2    5.90    1.50
  -1   6   2    7.00    1.70
  -1   6   2   10.10    2.00
   1   6  -2    6.30    1.80
  -1   6   2    9.10    2.40
   0  -6  -2   39.50    3.40
   0  -6   2   35.60    3.30
   0  -6   2   41.80    3.30
   0  -6   2   46.40    3.50
   0  -6   2   38.60    3.20
   0  -6  -2   39.50    3.40
   0  -6  -2   48.00    3.40
   0  -6  -2   45.60    3.00
   0   6  -2   45.50    3.60
   0   6   2   47.40    3.90
   0   6  -2   40.50    3.30
   0   6   2   43.40    3.30
   1  -6   2  165.78    7.50
   1  -6   2  165.88    7.50
  -1  -6  -2  162.28    7.80
   1  -6   2  167.18    7.90
   1  -6   2  163.28    7.70
  -1  -6  -2  171.98    6.80
  -1  -6  -2  157.88    7.30
   1   6   2  169.68    7.90
  -1   6  -2  163.88    8.10
  -1   6  -2  169.58    7.60
  -1   6  -2  152.78    7.50
   1   6   2  158.18    7.20
   2  -6   2   84.99    5.40
   2  -6   2  102.89    5.40
  -2  -6  -2  103.49    5.30
   2  -6   2   92.79    5.60
  -2  -6  -2   96.59    5.70
  -2   6  -2   97.79    5.40
   2   6   2   87.19    4.80
  -2   6  -2  100.79    6.20
   2   6   2   93.89    5.40
  -2   6  -2   99.09    5.60
   3  -6   2   87.99    5.70
  -3  -6  -2   99.29    5.90
  -3  -6  -2   91.39    5.00
   3  -6   2   88.09    5.40
   3  -6   2  103.89    5.50
  -3   6  -2  101.19    6.50
  -3   6  -2   98.29    5.50
   3   6   2   89.19    4.50
   3   6   2   92.39    5.20
  -3   6  -2   90.99    5.50
   4  -6   2    0.10    1.00
  -4  -6  -2   -0.30    0.60
   4  -6   2    1.50    1.10
   4  -6   2   -0.10    1.00
  -4  -6  -2   -0.60    0.90
   4   6   2    1.50    0.90
   4   6   2    0.90    0.60
  -4   6  -2    0.80    1.30
  -4   6  -2   -0.70    0.70
   5  -6   2  104.49    5.90
  -5  -6  -2   97.69    5.30
   5  -6   2  112.49    7.00
  -5  -6  -2  102.09    6.50
   5  -6   2  108.59    6.00
  -5   6  -2   94.59    7.00
  -5   6  -2  108.69    6.10
   6  -6   2  204.98   10.90
  -6  -6  -2  209.58    8.90
   6  -6   2  232.38   10.10
   6  -6   2  217.38    9.50
  -6  -6  -2  214.08   10.70
  -6   6  -2  232.38   12.00
  -6   6  -2  216.88    9.90
   7  -6   2   24.80    3.70
  -7  -6  -2   19.20    2.20
  -7  -6  -2   17.10    3.50
   7  -6   2   17.30    2.30
  -7   6  -2   20.70    2.90
  -7   6  -2   21.10    4.40
   8  -6   2   30.90    4.30
   8  -6   2   27.20    2.50
  -8  -6  -2   30.00    3.90
  -8  -6  -2   29.30    2.70
  -8   6  -2   31.30    3.40
  -8   6  -2   30.30    4.50
   9  -6   2   -0.90    0.50
  -9  -6  -2    0.60    1.70
   9  -6   2    0.80    1.60
  -9  -6  -2    1.40    0.80
  -9   6  -2    0.90    2.00
   9   6   2   -1.40    1.30
  -9   6  -2    0.20    1.20
 -10  -6  -2   45.00    5.30
  10  -6   2   46.20    5.70
 -10  -6  -2   39.00    3.20
  10   6   2   49.90    5.60
 -10   6  -2   42.00    4.30
 -10   6  -2   45.90    6.10
  11  -6   2   -0.70    1.80
 -11  -6  -2    1.40    1.80
 -11  -6  -2    1.20    1.00
 -11   6  -2    2.50    2.80
  11   6   2    1.20    2.00
 -11   6  -2    1.40    1.30
 -11   7   2    3.30    1.70
 -10  -7   2    1.10    1.20
 -10  -7   2    0.60    1.60
  10  -7  -2    0.70    0.90
  10  -7  -2   -1.50    2.10
 -10   7   2   -1.20    2.20
  10   7  -2    1.30    1.90
 -10   7   2    1.50    1.40
   9  -7  -2    2.60    1.30
  -9  -7   2    4.40    2.20
   9  -7  -2    2.50    2.20
  -9  -7   2    3.50    1.40
  -9   7   2    3.80    1.80
   9   7  -2    4.30    2.20
  -9   7   2   -0.70    1.80
   8  -7  -2    4.20    2.30
   8  -7  -2    2.50    1.30
  -8  -7   2    8.20    2.00
   8  -7  -2    5.70    2.40
  -8  -7   2    4.00    2.20
  -8   7   2    3.50    2.70
  -8   7   2    2.90    1.80
  -7  -7   2    6.20    2.60
  -7  -7   2    4.20    1.40
   7  -7  -2    7.50    2.50
   7  -7  -2    6.30    2.00
   7  -7  -2    7.00    2.40
  -7   7   2    5.70    2.10
  -7   7   2    4.60    2.50
  -6  -7   2    6.10    1.80
   6  -7  -2    6.30    2.10
   6  -7  -2    7.60    2.50
  -6  -7   2    5.60    2.30
   6  -7  -2    6.30    2.20
  -6   7   2    4.30    2.40
  -6   7   2    3.30    1.70
   5  -7  -2   34.40    3.80
  -5  -7   2   34.70    3.80
   5  -7  -2   37.10    3.80
   5  -7  -2   30.10    3.60
  -5  -7   2   30.20    3.10
   5   7  -2   31.90    2.40
  -5   7   2   34.40    4.50
  -5   7   2   31.00    3.50
   4  -7  -2    4.60    1.90
  -4  -7   2    5.50    2.10
   4  -7  -2   10.00    2.60
  -4  -7   2    3.70    1.50
   4  -7  -2    3.40    1.60
   4   7  -2    3.40    1.30
  -4   7   2    5.50    2.10
  -4   7   2    4.70    2.40
  -3  -7   2  321.97   13.20
   3  -7  -2  294.57   12.50
   3  -7  -2  305.77   13.10
  -3  -7   2  328.57   13.10
   3  -7  -2  312.27   13.10
  -3  -7   2  306.87   12.40
  -3   7   2  299.57   12.80
  -3   7   2  323.97   14.20
   3   7  -2  303.37   11.80
  -2  -7   2   31.00    3.10
  -2  -7   2   31.10    3.00
   2  -7  -2   26.40    3.10
   2  -7  -2   26.20    3.10
   2  -7  -2   26.20    2.70
  -2  -7   2   34.90    3.50
  -2   7   2   24.70    2.90
   2   7  -2   29.00    2.90
  -2   7   2   21.90    3.50
  -1  -7   2   65.39    4.50
   1  -7  -2   65.39    4.40
   1  -7  -2   65.69    4.80
   1  -7  -2   54.89    4.50
  -1  -7   2   60.79    4.40
  -1  -7   2   59.99    4.40
   1  -7  -2   55.19    4.10
   1   7  -2   56.29    4.30
   1   7  -2   60.59    4.30
  -1   7   2   59.99    4.40
  -1   7   2   62.39    5.20
   0  -7   2    0.20    0.80
   0  -7   2   -0.10    0.90
   0  -7  -2   -0.90    0.60
   0  -7  -2    0.00    0.90
   0  -7   2    0.30    1.00
   0  -7   2    0.40    1.10
   0   7  -2   -0.80    0.80
   0   7   2   -1.60    1.20
   0   7  -2   -0.60    1.10
   0   7   2    1.00    0.90
   1  -7   2   86.89    5.90
   1  -7   2   69.69    5.00
  -1  -7  -2   86.19    5.60
  -1  -7  -2   90.59    5.20
   1  -7   2   80.69    5.10
   1  -7   2   70.69    5.10
   1   7   2   72.79    5.20
  -1   7  -2   77.09    5.50
   1   7   2   72.49    4.60
  -1   7  -2   68.79    4.90
   2  -7   2   48.30    3.80
   2  -7   2   42.80    4.00
  -2  -7  -2   51.69    3.90
  -2  -7  -2   48.50    4.20
   2  -7   2   45.60    4.10
  -2   7  -2   49.10    4.70
  -2   7  -2   45.10    4.00
   2   7   2   51.99    3.70
   2   7   2   43.20    3.80
   3  -7   2   40.50    3.80
   3  -7   2   34.40    3.60
   3  -7   2   35.20    3.40
  -3  -7  -2   38.30    3.90
  -3  -7  -2   32.10    3.10
   3   7   2   36.10    2.90
  -3   7  -2   37.10    3.60
   3   7   2   33.60    3.20
  -3   7  -2   29.50    3.80
  -4  -7  -2    2.90    1.70
   4  -7   2    3.50    1.60
  -4  -7  -2    1.10    1.10
   4  -7   2    2.10    1.50
   4  -7   2    0.90    1.30
  -4   7  -2    1.80    1.20
  -4   7  -2    0.60    1.40
   4   7   2    0.40    0.70
   5  -7   2   12.90    2.60
   5  -7   2   18.00    2.60
  -5  -7  -2   13.60    2.20
  -5  -7  -2   16.30    3.30
   5  -7   2    8.90    2.70
  -5   7  -2   12.10    2.60
  -5   7  -2   16.00    4.00
   5   7   2   15.50    1.20
   6  -7   2    1.80    1.80
  -6  -7  -2    2.10    1.50
  -6  -7  -2    0.50    0.70
   6  -7   2    1.40    1.20
  -6   7  -2    1.40    1.20
  -6   7  -2    1.70    1.80
   7  -7   2   -0.80    0.80
  -7  -7  -2   -0.30    1.20
  -7  -7  -2   -0.40    0.70
   7  -7   2    0.80    1.50
  -7   7  -2   -1.10    0.80
  -7   7  -2    0.50    2.00
  -8  -7  -2   67.79    6.00
  -8  -7  -2   67.19    4.50
   8  -7   2   65.09    6.40
   8  -7   2   61.29    4.30
  -8   7  -2   59.09    6.50
  -8   7  -2   62.09    5.30
   9  -7   2   41.20    5.30
  -9  -7  -2   43.20    3.60
   9  -7   2   38.40    3.00
  -9  -7  -2   31.40    4.40
  -9   7  -2   42.10    5.80
  -9   7  -2   37.70    4.20
  10  -7   2   17.90    4.50
 -10  -7  -2   14.60    2.20
 -10  -7  -2   12.10    3.40
 -10   7  -2   19.50    3.10
 -10   7  -2    8.00    3.60
  10  -8  -2    8.70    3.00
  10  -8  -2    4.50    1.40
 -10   8   2    9.10    2.80
   9  -8  -2   32.20    4.70
  -9  -8   2   19.10    2.80
  -9  -8   2   29.20    4.30
   9  -8  -2   26.30    3.10
  -9   8   2   23.80    3.60
  -9   8   2   18.90    4.90
   8  -8  -2   -0.30    1.10
   8  -8  -2    0.80    1.90
  -8  -8   2    1.00    1.70
  -8  -8   2    0.60    0.90
  -8   8   2    1.60    1.40
  -8   8   2    4.10    3.30
  -7  -8   2   10.30    2.90
   7  -8  -2   16.80    3.50
   7  -8  -2   16.10    3.20
  -7  -8   2   17.30    2.60
  -7   8   2   11.10    3.80
  -7   8   2   13.80    3.30
   6  -8  -2    3.90    2.00
  -6  -8   2    3.60    1.90
  -6  -8   2    8.70    2.20
   6  -8  -2    6.10    2.10
   6  -8  -2    4.00    2.10
  -6   8   2    2.30    2.10
   6   8  -2    3.70    0.90
   5  -8  -2    5.70    2.20
   5  -8  -2    5.60    2.20
   5  -8  -2    3.80    2.20
  -5  -8   2    1.60    1.60
  -5  -8   2    2.30    1.40
  -5   8   2    4.40    2.60
   5   8  -2    6.00    1.50
   4  -8  -2   50.69    4.70
   4  -8  -2   36.00    4.10
  -4  -8   2   45.00    4.50
  -4  -8   2   50.79    4.20
   4  -8  -2   48.60    4.50
  -4   8   2   48.40    5.50
   4   8  -2   43.70    3.40
   3  -8  -2   15.80    3.20
  -3  -8   2   15.30    3.10
   3  -8  -2   20.30    3.80
  -3  -8   2   19.90    2.90
  -3   8   2   22.30    4.60
   3   8  -2   19.90    2.60
  -2  -8   2   22.90    3.00
   2  -8  -2   23.50    3.20
  -2  -8   2   17.90    3.30
   2  -8  -2   20.00    3.20
  -2   8   2   20.10    4.10
  -2   8   2   22.30    3.10
   2   8  -2   18.30    2.70
  -1  -8   2   43.60    3.90
   1  -8  -2   42.00    4.20
  -1  -8   2   41.60    4.00
  -1   8   2   39.00    4.50
   1   8  -2   42.30    3.80
  -1   8   2   41.50    3.90
   0  -8   2   43.10    4.00
   0  -8  -2   43.70    4.30
   0  -8   2   60.89    6.00
   0  -8  -2   40.30    3.80
   0  -8   2   42.50    4.00
   0   8   2   34.80    3.60
   0   8   2   21.50    3.40
   0   8  -2   41.40    3.90
   0   8  -2   39.90    4.20
  -1  -8  -2   31.50    3.70
   1  -8   2   41.50    4.00
   1  -8   2   32.20    3.50
  -1  -8  -2   44.10    3.90
   1  -8   2   34.40    3.90
   1   8   2   37.30    3.50
  -1   8  -2   34.30    4.10
  -1   8  -2   36.60    3.80
   1   8   2   34.20    3.80
  -2  -8  -2    4.80    1.50
   2  -8   2    8.40    2.60
   2  -8   2   11.60    2.70
  -2  -8  -2    3.70    2.00
   2  -8   2    4.50    1.80
  -2   8  -2    4.90    2.20
   2   8   2    5.30    1.90
   2   8   2    8.70    2.10
  -2   8  -2   11.00    3.10
  -3  -8  -2   21.40    3.20
   3  -8   2   21.50    3.00
  -3  -8  -2   23.70    2.90
   3  -8   2   24.70    3.30
   3  -8   2   25.00    3.40
  -3   8  -2   17.60    3.80
   3   8   2   18.90    2.30
  -4  -8  -2   23.00    2.90
   4  -8   2   24.10    3.40
  -4  -8  -2   25.00    3.50
   4  -8   2   23.50    3.50
   4  -8   2   21.70    3.10
  -4   8  -2   21.90    4.60
   4   8   2   22.90    2.30
  -5  -8  -2  113.79    7.60
  -5  -8  -2  117.09    6.70
   5  -8   2  119.09    7.90
   5  -8   2  114.19    7.20
   5  -8   2  132.69   10.00
  -5   8  -2  116.39    8.60
  -5   8  -2  110.59    7.50
   5   8   2  107.69    4.70
  -6  -8  -2    1.80    1.50
   6  -8   2    2.00    1.70
  -6  -8  -2    0.80    1.00
   6  -8   2   -0.20    1.10
  -6   8  -2    0.90    1.90
  -6   8  -2   -0.30    1.00
   7  -8   2   18.20    2.70
   7  -8   2   10.50    3.20
  -7  -8  -2   14.00    2.90
  -7  -8  -2   14.10    3.60
  -7   8  -2    4.00    2.60
  -7   8  -2    5.80    2.30
  -8  -8  -2    7.40    3.00
   8  -8   2    3.40    2.20
   8  -8   2    4.20    1.80
  -8  -8  -2    3.00    1.40
  -8   8  -2    1.00    1.60
  -8   8  -2    3.70    2.80
  -9  -8  -2    0.30    1.10
   9  -8   2   -0.80    0.90
  -9  -8  -2   -0.20    1.10
   9  -8   2    0.90    1.60
  -9   8  -2    4.10    1.90
  -9   8  -2   -0.10    2.00
   8  -9  -2    1.50    1.40
  -8  -9   2    0.10    0.90
  -8  -9   2    2.10    2.00
  -8   9   2    5.50    3.60
   7  -9  -2    0.70    1.50
  -7  -9   2    1.50    1.60
  -7  -9   2    0.00    0.90
  -7   9   2    5.10    3.20
   6  -9  -2    3.00    1.90
  -6  -9   2    4.20    1.70
  -6  -9   2    8.30    2.70
   6  -9  -2    7.50    2.70
   6   9  -2    7.30    1.10
  -6   9   2    7.40    3.50
   5  -9  -2    3.10    1.90
   5  -9  -2    2.40    1.80
  -5  -9   2    2.70    1.90
  -5  -9   2    1.20    1.10
   5   9  -2    2.30    1.00
  -5   9   2    1.10    2.00
  -4  -9   2    5.10    1.90
   4  -9  -2    7.80    2.30
   4  -9  -2    6.80    2.40
  -4  -9   2    4.50    2.40
   4   9  -2    1.40    1.10
  -4   9   2    1.30    2.20
  -3  -9   2   40.90    4.40
   3  -9  -2   36.90    4.30
  -3  -9   2   42.80    4.20
   3  -9  -2   40.10    4.50
   3   9  -2   36.30    3.50
  -3   9   2   35.30    4.90
  -2  -9   2   55.89    5.00
  -2  -9   2   56.49    4.80
   2  -9  -2   56.29    5.20
  -2   9   2   52.59    4.90
   2   9  -2   49.10    4.30
  -2   9   2   54.79    5.80
   1  -9  -2    2.80    2.00
  -1  -9   2    3.40    1.70
   1   9  -2    2.30    1.60
  -1   9   2    0.50    2.10
  -1   9   2    2.90    1.60
   0  -9  -2   23.50    3.50
   0  -9   2   20.70    3.20
   0   9   2   22.90    3.20
   0   9  -2   23.40    3.20
   0   9   2   26.20    3.80
  -1  -9  -2    0.80    1.30
   1  -9   2    0.90    1.40
  -1  -9  -2    1.90    1.30
  -1   9  -2   -2.40    1.40
   1   9   2    1.80    1.40
  -1   9  -2   -1.20    1.20
   2  -9   2  106.29    7.00
   2  -9   2  123.59    7.80
  -2  -9  -2   99.59    6.70
  -2  -9  -2  105.99    7.40
  -2   9  -2  108.99    7.90
   2   9   2  111.29    6.50
   3  -9   2   24.50    3.40
  -3  -9  -2   22.50    3.40
  -3  -9  -2   22.00    3.00
   3  -9   2   27.50    3.70
  -3   9  -2   16.20    3.90
   3   9   2   18.40    2.50
   4  -9   2   15.50    3.60
  -4  -9  -2   19.20    2.90
  -4  -9  -2   14.50    3.30
   4  -9   2   19.80    3.80
   4  -9   2   17.30    4.80
   4   9   2   15.90    2.10
  -4   9  -2   11.70    3.70
  -5  -9  -2    7.40    2.10
   5  -9   2   14.70    3.40
  -5  -9  -2    8.00    2.70
   5  -9   2   12.90    3.60
   5   9   2    6.70    1.30
  -5   9  -2    6.90    3.10
  -6  -9  -2    0.10    1.20
   6  -9   2    3.70    2.10
  -6  -9  -2    0.00    1.50
   6  -9   2   -1.20    1.30
  -6   9  -2   -0.50    2.00
   7  -9   2   -0.10    1.30
   7  -9   2    2.00    2.20
  -7  -9  -2    1.00    1.20
  -7  -9  -2    3.50    2.30
  -7   9  -2    4.90    3.30
   8  -9   2    2.20    1.30
   8  -9   2    0.20    1.90
  -8  -9  -2    0.80    1.80
  -8  -9  -2    2.10    1.40
  -8   9  -2   -0.40    2.40
  -7 -10   2   -1.40    1.00
  -7 -10   2   -1.00    1.80
   7 -10  -2   -2.40    1.00
  -7  10   2   -1.70    2.40
  -6 -10   2   13.50    3.10
  -6 -10   2    8.70    3.10
   6 -10  -2   14.50    3.40
  -6  10   2   13.00    4.40
   6  10  -2   13.30    1.50
  -5 -10   2    1.10    1.90
  -5 -10   2   -0.80    1.10
   5 -10  -2    0.90    2.00
   5 -10  -2    2.50    1.80
   5  10  -2    0.20    0.90
  -5  10   2    2.10    2.60
   4 -10  -2   78.79    6.50
  -4 -10   2   80.59    6.10
  -4 -10   2   75.49    6.60
   4 -10  -2   66.19    6.20
   4  10  -2   61.19    4.70
  -4  10   2   63.79    6.90
  -3 -10   2   16.00    3.30
   3 -10  -2   18.30    4.00
  -3 -10   2   17.30    4.00
  -3  10   2   14.50    4.00
   3  10  -2   16.70    3.20
   2 -10  -2    4.90    2.40
  -2 -10   2    2.70    1.80
   2  10  -2    2.00    1.60
  -2  10   2   -0.20    1.80
  -2  10   2   -2.40    1.10
   1 -10  -2   -0.50    1.50
  -1 -10   2   -1.20    1.10
  -1  10   2    2.00    1.70
  -1  10   2    2.30    1.90
   1  10  -2   -0.70    1.00
   0 -10  -2   -0.20    1.60
   0 -10   2    1.30    1.60
   0  10  -2    1.40    1.70
   0  10   2    1.90    1.60
   1 -10   2   14.70    3.60
  -1 -10  -2    8.80    2.80
   1  10   2   13.40    3.00
  -1  10  -2   10.10    2.70
   2 -10   2   24.30    3.60
  -2 -10  -2   33.00    3.80
  -2 -10  -2   27.70    4.10
  -2  10  -2   16.60    4.00
   2  10   2   29.00    3.40
   3 -10   2    1.40    1.80
  -3 -10  -2    1.20    1.80
  -3 -10  -2    1.30    1.30
   3  10   2    0.20    1.00
  -3  10  -2    1.30    2.00
  -4 -10  -2   49.50    4.70
  -4 -10  -2   49.90    5.40
   4 -10   2   49.20    5.20
  -4  10  -2   53.19    6.20
   4  10   2   45.20    3.60
  -5 -10  -2    0.60    1.20
   5 -10   2   -0.70    1.20
  -5 -10  -2    2.00    1.80
  -5  10  -2    3.30    2.00
   5  10   2   -0.10    0.70
   6 -10   2   15.90    3.50
  -6 -10  -2    6.90    2.70
  -6 -10  -2   12.10    2.90
  -6  10  -2    8.40    3.60
  -7 -10  -2    1.40    1.30
  -7 -10  -2   -2.20    1.30
   7 -10   2    0.40    1.10
  -7  10  -2    1.30    2.20
   5 -11  -2    4.30    2.40
  -5 -11   2   -1.00    1.30
  -5 -11   2    4.10    2.10
   5  11  -2    2.90    1.30
  -5  11   2    4.30    2.90
  -4 -11   2   -2.60    1.10
   4 -11  -2    0.20    1.80
  -4 -11   2   -1.20    1.20
  -4  11   2   -1.70    1.90
   4  11  -2    0.20    1.00
   3 -11  -2    6.90    2.80
  -3 -11   2    1.70    2.10
  -3  11   2    4.50    2.80
   3  11  -2    3.30    1.50
   2 -11  -2   -1.40    1.40
  -2 -11   2    0.30    1.70
  -2  11   2    2.60    2.10
  -2  11   2    1.10    2.60
   2  11  -2    1.60    1.50
  -1 -11   2    1.30    1.60
   1 -11  -2    2.10    1.50
  -1  11   2    0.70    1.50
   1  11  -2    3.90    1.90
   0 -11  -2   29.60    4.50
   0 -11   2   43.80    5.00
   0  11   2   30.30    4.00
   0  11  -2   44.70    4.70
  -1 -11  -2   14.10    3.70
   1 -11   2    7.90    2.70
   1  11   2   14.50    3.30
  -1  11  -2    8.30    2.60
  -2 -11  -2    5.10    2.30
   2  11   2    3.80    1.50
  -3 -11  -2    0.90    1.80
   3  11   2    2.80    1.50
  -4 -11  -2    3.70    1.70
   4 -11   2   -0.70    1.70
  -4 -11  -2    1.20    2.00
  -4  11  -2    3.70    2.80
   4  11   2    0.00    0.90
  -5 -11  -2    0.20    1.20
   5 -11   2    2.60    1.90
   5  11   2   -0.30    0.70
  13   0  -3    1.60    1.80
 -13   0   3    3.90    2.80
  13   0  -3    6.30    2.60
 -13   0   3    1.80    1.30
 -12   0   3    0.00    0.90
  12   0  -3    0.10    1.90
 -12   0   3    1.70    2.20
  12   0  -3    1.30    1.70
 -11   0   3   30.50    2.70
 -11   0   3   30.90    4.50
  11   0  -3   31.20    4.20
  11   0  -3   36.20    4.70
 -10   0   3   -1.40    1.40
  10   0  -3   -0.60    1.40
  10   0  -3   -0.20    1.00
 -10   0   3   -0.70    0.70
   9   0  -3  194.58    9.90
   9   0  -3  196.78   10.60
  -9   0   3  200.88    9.60
  -9   0   3  209.78    8.00
  -9   0   3  197.58   10.50
  -8   0   3    0.60    0.90
  -8   0   3    0.10    1.20
  -8   0   3    0.40    0.50
   8   0  -3    0.20    1.10
   8   0  -3   -0.30    0.90
   7   0  -3   22.80    2.90
  -7   0   3   17.70    2.20
  -7   0   3   15.00    2.40
  -7   0   3   22.10    1.80
   7   0  -3   21.90    2.60
  -6   0   3    0.40    0.40
   6   0  -3    0.40    0.80
   6   0  -3    0.70    0.90
  -6   0   3    0.00    0.30
  -6   0   3   -1.20    0.40
  -6   0   3    0.00    0.60
  -5   0   3  391.06   12.80
   5   0  -3  401.86   14.70
  -5   0   3  398.56   14.50
   5   0  -3  410.16   14.30
  -5   0   3  415.56   12.80
  -5   0   3  402.46   13.70
   4   0  -3    0.60    0.30
  -4   0   3    0.00    0.30
  -4   0   3   -0.30    0.20
   4   0  -3    0.10    0.70
   4   0  -3   -0.90    0.50
  -4   0   3    0.00    0.50
  -4   0   3   -0.10    0.60
   4   0  -3    2.40    0.40
  -3   0   3  581.04   18.20
   3   0  -3  570.24   16.90
   3   0  -3  577.04   18.40
  -3   0   3  577.64   17.60
   3   0  -3  553.14   18.00
  -3   0   3  565.04   17.20
   3   0  -3  559.64   17.00
  -2   0   3   -0.50    0.40
  -2   0   3   -0.40    0.30
   2   0  -3   -0.70    0.20
  -2   0   3    0.30    0.60
   2   0  -3   -0.20    0.50
   2   0  -3   -0.40    0.40
  -1   0   3    0.70    0.50
  -1   0   3    1.50    0.50
   1   0  -3    0.60    0.30
  -1   0   3   -0.40    0.30
   1   0  -3    0.50    0.30
   0   0   3   -1.30    0.30
   0   0   3   -1.30    0.40
   0   0   3   -1.10    0.40
   0   0  -3   -1.70    0.20
   1   0   3 1547.45   44.40
   1   0   3 1539.85   43.80
   1   0   3 1584.44   44.70
   1   0   3 1504.15   43.90
  -1   0  -3 1478.95   43.90
   2   0   3   -0.10    0.30
   2   0   3    0.90    0.60
   2   0   3    0.80    0.60
   3   0   3  810.72   24.20
   3   0   3  803.12   24.90
   3   0   3  798.62   24.80
   4   0   3   -0.50    0.60
   4   0   3    0.40    0.60
   4   0   3    0.00    0.40
   5   0   3   49.10    3.40
  -5   0  -3   44.30    3.20
   5   0   3   46.60    3.00
   5   0   3   42.30    3.20
   6   0   3    0.10    0.50
   6   0   3    1.00    0.90
  -6   0  -3    0.60    0.70
   6   0   3   -0.60    0.60
  -7   0  -3   29.90    1.40
   7   0   3   33.50    2.90
  -7   0  -3   27.80    2.90
   7   0   3   28.60    3.10
  -7   0  -3   30.20    1.40
   7   0   3   36.00    3.30
   8   0   3    0.30    1.00
   8   0   3   -0.20    1.10
   8   0   3   -0.50    0.70
  -8   0  -3    0.10    0.40
  -8   0  -3   -0.30    0.30
  -8   0  -3    0.20    0.90
  -9   0  -3  205.78    9.90
  -9   0  -3  188.68    6.60
   9   0   3  179.78    9.10
   9   0   3  181.08   10.00
 -10   0  -3   -0.30    0.50
 -10   0  -3   -0.30    1.30
  10   0   3   -0.90    1.30
 -10   0  -3   -0.80    1.10
  10   0   3    1.40    1.30
  11   0   3   11.00    3.30
  11   0   3   14.60    3.30
 -11   0  -3   15.40    3.80
 -11   0  -3   25.20    5.80
 -11   0  -3   12.00    1.50
 -12   0  -3    1.10    1.80
 -12   0  -3    1.10    0.80
  12   0   3   -0.70    1.40
 -13   0  -3   40.20    5.20
  13   0   3   32.80    4.70
 -13   0  -3   47.10    3.00
 -13  -1   3   21.50    2.50
  13  -1  -3   20.30    4.20
 -13  -1   3   25.00    5.20
  13  -1  -3   22.40    5.10
 -13   1   3   17.50    2.40
  13   1  -3   20.70    4.40
 -13   1   3   20.70    4.80
  12  -1  -3    1.80    1.80
 -12  -1   3    3.60    1.30
  12  -1  -3    1.50    2.10
 -12  -1   3   -1.50    1.20
 -12   1   3    4.40    2.30
  12   1  -3    3.70    1.70
 -12   1   3    3.30    1.40
 -11  -1   3    3.10    2.10
 -11  -1   3    1.50    1.00
  11  -1  -3    1.20    1.60
  11  -1  -3    0.30    1.30
 -11   1   3    2.70    2.00
  11   1  -3    2.50    1.70
 -11   1   3    2.80    1.30
  10  -1  -3   12.60    3.40
  10  -1  -3    8.90    2.50
 -10  -1   3    2.60    1.90
 -10  -1   3    6.20    1.40
  10   1  -3    3.80    1.90
 -10   1   3    6.10    1.60
  10   1  -3    3.80    2.00
 -10   1   3    4.40    2.20
 -10   1   3    9.90    2.70
  -9  -1   3    0.20    0.70
  -9  -1   3    0.40    1.20
   9  -1  -3    0.90    1.10
   9  -1  -3    1.30    1.50
  -9   1   3   -0.70    0.50
   9   1  -3   -1.30    1.20
  -9   1   3    0.10    1.30
   9   1  -3   -0.30    0.90
  -9   1   3   -1.00    1.00
   8  -1  -3   30.30    3.60
  -8  -1   3   35.20    3.10
  -8  -1   3   36.90    3.90
  -8  -1   3   37.00    2.40
   8  -1  -3   27.70    3.10
   8   1  -3   31.90    3.70
   8   1  -3   34.50    3.60
  -8   1   3   30.60    3.60
  -8   1   3   31.80    3.40
  -8   1   3   31.20    2.50
  -7  -1   3   32.00    2.70
   7  -1  -3   34.30    3.20
   7  -1  -3   36.10    3.60
  -7  -1   3   30.80    2.10
  -7  -1   3   34.80    3.40
   7   1  -3   36.70    3.40
  -7   1   3   26.80    3.10
  -7   1   3   31.00    3.10
  -7   1   3   32.70    2.40
   7   1  -3   38.00    3.70
  -6  -1   3   72.49    3.90
  -6  -1   3   75.19    3.40
   6  -1  -3   75.89    4.60
  -6  -1   3   75.69    3.30
   6  -1  -3   75.69    5.00
  -6  -1   3   69.79    4.70
  -6   1   3   79.09    3.70
   6   1  -3   80.99    4.80
  -6   1   3   71.59    3.60
  -6   1   3   76.79    5.00
   6   1  -3   88.49    5.30
  -6   1   3   79.89    4.70
  -5  -1   3   -0.30    0.70
   5  -1  -3    0.10    0.70
  -5  -1   3    0.40    0.40
   5  -1  -3    0.40    0.60
   5  -1  -3    0.40    0.30
  -5  -1   3    1.00    0.40
  -5  -1   3    0.40    0.50
   5  -1  -3    1.00    0.40
  -5   1   3   -0.30    0.50
  -5   1   3   -0.30    0.40
   5   1  -3   -0.10    0.70
  -5   1   3    1.30    0.50
   5   1  -3    0.40    0.90
   4  -1  -3  338.07   12.60
  -4  -1   3  356.86   11.30
  -4  -1   3  364.46   11.20
  -4  -1   3  350.66   12.60
  -4  -1   3  361.96   11.40
   4  -1  -3  372.76   11.20
   4  -1  -3  346.87   12.40
   4  -1  -3  357.56   11.20
   4   1  -3  367.06   12.70
  -4   1   3  356.26   11.60
  -4   1   3  352.06   12.50
   4   1  -3  352.76   10.40
  -3  -1   3  138.49    5.10
  -3  -1   3  136.19    5.00
   3  -1  -3  148.39    5.30
   3  -1  -3  149.99    5.90
   3  -1  -3  142.59    6.00
  -3  -1   3  149.09    4.90
  -3  -1   3  148.39    6.10
   3   1  -3  149.29    4.90
  -3   1   3  148.29    5.40
   3   1  -3  139.79    5.90
  -3   1   3  147.49    6.00
   3   1  -3  152.08    4.80
  -2  -1   3 3165.18   93.59
  -2  -1   3 3190.68   93.19
   2  -1  -3 3206.28   92.69
   2  -1  -3 3139.89   92.99
   2  -1  -3 3256.97   93.09
   2   1  -3 3284.67   93.09
  -2   1   3 3362.26   93.19
  -2   1   3 3247.28   93.39
   2   1  -3 3187.88   92.79
   1  -1  -3  964.10   28.00
   1  -1  -3  934.91   27.80
  -1  -1   3  933.81   27.80
   1  -1  -3  935.81   28.10
   1  -1  -3  970.50   27.90
  -1  -1   3  964.20   28.30
  -1   1   3  918.51   27.90
  -1   1   3  959.70   27.80
   1   1  -3  952.20   27.90
  -1   1   3  944.01   27.90
   1   1  -3  971.20   28.00
  -1   1   3  941.81   28.30
   0  -1   3  760.22   22.00
   0  -1   3  713.83   21.60
   0  -1  -3  761.32   22.10
   0  -1  -3  724.23   21.90
   0  -1   3  774.32   22.10
   0  -1   3  761.42   22.40
   0  -1   3  729.63   22.00
   0   1   3  736.03   22.40
   0   1  -3  727.53   21.90
   0   1  -3  739.03   21.70
   0   1   3  770.42   22.00
   0   1  -3  759.22   22.10
   1  -1   3  106.99    4.10
  -1  -1  -3   95.59    3.30
   1  -1   3   99.69    3.60
   1  -1   3   96.99    4.00
  -1  -1  -3   99.19    3.70
   1   1   3  102.09    3.30
   1   1   3  101.39    4.00
   1   1   3   98.59    3.30
  -1   1  -3   94.49    3.50
  -2  -1  -3  259.37    8.60
   2  -1   3  274.67    9.20
   2  -1   3  260.17    8.10
   2  -1   3  262.57    8.10
   2  -1   3  254.87    9.10
   2  -1   3  269.07    8.10
   2   1   3  263.57    8.70
   2   1   3  261.17    8.90
  -2   1  -3  252.77    8.10
  -2   1  -3  249.88    9.00
   2   1   3  267.67    8.50
   3  -1   3  175.78    7.00
   3  -1   3  171.28    7.00
   3  -1   3  181.58    6.10
  -3   1  -3  168.58    6.90
  -3   1  -3  168.98    5.70
   3   1   3  178.08    6.60
   3   1   3  177.98    6.80
   3   1   3  179.88    6.50
  -3   1  -3  174.38    5.70
   4  -1   3   79.99    4.50
   4  -1   3   87.09    4.60
   4  -1   3   90.79    3.90
  -4   1  -3   84.49    3.20
   4   1   3   80.89    4.20
   4   1   3   85.59    4.20
  -4   1  -3   77.79    4.40
   4   1   3   84.09    4.10
   5  -1   3  132.69    6.50
   5  -1   3  130.19    5.60
   5  -1   3  135.69    6.50
  -5   1  -3  127.79    4.60
  -5   1  -3  123.99    6.20
   5   1   3  129.89    6.10
   5   1   3  132.29    6.00
  -5   1  -3  120.39    4.50
   5   1   3  140.59    6.20
   6  -1   3  180.08    7.30
   6  -1   3  180.98    8.20
   6  -1   3  162.28    8.00
  -6  -1  -3  151.28    7.30
  -6   1  -3  154.68    5.70
   6   1   3  173.68    7.70
  -6   1  -3  167.98    5.80
   6   1   3  168.68    7.70
  -6   1  -3  162.88    7.80
   6   1   3  164.78    7.40
   7  -1   3   96.29    6.00
   7  -1   3   94.29    5.20
   7  -1   3   87.19    5.70
  -7  -1  -3   83.39    5.10
   7   1   3   91.09    5.30
   7   1   3   98.39    5.60
  -7   1  -3   86.59    3.70
  -7   1  -3   80.69    5.40
   7   1   3   93.19    5.70
  -7   1  -3   93.19    3.80
  -8  -1  -3    2.80    1.40
  -8  -1  -3    1.00    1.00
   8  -1   3    1.70    1.60
   8  -1   3    1.20    1.00
   8   1   3    1.50    1.20
  -8   1  -3    1.20    1.30
   8   1   3    0.50    1.10
  -8   1  -3    0.90    0.50
   8   1   3   -0.40    0.90
  -9  -1  -3    2.40    1.90
   9  -1   3    4.00    2.10
  -9  -1  -3    4.90    1.90
   9  -1   3    1.50    1.50
   9   1   3    2.50    1.70
   9   1   3    2.00    1.50
  -9   1  -3    0.90    1.20
   9   1   3    5.50    1.90
  -9   1  -3    2.50    0.80
  10  -1   3   17.50    3.80
  10  -1   3   20.70    2.90
 -10  -1  -3   26.50    5.80
 -10  -1  -3   13.60    3.60
 -10  -1  -3   17.80    1.30
  10   1   3   16.70    3.40
  10   1   3   17.10    3.80
 -10   1  -3   17.80    3.80
 -10   1  -3   18.30    1.80
 -11  -1  -3   46.10    5.20
 -11  -1  -3   50.99    2.60
  11  -1   3   45.40    5.20
  11   1   3   44.90    5.20
 -11   1  -3   45.50    3.10
 -11   1  -3   49.60    5.40
  11   1   3   47.50    4.80
 -11   1  -3   57.39    5.60
  12  -1   3    1.30    1.90
 -12  -1  -3    2.30    1.80
 -12  -1  -3    3.00    0.80
 -12   1  -3    2.40    2.00
 -12   1  -3    3.30    1.20
  12   1   3    5.60    2.80
  13  -1   3    1.00    2.20
 -13  -1  -3    1.10    0.80
 -13  -1  -3    4.50    2.80
  13   1   3    0.80    2.20
 -13   1  -3    1.10    1.00
 -13   1  -3    2.70    2.00
  13  -2  -3    3.80    2.10
 -13  -2   3    0.30    0.90
  13  -2  -3    0.70    1.90
 -13  -2   3    3.40    2.90
 -13   2   3    0.90    1.70
 -13   2   3    3.80    1.60
  13   2  -3    1.40    1.90
  12  -2  -3    0.00    1.60
 -12  -2   3    1.60    2.30
  12  -2  -3    1.60    1.80
 -12  -2   3    1.90    1.10
 -12   2   3    2.80    2.30
  12   2  -3    2.70    2.10
 -12   2   3    1.50    1.10
  11  -2  -3   16.70    3.60
  11  -2  -3   15.10    4.10
 -11  -2   3   21.30    4.50
 -11  -2   3   13.40    1.80
 -11   2   3   18.20    2.40
  11   2  -3   13.10    3.40
 -11   2   3   14.80    3.70
 -11   2   3   10.90    3.40
 -10  -2   3    5.90    1.50
  10  -2  -3    8.60    2.90
  10  -2  -3    5.80    2.20
 -10  -2   3    5.20    2.40
 -10   2   3    4.80    1.60
 -10   2   3    9.60    3.00
 -10   2   3    6.90    2.80
  10   2  -3    5.30    2.10
  -9  -2   3   11.90    3.10
   9  -2  -3   12.90    3.20
  -9  -2   3   14.90    1.70
   9  -2  -3   11.20    2.80
  -9   2   3   11.30    3.10
  -9   2   3   11.80    1.90
   9   2  -3   12.00    3.00
  -9   2   3   15.80    3.50
  -8  -2   3    0.50    0.60
   8  -2  -3    0.50    1.10
   8  -2  -3    2.00    1.50
  -8  -2   3   -0.30    1.40
  -8   2   3    1.10    0.80
   8   2  -3    1.20    1.20
  -8   2   3   -0.10    1.20
   7  -2  -3   48.30    4.30
   7  -2  -3   53.79    4.10
  -7  -2   3   48.70    2.80
  -7  -2   3   56.09    4.50
  -7   2   3   46.60    4.10
  -7   2   3   49.20    3.20
   7   2  -3   52.99    4.20
  -6  -2   3   87.89    5.30
  -6  -2   3   85.89    4.00
  -6  -2   3   81.49    3.60
   6  -2  -3   78.69    4.90
  -6  -2   3   80.79    3.70
   6  -2  -3   85.99    3.60
   6  -2  -3   81.39    5.30
   6  -2  -3   87.99    3.50
  -6   2   3   87.49    4.30
  -6   2   3   84.89    5.30
   6   2  -3   89.49    5.30
   5  -2  -3    4.00    0.90
   5  -2  -3    2.40    1.10
  -5  -2   3    4.10    0.90
   5  -2  -3    3.10    1.30
  -5  -2   3    4.40    0.90
  -5  -2   3    2.90    1.20
   5  -2  -3    4.10    0.90
  -5  -2   3    3.00    0.70
  -5   2   3    3.60    1.00
  -5   2   3    3.20    1.30
   5   2  -3    7.00    1.70
  -4  -2   3  648.34   19.20
   4  -2  -3  660.23   19.70
   4  -2  -3  626.24   20.90
   4  -2  -3  613.44   19.60
  -4  -2   3  623.94   20.70
  -4  -2   3  625.14   18.80
  -4  -2   3  626.04   19.30
   4  -2  -3  617.04   20.60
   4   2  -3  638.04   18.50
  -4   2   3  629.14   19.80
   4   2  -3  656.03   18.50
   4   2  -3  611.14   20.70
  -4   2   3  639.34   21.00
  -3  -2   3  684.43   21.40
  -3  -2   3  649.64   20.30
   3  -2  -3  681.03   21.40
   3  -2  -3  655.93   21.30
   3  -2  -3  671.23   20.80
  -3   2   3  672.73   21.70
  -3   2   3  695.03   21.50
   3   2  -3  667.83   20.00
  -3   2   3  654.83   20.70
   3   2  -3  662.83   21.30
   3   2  -3  690.53   20.10
   2  -2  -3  133.39    5.50
   2  -2  -3  133.19    5.10
  -2  -2   3  135.89    5.00
   2  -2  -3  128.69    5.20
  -2  -2   3  133.89    5.50
   2  -2  -3  130.89    5.30
   2   2  -3  140.39    5.50
  -2   2   3  130.79    5.20
   2   2  -3  136.79    4.90
  -2   2   3  133.19    5.80
  -2   2   3  128.19    5.10
   1  -2  -3 2119.79   61.99
  -1  -2   3 2102.79   61.99
   1  -2  -3 2110.09   62.29
   1  -2  -3 2062.39   62.19
  -1  -2   3 2146.59   61.99
  -1  -2   3 2139.99   62.39
   1  -2  -3 2205.28   61.79
  -1  -2   3 2162.78   62.09
   1   2  -3 2138.19   61.99
   1   2  -3 2174.18   61.39
   1   2  -3 2167.28   62.09
  -1   2   3 2047.00   62.59
  -1   2   3 2245.68   62.19
  -1   2   3 2140.19   62.09
   0  -2  -3  351.96   11.60
   0  -2  -3  355.66   11.30
   0  -2  -3  353.16   11.50
   0  -2   3  365.26   11.80
   0  -2   3  351.36   11.10
   0  -2   3  363.16   11.40
   0  -2   3  372.06   11.50
   0   2  -3  345.17   11.30
   0   2  -3  354.56   11.30
   0   2   3  369.96   11.40
   0   2  -3  367.56   11.50
   1  -2   3  825.12   25.30
  -1  -2  -3  819.42   25.00
  -1  -2  -3  789.62   24.50
   1  -2   3  847.42   25.40
   1  -2   3  825.82   24.40
   1  -2   3  861.81   25.00
   1   2   3  835.72   24.50
  -1   2  -3  853.91   25.00
   1   2   3  856.61   25.30
  -1   2  -3  798.32   24.80
  -1   2  -3  806.62   25.10
  -2  -2  -3  884.41   25.40
  -2  -2  -3  866.21   25.40
  -2  -2  -3  841.92   25.30
   2  -2   3  856.21   26.70
   2  -2   3  876.41   25.60
   2  -2   3  894.01   25.90
   2  -2   3  808.92   26.60
  -2  -2  -3  859.91   26.20
   2   2   3  876.61   26.30
  -2   2  -3  853.91   25.80
   2   2   3  876.31   24.90
   2   2   3  865.11   24.90
  -2   2  -3  860.71   26.60
  -3  -2  -3   13.20    1.20
  -3  -2  -3   14.10    1.50
   3  -2   3   13.00    1.70
  -3  -2  -3   12.40    0.80
   3  -2   3   15.50    1.20
   3  -2   3   13.80    1.20
   3  -2   3   11.10    1.60
   3  -2   3   14.80    1.30
  -3  -2  -3   13.50    0.90
  -3   2  -3   13.00    1.20
  -3   2  -3   13.60    1.70
   3   2   3   16.80    1.60
   3   2   3   14.10    1.60
   3   2   3   16.10    1.40
   4  -2   3  142.59    5.60
  -4  -2  -3  133.79    4.30
  -4  -2  -3  137.39    6.00
  -4  -2  -3  130.99    5.70
   4  -2   3  142.69    6.70
   4  -2   3  141.49    4.90
   4  -2   3  140.89    4.90
  -4   2  -3  144.99    5.30
   4   2   3  144.49    6.20
   4   2   3  151.28    6.20
   4   2   3  141.69    5.90
  -4   2  -3  136.29    5.30
  -4   2  -3  132.39    6.40
   5  -2   3   22.20    2.50
   5  -2   3   27.10    2.10
  -5  -2  -3   19.60    2.00
  -5  -2  -3   22.50    2.30
   5   2   3   25.10    2.40
   5   2   3   20.40    2.10
  -5   2  -3   21.30    1.70
  -5   2  -3   22.30    2.50
  -5   2  -3   25.30    1.70
   5   2   3   24.70    2.30
   6  -2   3   64.39    3.80
  -6  -2  -3   57.39    4.00
   6  -2   3   66.99    4.80
  -6   2  -3   61.19    4.50
  -6   2  -3   58.09    3.10
   6   2   3   74.19    4.30
   6   2   3   69.99    4.40
   6   2   3   61.59    4.10
  -7  -2  -3   70.99    4.80
   7  -2   3   70.59    5.40
   7  -2   3   82.69    4.70
   7   2   3   82.79    5.20
  -7   2  -3   77.19    3.80
   7   2   3   78.69    4.90
  -7   2  -3   75.19    5.40
   7   2   3   88.19    5.30
   8  -2   3  291.37   11.70
  -8  -2  -3  281.87   12.30
   8  -2   3  271.77   12.90
  -8  -2  -3  283.67   11.70
  -8   2  -3  282.87   10.30
   8   2   3  279.67   12.20
   8   2   3  300.77   12.10
  -8   2  -3  308.67   13.30
   8   2   3  286.37   12.50
   9  -2   3    4.30    2.10
  -9  -2  -3    5.50    2.20
   9  -2   3    4.00    1.60
  -9   2  -3    3.50    1.20
   9   2   3    1.00    1.40
   9   2   3    3.50    1.90
  -9   2  -3    4.70    2.20
   9   2   3    3.20    1.50
  10  -2   3   51.99    5.50
 -10  -2  -3   46.20    4.70
 -10   2  -3   45.70    5.10
  10   2   3   48.70    4.80
  10   2   3   45.90    4.80
 -10   2  -3   47.60    3.30
 -11  -2  -3    1.00    0.60
 -11  -2  -3    1.90    1.70
 -11  -2  -3    0.80    1.60
  11  -2   3    0.90    1.60
  11   2   3    0.80    1.40
  11   2   3    1.90    2.10
 -11   2  -3   -0.40    0.60
 -11   2  -3   -0.80    1.50
  12  -2   3   -0.20    1.60
 -12  -2  -3   -0.40    0.60
 -12  -2  -3    1.30    1.90
 -12  -2  -3    1.00    1.80
 -12   2  -3    0.90    2.00
 -12   2  -3    1.30    0.90
  12   2   3    1.90    1.80
 -12   2  -3   -0.20    1.60
  12   2   3   -0.90    1.60
 -13  -2  -3    3.60    0.90
  13  -2   3    3.30    2.20
 -13   2  -3   -0.30    1.80
 -13   2  -3    3.60    1.30
  13  -3  -3   13.40    4.80
 -13  -3   3   28.20    2.60
 -13  -3   3   16.70    4.40
  13   3  -3   16.80    4.10
 -13   3   3   21.50    3.30
 -13   3   3   12.30    4.60
  12  -3  -3   31.90    4.90
 -12  -3   3   23.80    2.50
  12  -3  -3   28.90    4.10
 -12  -3   3   31.90    4.70
 -12   3   3   34.80    5.00
 -12   3   3   33.70    5.00
  12   3  -3   19.90    4.20
 -12   3   3   33.30    3.50
 -11  -3   3    1.10    1.00
  11  -3  -3    1.60    2.00
  11  -3  -3    1.90    1.60
 -11  -3   3    0.20    2.00
 -11   3   3   -0.60    1.50
 -11   3   3    0.10    0.90
  11   3  -3    1.20    1.70
 -11   3   3   -2.60    1.50
 -10  -3   3    3.60    2.10
  10  -3  -3   -0.40    1.30
 -10  -3   3    1.80    0.90
  10  -3  -3    2.70    1.50
 -10   3   3    1.20    1.80
  10   3  -3    2.80    1.70
 -10   3   3    1.40    1.00
 -10   3   3   -0.80    1.20
   9  -3  -3  109.99    6.90
   9  -3  -3  122.19    8.30
  -9  -3   3  111.49    5.30
  -9  -3   3  121.89    7.80
  -9   3   3  121.19    8.10
   9   3  -3  102.49    7.20
  -9   3   3  105.99    6.00
  -8  -3   3   61.69    5.20
  -8  -3   3   60.59    3.50
   8  -3  -3   60.69    2.40
   8  -3  -3   64.39    2.40
   8  -3  -3   61.59    4.80
   8  -3  -3   64.89    5.40
  -8   3   3   63.89    5.40
  -8   3   3   64.19    4.20
   8   3  -3   53.09    4.80
   7  -3  -3   50.99    4.50
   7  -3  -3   47.70    2.70
   7  -3  -3   53.99    4.20
  -7  -3   3   51.19    3.00
  -7  -3   3   47.30    4.20
  -7   3   3   49.99    3.50
  -7   3   3   48.20    4.50
   7   3  -3   49.70    4.30
  -6  -3   3  113.59    5.10
   6  -3  -3  127.99    6.60
   6  -3  -3  129.39    7.10
   6  -3  -3  122.79    5.20
  -6  -3   3  126.79    6.70
  -6   3   3  115.99    6.90
   6   3  -3  120.69    6.70
  -6   3   3  118.79    5.70
   5  -3  -3    4.00    1.50
   5  -3  -3    4.10    1.10
   5  -3  -3    8.80    1.80
  -5  -3   3    6.40    1.80
  -5  -3   3    6.10    1.10
  -5  -3   3    4.40    0.70
   5  -3  -3    8.40    1.20
   5   3  -3    7.50    0.80
  -5   3   3    4.30    1.60
   5   3  -3    3.30    1.30
  -5   3   3    5.80    1.30
  -4  -3   3 1198.48   37.10
   4  -3  -3 1248.48   37.70
   4  -3  -3 1230.98   38.40
  -4  -3   3 1219.08   38.40
   4  -3  -3 1232.68   38.60
  -4  -3   3 1257.47   37.10
   4   3  -3 1290.67   36.40
   4   3  -3 1285.27   36.20
  -4   3   3 1211.48   39.10
  -4   3   3 1288.87   38.00
   4   3  -3 1249.97   36.40
  -4   3   3 1254.97   37.80
   4   3  -3 1230.18   38.70
   3  -3  -3  117.49    5.40
   3  -3  -3  123.29    5.80
   3  -3  -3  140.09    5.40
  -3  -3   3  117.19    5.70
  -3  -3   3  132.69    5.90
   3  -3  -3  122.49    5.70
  -3  -3   3  124.69    5.20
   3   3  -3  125.09    5.80
  -3   3   3  108.79    6.00
  -3   3   3  124.49    5.50
   3   3  -3  132.09    4.20
  -3   3   3  129.89    5.50
   3   3  -3  126.59    4.90
   3   3  -3  132.49    4.90
  -2  -3   3  296.77   10.70
   2  -3  -3  314.07   10.50
   2  -3  -3  307.17   10.60
   2  -3  -3  305.57   10.90
  -2  -3   3  293.47   10.70
  -2  -3   3  303.47   10.30
   2  -3  -3  302.47   10.70
   2   3  -3  298.27   10.20
  -2   3   3  300.17   10.60
   2   3  -3  320.67    9.50
   2   3  -3  294.57   10.80
  -2   3   3  299.57   11.40
  -2   3   3  310.97   10.70
  -1  -3   3  372.36   11.90
   1  -3  -3  350.36   12.00
   1  -3  -3  348.27   11.70
  -1  -3   3  361.76   12.10
  -1  -3   3  350.46   11.60
   1  -3  -3  349.57   11.30
  -1  -3   3  337.87   11.60
   1  -3  -3  348.87   11.90
   1   3  -3  334.37   11.60
  -1   3   3  360.56   11.80
   1   3  -3  352.96   11.50
  -1   3   3  336.07   12.30
   1   3  -3  360.36   11.30
   0  -3  -3  399.66   13.10
   0  -3   3  417.06   13.50
   0  -3   3  381.46   13.20
   0  -3  -3  403.06   13.50
   0  -3   3  405.96   13.00
   0  -3  -3  419.36   13.40
   0  -3   3  404.76   13.60
   0  -3  -3  409.96   12.50
   0   3  -3  414.86   13.20
   0   3   3  402.06   13.20
   0   3  -3  411.86   13.20
   0   3  -3  408.26   13.40
   1  -3   3  496.05   15.70
  -1  -3  -3  479.25   15.10
  -1  -3  -3  464.55   15.70
   1  -3   3  484.75   16.00
  -1  -3  -3  495.15   14.40
   1  -3   3  470.35   15.10
   1  -3   3  498.55   15.50
  -1   3  -3  494.85   15.70
  -1   3  -3  479.95   15.80
   1   3   3  466.75   15.10
  -1   3  -3  479.15   15.40
   1   3   3  473.25   15.80
  -2  -3  -3  142.29    5.00
   2  -3   3  141.79    5.40
  -2  -3  -3  137.19    5.30
  -2  -3  -3  137.39    5.90
   2  -3   3  143.59    6.50
   2  -3   3  141.39    5.80
   2   3   3  146.19    5.90
   2   3   3  147.69    5.10
   2   3   3  140.19    5.00
  -2   3  -3  140.19    6.20
  -2   3  -3  146.39    5.90
  -2   3  -3  141.69    5.70
  -3  -3  -3   16.60    1.30
   3  -3   3   16.20    2.00
   3  -3   3   18.10    1.60
  -3  -3  -3   18.10    1.80
   3  -3   3   14.40    1.50
  -3  -3  -3   16.90    1.30
  -3  -3  -3   15.90    1.40
   3   3   3   18.20    1.80
  -3   3  -3   15.60    1.90
  -3   3  -3   16.70    1.60
   4  -3   3    0.90    0.70
  -4  -3  -3    0.00    0.30
   4  -3   3    0.80    0.60
  -4  -3  -3    0.90    0.40
  -4  -3  -3    0.10    0.60
   4  -3   3    1.20    0.70
   4  -3   3    0.60    0.90
  -4  -3  -3    0.80    0.60
   4   3   3    0.60    0.70
  -4   3  -3    0.90    0.90
   4   3   3    1.90    1.10
  -4   3  -3    0.80    0.60
  -5  -3  -3   13.20    1.90
   5  -3   3   17.70    1.50
   5  -3   3   14.10    1.70
   5  -3   3   14.50    2.20
  -5  -3  -3   15.10    1.20
  -5  -3  -3   15.60    1.90
   5  -3   3   17.10    1.40
  -5  -3  -3   13.90    1.20
   5   3   3   19.30    2.10
  -5   3  -3   15.50    1.70
  -5   3  -3   11.00    2.40
   5   3   3   18.50    2.20
   6  -3   3  353.16   14.70
  -6  -3  -3  353.36   13.50
  -6  -3  -3  371.46   11.40
   6  -3   3  379.46   13.20
   6  -3   3  371.86   11.30
   6  -3   3  369.96   11.30
  -6  -3  -3  355.16   11.40
  -6  -3  -3  361.66   13.90
  -6   3  -3  355.96   14.70
  -6   3  -3  367.26   12.70
   6   3   3  383.56   13.60
   6   3   3  360.46   14.10
  -7  -3  -3   22.20    2.60
   7  -3   3   13.30    3.00
  -7  -3  -3   14.20    2.20
  -7  -3  -3   13.00    1.10
  -7  -3  -3   14.60    1.10
   7  -3   3   15.80    2.00
  -7   3  -3   15.60    1.80
   7   3   3   14.70    2.00
   7   3   3   17.00    2.40
   7   3   3   16.00    2.90
  -7   3  -3   12.00    2.90
  -8  -3  -3    2.10    1.40
   8  -3   3    2.80    1.40
  -8  -3  -3    2.80    1.50
   8  -3   3    2.00    1.70
  -8  -3  -3    2.40    0.60
   8   3   3    3.60    1.70
  -8   3  -3    2.00    1.10
   8   3   3    2.90    1.70
  -8   3  -3    2.30    1.70
   9  -3   3   37.40    4.50
  -9  -3  -3   40.70    2.10
  -9  -3  -3   38.10    4.20
  -9  -3  -3   43.60    4.30
   9   3   3   33.10    3.80
  -9   3  -3   38.30    4.60
  -9   3  -3   38.40    3.10
 -10  -3  -3   72.89    6.00
  10  -3   3   66.59    6.30
 -10  -3  -3   67.19    5.70
 -10  -3  -3   61.59    3.00
 -10   3  -3   68.49    6.30
  10   3   3   64.19    5.70
 -10   3  -3   74.69    4.60
  11  -3   3    2.40    2.10
 -11  -3  -3    0.50    0.50
 -11  -3  -3    1.90    1.60
  11   3   3    2.10    1.70
 -11   3  -3    1.10    0.90
 -11   3  -3    1.60    1.90
  12  -3   3   11.20    4.10
 -12  -3  -3   11.00    3.00
 -12  -3  -3    8.70    1.20
 -12   3  -3   11.90    3.70
 -12   3  -3    7.30    1.90
  12   3   3    8.20    2.60
 -12  -4   3   -0.20    2.30
 -12  -4   3    7.60    3.10
  12  -4  -3    1.50    1.80
 -12  -4   3    8.80    1.80
  12   4  -3    4.20    2.70
 -12   4   3    6.60    3.00
 -12   4   3   10.00    3.90
 -12   4   3    4.70    1.90
  11  -4  -3   35.10    5.10
  11  -4  -3   44.50    4.70
 -11  -4   3   45.90    5.50
 -11  -4   3   45.90    3.40
 -11  -4   3   51.39    5.40
 -11   4   3   48.30    5.60
  11   4  -3   40.40    4.90
 -11   4   3   44.70    4.20
 -11   4   3   45.70    5.90
 -10  -4   3   -1.90    1.50
 -10  -4   3   -0.20    0.70
  10  -4  -3    0.00    1.30
 -10  -4   3    0.10    1.30
  10  -4  -3    0.10    1.40
 -10   4   3    0.60    1.90
  10   4  -3    1.80    1.60
 -10   4   3    0.00    0.90
   9  -4  -3   44.20    4.80
  -9  -4   3   34.00    4.00
   9  -4  -3   31.60    3.70
  -9  -4   3   32.00    2.70
  -9  -4   3   28.90    4.10
  -9   4   3   30.40    3.20
   9   4  -3   23.10    3.50
  -9   4   3   27.20    4.30
  -8  -4   3   10.20    1.80
   8  -4  -3    6.40    2.20
   8  -4  -3   10.80    3.20
  -8  -4   3    3.70    2.00
  -8  -4   3   11.40    2.80
   8  -4  -3    9.30    1.30
   8   4  -3    5.40    2.20
  -8   4   3    7.90    2.00
  -8   4   3    6.70    2.60
   7  -4  -3   54.59    4.40
   7  -4  -3   56.19    5.00
   7  -4  -3   49.70    3.20
  -7  -4   3   54.19    4.60
  -7  -4   3   53.39    3.40
  -7  -4   3   51.09    4.40
   7   4  -3   51.99    4.60
  -7   4   3   55.59    4.00
  -7   4   3   56.19    5.20
  -6  -4   3  239.08   10.60
   6  -4  -3  214.88   10.50
   6  -4  -3  250.67   10.60
  -6  -4   3  232.78   10.40
  -6  -4   3  237.98    8.90
   6  -4  -3  231.48    9.20
  -6   4   3  227.98    9.60
   6   4  -3  235.28   10.70
  -6   4   3  248.68   11.50
  -5  -4   3  191.98    8.80
  -5  -4   3  192.88    7.70
   5  -4  -3  199.88    8.90
   5  -4  -3  184.58    8.90
   5  -4  -3  193.48    8.10
  -5  -4   3  204.58    9.10
   5   4  -3  202.28    6.40
  -5   4   3  197.08    9.70
  -5   4   3  202.08    8.40
   5   4  -3  179.08    8.80
   5   4  -3  204.68    6.40
   4  -4  -3  139.39    6.60
   4  -4  -3  142.69    7.10
  -4  -4   3  152.98    7.20
   4  -4  -3  156.78    7.20
  -4  -4   3  149.19    7.00
  -4  -4   3  150.58    6.30
   4   4  -3  153.18    7.30
   4   4  -3  155.28    5.70
  -4   4   3  151.88    6.80
  -4   4   3  147.59    6.70
   4   4  -3  160.18    5.30
   4   4  -3  147.79    5.60
  -4   4   3  137.99    7.60
   3  -4  -3   59.59    3.90
  -3  -4   3   64.79    3.50
  -3  -4   3   60.99    3.90
   3  -4  -3   49.50    3.50
   3  -4  -3   60.59    3.80
  -3  -4   3   51.79    3.60
   3  -4  -3   59.79    3.50
   3   4  -3   64.29    3.20
  -3   4   3   61.89    3.70
   3   4  -3   55.99    3.10
  -3   4   3   55.69    3.60
   3   4  -3   53.79    3.80
  -3   4   3   55.99    4.30
   3   4  -3   65.79    2.70
   2  -4  -3 1023.10   32.00
  -2  -4   3 1032.40   31.90
  -2  -4   3 1077.89   31.70
   2  -4  -3 1025.20   31.50
  -2  -4   3 1017.50   31.90
   2  -4  -3 1028.40   31.60
   2  -4  -3 1021.40   32.10
  -2  -4   3 1012.40   31.40
   2   4  -3  998.10   31.20
  -2   4   3 1032.50   31.80
  -2   4   3  986.10   32.60
  -2   4   3 1017.30   31.70
   2   4  -3 1026.00   32.10
   2   4  -3 1090.49   30.80
  -1  -4   3   57.39    3.40
   1  -4  -3   61.59    3.50
   1  -4  -3   61.09    3.60
  -1  -4   3   63.59    3.60
  -1  -4   3   65.39    3.50
   1  -4  -3   62.19    3.20
   1  -4  -3   70.59    3.90
  -1  -4   3   62.09    3.60
  -1   4   3   55.89    3.40
  -1   4   3   58.69    4.00
   1   4  -3   60.89    3.40
  -1   4   3   65.49    3.60
   1   4  -3   64.29    3.30
   1   4  -3   63.09    3.40
   0  -4  -3   22.90    2.20
   0  -4  -3   20.80    1.50
   0  -4   3   22.00    1.90
   0  -4   3   23.00    2.10
   0  -4   3   22.10    2.10
   0  -4  -3   22.50    1.90
   0  -4  -3   21.20    2.00
   0  -4   3   26.60    2.10
   0   4   3   23.40    2.00
   0   4  -3   23.20    2.10
   0   4   3   23.30    2.00
   0   4  -3   18.20    1.90
   0   4   3   24.30    2.40
   0   4  -3   24.90    2.00
  -1  -4  -3  120.69    5.50
  -1  -4  -3  114.39    4.30
  -1  -4  -3  116.19    5.20
   1  -4   3  109.69    4.90
  -1  -4  -3  109.89    4.90
   1  -4   3  108.39    5.30
   1  -4   3  107.19    5.00
   1  -4   3  112.89    5.50
   1   4   3  113.99    5.50
  -1   4  -3  109.49    5.10
   1   4   3  110.49    4.80
  -1   4  -3  104.99    5.30
  -1   4  -3  112.99    5.30
  -2  -4  -3    0.20    0.60
   2  -4   3   -0.20    0.60
   2  -4   3    0.50    0.70
  -2  -4  -3    0.80    0.40
   2  -4   3    1.30    1.00
   2  -4   3    0.40    0.50
  -2  -4  -3    0.90    0.60
   2   4   3    1.00    0.60
  -2   4  -3    0.60    0.90
  -2   4  -3    1.50    0.80
  -2   4  -3   -0.40    0.50
   2   4   3    1.20    0.70
   2   4   3    0.00    0.70
   3  -4   3  395.56   13.90
  -3  -4  -3  396.26   13.00
  -3  -4  -3  401.76   13.30
  -3  -4  -3  391.16   13.20
   3  -4   3  378.76   14.70
  -3  -4  -3  380.06   14.20
   3  -4   3  408.46   13.70
  -3   4  -3  444.46   14.30
  -3   4  -3  413.96   15.00
   3   4   3  409.76   14.00
   3   4   3  410.76   12.60
  -3   4  -3  404.66   13.90
   3   4   3  402.86   12.60
  -4  -4  -3   62.99    3.20
  -4  -4  -3   66.89    3.50
   4  -4   3   69.69    3.70
  -4  -4  -3   57.79    3.10
   4  -4   3   58.09    4.30
   4  -4   3   57.99    3.50
  -4  -4  -3   55.69    3.90
  -4   4  -3   64.89    4.60
  -4   4  -3   64.49    3.80
   4   4   3   65.69    3.80
  -5  -4  -3  191.68    7.20
   5  -4   3  211.28    8.30
  -5  -4  -3  200.38    9.00
   5  -4   3  205.18    7.90
   5  -4   3  190.98    9.40
  -5  -4  -3  205.08    8.20
   5   4   3  203.08    8.40
  -5   4  -3  191.98    8.20
  -5   4  -3  203.88    9.70
   5   4   3  207.78    9.30
  -6  -4  -3   12.30    1.30
   6  -4   3   10.50    2.70
   6  -4   3    8.60    1.30
  -6  -4  -3   11.50    2.50
  -6  -4  -3    7.30    1.80
   6  -4   3    7.40    1.70
  -6   4  -3   11.70    1.80
  -6   4  -3    9.50    2.60
   6   4   3    9.50    1.90
   6   4   3   10.00    2.40
   7  -4   3  247.98   12.10
   7  -4   3  253.77   10.40
  -7  -4  -3  272.07   11.10
   7  -4   3  246.08    8.50
  -7  -4  -3  252.97    8.80
  -7  -4  -3  252.77   11.40
   7   4   3  252.77   11.60
  -7   4  -3  255.37   12.40
  -7   4  -3  261.87   10.30
   8  -4   3   14.30    3.40
  -8  -4  -3   17.90    1.70
  -8  -4  -3   21.10    3.20
  -8   4  -3   18.10    4.10
  -8   4  -3   14.40    2.50
   8   4   3   19.00    3.00
  -9  -4  -3   26.80    3.50
  -9  -4  -3   24.70    1.90
   9  -4   3   24.30    3.70
  -9   4  -3   28.90    4.10
   9   4   3   20.80    3.20
  -9   4  -3   22.20    2.60
 -10  -4  -3   53.29    3.00
 -10  -4  -3   52.19    5.10
  10  -4   3   49.20    5.60
 -10   4  -3   56.79    6.00
 -10   4  -3   47.50    4.00
  10   4   3   55.69    5.30
 -11  -4  -3   21.00    4.20
 -11  -4  -3   23.50    1.90
  11  -4   3   18.50    4.60
 -11   4  -3   19.00    2.70
 -11   4  -3   26.50    5.50
  11   4   3   27.20    4.00
 -12  -4  -3    1.50    2.00
  12  -4   3    1.40    2.40
 -12  -4  -3    0.30    0.70
  12   4   3   -1.00    1.30
 -12   4  -3   -1.10    1.70
 -12   4  -3    2.10    1.10
 -12  -5   3   -0.70    1.50
 -12  -5   3    0.60    1.00
  12  -5  -3    0.40    1.50
  12   5  -3    1.40    1.60
 -12   5   3    5.60    3.10
 -12   5   3    0.20    2.00
 -12   5   3    3.00    1.50
  11  -5  -3    3.50    2.00
 -11  -5   3    0.20    1.00
 -11  -5   3    6.90    2.70
  11  -5  -3   -1.00    1.50
 -11   5   3    3.00    2.40
 -11   5   3    4.20    1.80
  11   5  -3    2.10    1.80
  10  -5  -3   19.60    4.30
  10  -5  -3   19.40    4.00
 -10  -5   3   21.00    2.50
 -10  -5   3   17.50    3.80
 -10   5   3   21.50    4.80
 -10   5   3   15.80    3.10
  10   5  -3   21.20    4.40
  -9  -5   3  275.87   13.20
   9  -5  -3  252.07    9.50
   9  -5  -3  254.27   13.50
  -9  -5   3  290.47   13.40
   9  -5  -3  264.47   12.50
  -9  -5   3  263.27   10.60
  -9   5   3  282.07   14.50
  -9   5   3  254.77   11.70
   9   5  -3  259.97   13.30
  -8  -5   3   20.30    3.30
  -8  -5   3   21.70    2.40
   8  -5  -3   20.80    2.20
  -8  -5   3   27.30    3.70
   8  -5  -3   24.90    3.70
   8  -5  -3   23.00    3.20
  -8   5   3   22.20    2.90
   8   5  -3   20.40    4.00
  -8   5   3   25.60    4.20
   7  -5  -3   68.49    5.60
  -7  -5   3   73.19    5.50
   7  -5  -3   63.59    5.00
   7  -5  -3   58.99    4.10
  -7  -5   3   63.49    5.30
  -7  -5   3   64.39    4.10
  -7   5   3   67.99    4.80
   7   5  -3   66.79    5.50
  -7   5   3   77.79    6.30
   6  -5  -3   22.30    3.20
  -6  -5   3   20.50    3.60
  -6  -5   3   15.60    3.10
   6  -5  -3   19.90    2.70
   6  -5  -3   16.10    2.30
  -6  -5   3   18.20    2.10
   6   5  -3   17.90    2.80
  -6   5   3   14.20    3.60
  -6   5   3   16.10    2.50
   5  -5  -3   48.30    4.10
  -5  -5   3   58.19    3.70
   5  -5  -3   55.39    4.00
  -5  -5   3   55.89    4.30
  -5  -5   3   47.00    4.00
   5  -5  -3   49.20    4.00
   5   5  -3   59.29    3.60
   5   5  -3   50.89    2.60
  -5   5   3   50.29    3.80
  -5   5   3   57.49    5.00
   5   5  -3   50.99    4.30
  -4  -5   3   43.50    3.50
   4  -5  -3   44.70    3.70
   4  -5  -3   42.20    3.40
   4  -5  -3   41.70    3.50
  -4  -5   3   46.70    3.30
  -4  -5   3   41.00    3.60
  -4   5   3   45.20    4.30
  -4   5   3   46.50    3.50
  -4   5   3   39.40    3.30
   4   5  -3   40.30    2.60
   4   5  -3   35.20    3.50
   3  -5  -3    0.50    0.70
  -3  -5   3   -0.50    0.70
   3  -5  -3   -0.60    0.40
  -3  -5   3    0.10    0.60
  -3  -5   3    0.70    0.80
   3  -5  -3   -0.70    0.80
   3  -5  -3   -0.30    0.60
  -3   5   3   -0.60    0.60
   3   5  -3    0.50    0.60
   3   5  -3   -0.30    0.50
  -3   5   3    0.00    1.20
  -3   5   3   -0.50    0.50
  -2  -5   3  339.17   12.30
   2  -5  -3  368.36   12.60
   2  -5  -3  344.87   12.90
  -2  -5   3  330.57   12.50
  -2  -5   3  351.26   12.70
   2  -5  -3  332.87   12.20
   2  -5  -3  322.47   12.60
  -2  -5   3  341.07   12.60
  -2   5   3  341.17   12.60
  -2   5   3  338.37   12.60
   2   5  -3  363.76   11.80
  -2   5   3  322.87   13.30
   2   5  -3  320.77   12.00
  -1  -5   3  308.47   11.80
   1  -5  -3  316.97   12.20
   1  -5  -3  328.97   12.10
  -1  -5   3  309.27   11.70
  -1  -5   3  324.97   11.70
   1  -5  -3  311.67   11.10
   1  -5  -3  330.37   11.80
  -1  -5   3  319.27   11.90
  -1   5   3  307.97   12.50
   1   5  -3  328.37   11.50
  -1   5   3  325.37   11.80
   1   5  -3  330.17   11.70
  -1   5   3  322.87   11.80
   1   5  -3  296.77   11.50
   0  -5   3  190.68    8.20
   0  -5  -3  208.48    8.50
   0  -5  -3  189.28    7.90
   0  -5  -3  189.98    7.20
   0  -5   3  185.48    8.20
   0  -5   3  199.38    8.10
   0  -5   3  203.18    8.00
   0  -5  -3  200.18    8.40
   0   5  -3  192.08    8.00
   0   5   3  199.08    7.90
   0   5   3  188.48    7.90
   0   5  -3  189.88    8.00
   0   5   3  200.18    8.80
   0   5  -3  184.58    8.00
   1  -5   3    1.20    0.80
  -1  -5  -3    1.80    0.70
  -1  -5  -3    1.00    0.70
   1  -5   3    1.60    1.10
   1  -5   3    1.60    1.00
  -1  -5  -3    0.20    0.70
   1  -5   3    0.70    0.80
  -1  -5  -3    2.70    1.20
  -1   5  -3    1.80    1.30
  -1   5  -3    1.20    1.00
   1   5   3    0.50    1.00
   1   5   3    0.30    0.70
  -1   5  -3    1.00    0.70
  -2  -5  -3   30.80    2.90
   2  -5   3   37.20    3.00
   2  -5   3   37.60    2.70
  -2  -5  -3   34.30    2.60
  -2  -5  -3   32.10    2.10
   2  -5   3   32.60    2.60
   2  -5   3   30.80    2.90
  -2   5  -3   30.90    2.80
  -2   5  -3   32.00    3.20
   2   5   3   30.60    2.30
  -2   5  -3   40.60    3.00
   2   5   3   36.00    3.00
   3  -5   3  382.06   13.50
  -3  -5  -3  392.56   12.60
   3  -5   3  355.56   13.70
  -3  -5  -3  368.26   14.20
  -3  -5  -3  380.26   13.20
   3  -5   3  381.96   14.60
   3   5   3  385.26   12.50
   3   5   3  386.46   12.50
  -3   5  -3  394.86   14.10
  -3   5  -3  356.66   14.70
   3   5   3  383.16   13.70
  -3   5  -3  390.86   14.00
  -4  -5  -3    0.90    1.00
   4  -5   3    0.60    1.00
   4  -5   3    2.50    1.10
  -4  -5  -3    1.10    0.70
   4  -5   3    0.70    0.90
   4   5   3    0.50    0.80
  -4   5  -3    1.60    1.20
   4   5   3    1.00    0.40
  -4   5  -3    0.30    0.70
   5  -5   3   49.20    3.50
   5  -5   3   49.30    4.30
  -5  -5  -3   47.10    3.00
   5  -5   3   42.40    3.30
  -5  -5  -3   42.20    3.80
   5   5   3   44.80    3.30
  -5   5  -3   40.90    3.40
  -5   5  -3   43.00    4.30
  -6  -5  -3    6.00    2.10
  -6  -5  -3    6.00    1.30
   6  -5   3    5.40    1.50
   6  -5   3    6.10    1.70
   6  -5   3    7.00    2.30
  -6   5  -3    8.30    2.60
  -6   5  -3    5.20    1.60
   7  -5   3   10.90    2.90
  -7  -5  -3   10.10    2.60
  -7  -5  -3   14.50    1.70
   7  -5   3   12.70    1.60
   7   5   3   12.70    2.90
  -7   5  -3   17.70    3.90
  -7   5  -3    9.80    2.10
   8  -5   3    2.50    1.80
  -8  -5  -3    5.50    1.30
  -8  -5  -3    2.10    2.00
   8  -5   3    3.80    1.00
   8   5   3    4.90    2.10
  -8   5  -3    7.00    2.90
  -8   5  -3    3.70    1.60
   9  -5   3   27.90    4.10
  -9  -5  -3   22.20    2.10
  -9  -5  -3   31.70    4.10
   9   5   3   25.70    3.90
  -9   5  -3   24.50    3.00
  -9   5  -3   20.90    4.60
  10  -5   3    1.60    2.20
 -10  -5  -3    1.10    0.80
 -10  -5  -3    1.90    1.80
 -10   5  -3   -2.00    1.70
 -10   5  -3    0.50    1.00
  10   5   3    1.40    1.60
 -11  -5  -3  110.49    8.20
 -11  -5  -3  108.89    5.20
  11  -5   3  109.29    9.00
 -11   5  -3  105.99    6.80
  11   5   3  103.49    8.10
 -11   5  -3  107.89    9.30
 -12  -5  -3    8.50    1.50
 -12  -5  -3    4.80    2.40
 -12   5  -3    6.10    2.50
 -12   5  -3   12.30    4.40
  12   5   3    8.60    2.70
  11  -6  -3   66.09    6.90
 -11  -6   3   56.19    4.20
 -11  -6   3   57.99    6.00
 -11   6   3   51.39    6.70
  11   6  -3   48.90    5.80
 -11   6   3   48.90    4.90
  10  -6  -3   10.70    3.50
  10  -6  -3    9.10    1.20
  10  -6  -3   12.00    2.90
 -10  -6   3    8.40    2.80
 -10  -6   3   10.70    2.20
 -10   6   3    8.80    3.60
 -10   6   3    8.60    2.40
  10   6  -3    4.80    2.50
   9  -6  -3    1.70    1.00
   9  -6  -3   -1.80    1.50
   9  -6  -3    1.40    1.60
  -9  -6   3    1.50    1.00
  -9  -6   3    0.70    1.50
  -9   6   3    1.30    2.20
   9   6  -3    2.60    1.80
  -9   6   3    1.30    1.10
   8  -6  -3   25.20    3.40
   8  -6  -3   22.00    2.60
   8  -6  -3   28.40    4.10
  -8  -6   3   25.00    3.70
  -8  -6   3   27.80    2.90
  -8   6   3   20.30    3.00
  -8   6   3   18.30    4.40
   8   6  -3   30.40    4.10
   7  -6  -3   39.00    3.50
  -7  -6   3   33.40    4.00
   7  -6  -3   42.90    4.50
  -7  -6   3   41.70    3.50
  -7  -6   3   43.30    4.50
   7  -6  -3   37.60    4.00
  -7   6   3   41.40    5.10
   7   6  -3   41.80    4.50
  -7   6   3   37.70    3.80
  -6  -6   3   -0.90    0.70
   6  -6  -3   -0.10    0.80
   6  -6  -3    0.80    1.40
  -6  -6   3    2.50    1.60
   6  -6  -3    2.90    1.70
  -6  -6   3    0.70    1.50
   6   6  -3    0.20    1.30
  -6   6   3   -2.60    1.40
  -6   6   3    0.00    1.00
   5  -6  -3   28.40    3.30
  -5  -6   3   25.40    3.30
   5  -6  -3   26.20    3.00
   5  -6  -3   22.80    3.00
  -5  -6   3   28.20    2.80
  -5  -6   3   24.50    2.90
   5   6  -3   29.70    2.10
  -5   6   3   27.60    3.10
  -5   6   3   25.20    3.80
   5   6  -3   27.10    3.50
  -4  -6   3   37.60    3.70
   4  -6  -3   43.50    3.90
  -4  -6   3   35.00    3.10
  -4  -6   3   34.20    3.30
   4  -6  -3   31.50    3.30
   4  -6  -3   35.40    3.40
  -4   6   3   40.20    3.60
  -4   6   3   37.00    4.20
   4   6  -3   34.90    2.60
  -3  -6   3    2.10    1.00
  -3  -6   3    0.70    1.10
  -3  -6   3    2.60    1.30
   3  -6  -3    2.20    1.30
   3  -6  -3    1.60    1.10
   3  -6  -3    2.10    1.20
  -3   6   3    1.40    1.10
  -3   6   3    1.60    1.10
  -3   6   3    1.30    1.60
   3   6  -3    2.00    1.10
  -2  -6   3  156.18    7.40
  -2  -6   3  155.68    7.20
  -2  -6   3  146.59    7.20
   2  -6  -3  147.19    6.90
   2  -6  -3  148.09    7.50
   2  -6  -3  150.68    7.20
   2  -6  -3  161.98    7.70
  -2   6   3  143.79    7.20
  -2   6   3  151.48    8.10
  -2   6   3  155.88    7.40
   2   6  -3  138.19    6.70
   1  -6  -3  417.36   15.90
   1  -6  -3  433.76   15.00
   1  -6  -3  442.36   15.60
  -1  -6   3  423.16   15.60
   1  -6  -3  416.76   16.00
  -1  -6   3  447.26   16.10
  -1  -6   3  440.86   15.70
  -1  -6   3  427.96   15.70
   1   6  -3  433.86   15.30
  -1   6   3  432.16   15.60
   1   6  -3  425.96   15.50
  -1   6   3  435.76   16.60
  -1   6   3  471.95   19.10
   0  -6   3    8.70    2.00
   0  -6  -3    7.40    1.80
   0  -6   3    3.60    1.40
   0  -6   3   10.80    2.00
   0  -6   3    7.90    1.70
   0  -6  -3    6.70    1.40
   0  -6  -3    8.50    2.10
   0  -6  -3    5.70    1.60
   0   6  -3    8.40    1.90
   0   6   3    6.30    1.60
   0   6   3    3.90    1.80
   0   6  -3    9.20    2.00
   0   6  -3    7.80    2.20
  -1  -6  -3   11.50    1.80
   1  -6   3   13.50    1.90
   1  -6   3   15.40    2.00
   1  -6   3   10.80    2.20
   1  -6   3   13.10    2.10
  -1  -6  -3   12.10    2.30
  -1   6  -3   13.10    2.40
   1   6   3   10.70    1.70
  -1   6  -3   11.60    2.20
  -1   6  -3   14.00    2.20
   1   6   3   13.10    2.10
   2  -6   3    0.60    0.80
  -2  -6  -3    2.90    1.40
   2  -6   3    0.90    1.00
   2  -6   3    1.90    1.10
  -2  -6  -3   -0.50    0.50
  -2   6  -3    0.50    1.10
   2   6   3    1.10    1.10
  -2   6  -3    0.60    0.90
   2   6   3    1.40    0.90
  -2   6  -3    1.40    0.90
  -3  -6  -3   16.40    2.90
   3  -6   3    9.40    2.30
   3  -6   3   12.00    2.30
   3  -6   3   13.30    2.30
  -3  -6  -3    9.80    1.90
   3   6   3   14.30    2.00
  -3   6  -3   10.70    2.20
  -3   6  -3   14.50    3.10
   3   6   3   12.50    1.60
   4  -6   3    6.40    1.90
   4  -6   3    8.00    1.90
  -4  -6  -3    6.10    1.50
   4  -6   3    4.10    1.80
  -4  -6  -3    6.70    2.00
  -4   6  -3    8.20    2.00
   4   6   3    4.30    1.50
   4   6   3    6.00    1.10
  -4   6  -3   12.60    3.00
   5  -6   3  337.37   14.30
   5  -6   3  346.97   13.00
  -5  -6  -3  329.87   13.80
   5  -6   3  317.67   12.80
  -5  -6  -3  323.97   12.20
  -5   6  -3  318.07   14.60
  -5   6  -3  317.57   13.00
   6  -6   3   10.70    2.40
  -6  -6  -3   12.70    2.90
   6  -6   3   10.70    2.30
  -6  -6  -3    8.80    1.80
   6  -6   3   14.40    3.30
  -6   6  -3    9.60    2.30
  -6   6  -3    7.80    2.80
   7  -6   3   22.20    2.50
  -7  -6  -3   23.30    2.40
  -7  -6  -3   26.20    3.60
   7  -6   3   22.30    4.40
  -7   6  -3   25.90    4.00
  -7   6  -3   25.40    3.10
   8  -6   3    3.50    1.90
   8  -6   3    4.00    1.20
  -8  -6  -3    1.70    1.10
  -8  -6  -3    6.40    2.40
  -8   6  -3    3.30    1.60
  -8   6  -3    0.80    1.70
  -9  -6  -3   11.00    2.10
   9  -6   3   14.10    1.20
  -9  -6  -3    9.70    3.20
   9  -6   3   13.00    3.70
  -9   6  -3    7.40    3.10
  -9   6  -3   16.60    2.60
 -10  -6  -3    0.00    0.80
 -10  -6  -3    0.90    1.80
  10  -6   3   -1.00    1.40
 -10   6  -3    3.40    2.60
 -10   6  -3   -0.90    1.10
 -11  -6  -3   44.90    5.50
  11  -6   3   55.39    6.40
 -11  -6  -3   46.80    3.40
 -11   6  -3   40.90    4.30
 -11   6  -3   43.80    6.20
 -11   7   3    4.20    1.70
  10  -7  -3   -1.10    0.60
 -10  -7   3    0.70    1.00
  10  -7  -3    0.50    1.90
 -10  -7   3    0.40    1.60
 -10   7   3   -1.70    1.00
 -10   7   3   -2.00    2.00
  10   7  -3    3.40    2.50
   9  -7  -3   71.69    6.80
   9  -7  -3   76.69    4.90
  -9  -7   3   84.39    7.10
  -9  -7   3   63.59    4.90
   9  -7  -3   72.69    6.10
  -9   7   3   61.39    7.20
   9   7  -3   86.19    7.40
  -9   7   3   72.69    5.90
  -8  -7   3   -0.90    1.50
   8  -7  -3    1.70    1.70
  -8  -7   3    2.50    1.20
   8  -7  -3    0.40    1.10
   8  -7  -3    1.10    1.60
   8   7  -3    3.00    1.90
  -8   7   3   -0.50    1.80
  -8   7   3   -0.30    1.20
   7  -7  -3   -0.10    1.00
  -7  -7   3    0.30    1.10
  -7  -7   3   -0.50    1.00
   7  -7  -3    3.80    1.90
   7  -7  -3   -0.30    1.50
  -7   7   3   -0.60    1.10
  -7   7   3    2.20    2.30
   6  -7  -3   -1.80    1.00
   6  -7  -3   -0.30    1.10
  -6  -7   3   -0.60    1.00
   6  -7  -3   -1.30    1.10
  -6  -7   3    0.40    1.00
  -6   7   3    1.60    1.50
  -6   7   3   -1.70    1.80
   6   7  -3    1.10    0.60
   5  -7  -3   37.20    3.80
   5  -7  -3   54.59    4.60
  -5  -7   3   34.60    3.40
  -5  -7   3   26.40    3.60
   5  -7  -3   29.80    3.80
  -5   7   3   35.00    4.50
  -5   7   3   36.60    3.80
   5   7  -3   30.10    2.50
  -4  -7   3   73.49    4.90
  -4  -7   3   69.69    5.30
   4  -7  -3   64.69    5.20
  -4  -7   3   69.09    5.20
   4  -7  -3   68.39    5.10
   4  -7  -3   76.19    5.50
  -4   7   3   81.49    5.50
   4   7  -3   75.29    4.30
  -4   7   3   77.29    6.30
  -3  -7   3   95.39    6.00
   3  -7  -3   90.49    6.00
  -3  -7   3   85.39    5.50
  -3  -7   3   85.09    5.40
   3  -7  -3   86.39    5.90
   3  -7  -3   80.49    5.30
  -3   7   3   91.39    6.80
   3   7  -3   87.29    5.00
  -3   7   3   81.19    5.60
  -2  -7   3  101.59    6.10
   2  -7  -3  100.39    6.20
   2  -7  -3   99.19    6.20
  -2  -7   3   97.59    5.80
  -2  -7   3   88.39    5.60
   2  -7  -3   96.09    5.50
   2   7  -3   94.59    5.40
  -2   7   3   95.89    6.70
  -2   7   3   93.99    5.80
   1  -7  -3  138.39    7.40
  -1  -7   3  145.29    7.10
   1  -7  -3  126.99    6.80
   1  -7  -3  135.99    7.50
  -1  -7   3  121.49    6.80
  -1  -7   3  121.19    6.80
   1   7  -3  132.09    6.90
  -1   7   3  131.69    7.00
   1   7  -3  129.99    6.80
  -1   7   3  132.69    7.80
   0  -7   3   93.99    5.50
   0  -7  -3   98.49    6.00
   0  -7   3   89.19    5.40
   0  -7   3   80.39    5.50
   0  -7  -3   82.99    5.30
   0  -7   3   82.59    5.40
   0   7  -3   76.89    5.20
   0   7   3   89.09    5.30
   0   7  -3   95.59    5.80
   0   7   3   93.29    6.30
   1  -7   3    0.30    0.90
  -1  -7  -3   -1.00    0.60
   1  -7   3   -0.30    0.80
  -1  -7  -3    0.40    1.20
   1  -7   3   -0.10    0.70
  -1   7  -3    1.00    1.00
   1   7   3    0.20    1.10
   1   7   3    1.10    1.00
  -1   7  -3    0.30    1.20
  -2  -7  -3  120.49    7.10
   2  -7   3  129.19    6.70
   2  -7   3  123.89    7.00
   2  -7   3  108.29    6.80
  -2  -7  -3  119.79    6.40
   2   7   3  126.29    6.20
  -2   7  -3  124.59    7.50
   2   7   3  122.99    6.90
  -2   7  -3  132.09    9.40
  -2   7  -3  124.59    7.00
   3  -7   3  113.59    6.40
  -3  -7  -3  113.89    6.20
   3  -7   3  131.79    7.50
  -3  -7  -3  117.19    7.10
   3  -7   3  118.39    6.90
   3   7   3  116.19    5.70
   3   7   3  111.79    6.40
  -3   7  -3  125.29    7.80
  -3   7  -3  129.29    6.90
   4  -7   3    3.40    1.70
  -4  -7  -3    5.20    1.90
   4  -7   3    3.40    1.70
   4  -7   3    5.00    1.60
  -4  -7  -3    2.30    1.30
  -4   7  -3    3.20    2.10
   4   7   3    5.10    1.20
  -4   7  -3    5.30    1.90
  -5  -7  -3   25.20    3.40
   5  -7   3   25.20    3.10
   5  -7   3   29.90    3.20
   5  -7   3   23.70    3.40
  -5  -7  -3   26.10    2.70
  -5   7  -3   28.10    4.00
   5   7   3   24.30    1.30
  -5   7  -3   23.60    3.00
  -6  -7  -3   23.30    2.70
   6  -7   3   21.60    2.80
  -6  -7  -3   23.10    3.50
   6  -7   3   22.90    3.50
  -6   7  -3   24.80    3.20
  -6   7  -3   26.60    4.10
  -7  -7  -3    4.00    2.10
   7  -7   3    8.30    2.10
  -7  -7  -3    8.40    1.90
   7  -7   3    8.50    2.90
  -7   7  -3    4.60    1.90
  -7   7  -3    6.10    2.90
   8  -7   3   18.30    4.30
   8  -7   3   23.40    2.60
  -8  -7  -3   25.90    2.80
  -8  -7  -3   19.60    4.10
  -8   7  -3   21.60    4.90
  -8   7  -3   22.30    3.30
  -9  -7  -3    4.60    2.20
   9  -7   3    4.60    2.50
   9  -7   3    5.20    1.40
  -9  -7  -3    5.00    1.50
  -9   7  -3    4.70    2.10
  -9   7  -3    7.50    3.90
 -10  -7  -3   63.49    4.40
  10  -7   3   64.69    6.90
 -10  -7  -3   55.89    6.10
 -10   7  -3   58.09    6.90
 -10   7  -3   58.49    5.40
  10  -8  -3   -1.80    1.80
  10  -8  -3    1.40    1.10
 -10   8   3    4.10    1.90
  -9  -8   3    6.80    2.20
   9  -8  -3    4.50    1.80
  -9  -8   3    5.20    2.40
   9  -8  -3    3.50    2.30
  -9   8   3    1.10    2.60
  -9   8   3    1.80    1.60
   8  -8  -3    3.90    2.10
  -8  -8   3    3.80    2.20
   8  -8  -3    5.10    2.10
  -8  -8   3    4.60    1.70
   8  -8  -3    5.20    2.00
  -8   8   3    7.40    2.60
  -8   8   3    7.10    3.00
  -7  -8   3    9.40    2.70
   7  -8  -3   10.10    3.40
   7  -8  -3    7.30    2.40
  -7  -8   3    9.20    2.30
   7  -8  -3    9.80    2.90
  -7   8   3   11.10    3.00
  -7   8   3   12.40    3.90
  -6  -8   3   85.79    6.70
   6  -8  -3   92.49    6.90
  -6  -8   3   89.19    6.00
   6  -8  -3   94.99    6.50
   6  -8  -3   86.09    6.50
  -6   8   3   87.89    7.80
   6   8  -3   87.89    4.00
  -5  -8   3    2.10    1.30
  -5  -8   3   -0.40    1.20
   5  -8  -3    1.50    1.80
   5  -8  -3    1.40    1.40
   5  -8  -3    2.80    1.90
  -5   8   3    3.20    2.40
   5   8  -3    2.30    1.20
   4  -8  -3    1.30    1.60
  -4  -8   3    2.40    1.60
   4  -8  -3    2.50    1.70
  -4  -8   3    2.70    1.60
  -4   8   3    1.50    2.20
   4   8  -3    1.40    1.10
  -3  -8   3  101.59    6.40
   3  -8  -3   98.99    6.70
  -3  -8   3   88.69    6.30
   3  -8  -3   99.79    6.80
   3   8  -3   97.79    5.70
  -3   8   3   93.29    7.30
  -2  -8   3   93.79    6.00
  -2  -8   3   80.09    5.90
   2  -8  -3   99.69    6.60
   2  -8  -3   96.49    6.50
   2   8  -3   94.29    5.70
  -2   8   3   98.19    6.30
  -2   8   3   85.09    6.80
  -1  -8   3   46.20    4.10
  -1  -8   3   40.70    4.50
  -1  -8   3   42.60    4.00
   1  -8  -3   40.60    4.20
  -1   8   3   47.10    5.00
   1   8  -3   42.00    3.90
  -1   8   3   41.80    4.00
   0  -8   3   70.29    5.10
   0  -8  -3   67.79    5.40
   0  -8   3   56.39    4.70
   0  -8  -3   79.49    5.30
   0   8  -3   72.39    5.40
   0   8   3   73.39    5.80
   0   8   3   72.59    5.10
   0   8  -3   68.49    5.10
  -1  -8  -3    0.90    1.00
  -1  -8  -3    6.50    2.30
   1  -8   3    3.10    1.70
   1  -8   3    4.10    1.80
   1  -8   3    2.50    1.40
  -1   8  -3    3.20    1.70
  -1   8  -3    4.00    2.00
   1   8   3    1.70    1.50
   1   8   3    2.60    1.30
   2  -8   3   49.50    4.70
   2  -8   3   61.39    5.10
  -2  -8  -3   58.59    4.50
  -2  -8  -3   43.90    4.40
   2  -8   3   57.39    4.60
  -2   8  -3   51.89    5.10
   2   8   3   49.50    4.50
  -2   8  -3   47.50    4.40
   2   8   3   52.69    4.00
   3  -8   3   55.09    4.90
   3  -8   3   59.79    4.90
  -3  -8  -3   36.40    4.10
   3  -8   3   54.09    4.50
  -3  -8  -3   54.69    4.20
   3   8   3   49.99    3.70
  -3   8  -3   46.30    5.10
  -4  -8  -3    0.60    0.90
   4  -8   3   -0.70    1.20
   4  -8   3    1.30    1.50
  -4  -8  -3   -1.00    1.30
   4  -8   3    0.70    1.20
  -4   8  -3   -0.60    1.60
   4   8   3   -0.80    0.60
  -5  -8  -3   15.70    3.40
   5  -8   3   20.00    3.10
   5  -8   3   17.50    3.80
  -5  -8  -3   15.40    2.40
  -5   8  -3   18.70    3.00
  -5   8  -3   17.90    4.30
   5   8   3   18.10    1.50
   6  -8   3    2.20    1.50
   6  -8   3    4.60    2.40
  -6  -8  -3    2.90    1.80
  -6  -8  -3    3.80    1.60
  -6   8  -3    2.40    1.70
  -6   8  -3    3.10    2.20
  -7  -8  -3    0.70    1.10
   7  -8   3   -2.90    1.30
   7  -8   3    1.50    1.30
  -7  -8  -3   -1.70    1.20
  -7   8  -3    0.80    2.00
  -7   8  -3   -0.90    1.10
  -8  -8  -3   18.60    2.60
  -8  -8  -3   14.80    3.50
   8  -8   3   18.90    2.70
   8  -8   3   14.60    4.10
  -8   8  -3   19.50    4.90
  -8   8  -3   11.90    2.90
   9  -8   3    6.30    3.00
   9  -8   3    6.90    1.70
  -9  -8  -3   10.00    3.00
  -9  -8  -3    6.60    1.80
  -9   8  -3    0.50    2.20
  -9   8  -3    9.20    2.60
  -8  -9   3    0.60    1.00
  -8  -9   3    2.10    2.00
   8  -9  -3    3.10    1.50
  -8   9   3    7.50    3.60
   7  -9  -3    0.80    1.60
  -7  -9   3   -0.10    0.90
   7  -9  -3    0.60    1.80
  -7  -9   3   -1.60    1.20
  -7   9   3    2.40    2.90
  -6  -9   3   -1.00    0.80
   6  -9  -3   -0.30    1.30
  -6  -9   3    0.90    1.50
   6  -9  -3    1.10    1.50
  -6   9   3    1.30    2.60
   6   9  -3    0.40    0.70
   5  -9  -3   13.90    3.30
  -5  -9   3   14.10    3.10
   5  -9  -3   20.30    4.10
  -5  -9   3   12.30    3.30
   5   9  -3   13.10    2.00
  -5   9   3   14.60    4.10
   4  -9  -3    4.70    2.20
   4  -9  -3    3.80    2.00
  -4  -9   3    6.80    2.20
  -4  -9   3    5.80    2.10
  -4   9   3    4.60    2.80
   4   9  -3    5.90    1.70
  -3  -9   3    9.00    2.60
  -3  -9   3   10.10    2.50
   3  -9  -3    4.30    2.10
   3  -9  -3    7.10    2.50
   3   9  -3    8.10    2.20
  -3   9   3   11.80    3.70
  -2  -9   3   35.00    3.90
   2  -9  -3   39.50    4.40
  -2  -9   3   36.20    4.20
  -2   9   3   32.40    3.90
  -2   9   3   36.60    4.80
   2   9  -3   38.80    3.80
  -1  -9   3    0.60    1.40
   1  -9  -3    1.20    1.40
  -1   9   3    2.60    1.70
  -1   9   3    2.40    2.40
   1   9  -3   -0.30    1.10
   0  -9   3   28.00    3.60
   0  -9  -3   27.60    3.80
   0   9  -3   29.90    3.60
   0   9   3   25.70    3.40
   0   9   3   30.80    4.10
  -1  -9  -3   47.30    4.50
  -1  -9  -3   47.10    4.80
   1  -9   3   55.59    4.80
   1   9   3   60.29    4.70
  -1   9  -3   56.89    5.00
  -1   9  -3   48.90    5.10
   1   9   3   54.09    5.00
  -2  -9  -3   13.50    2.90
  -2  -9  -3   19.10    3.80
   2  -9   3   16.30    3.60
   2  -9   3   16.80    3.30
  -2   9  -3   20.10    4.30
   2   9   3   15.60    2.40
   3  -9   3    7.40    2.60
   3  -9   3   14.70    3.40
   3  -9   3   10.10    2.60
  -3  -9  -3    9.50    2.40
  -3  -9  -3    8.70    2.80
  -3   9  -3   11.50    3.40
   3   9   3    8.80    2.00
   4  -9   3   28.00    3.90
   4  -9   3   29.90    4.00
  -4  -9  -3   29.10    3.90
  -4  -9  -3   29.10    3.40
  -4   9  -3   28.30    4.30
   4   9   3   28.00    2.70
  -5  -9  -3    1.60    1.60
   5  -9   3    2.10    2.00
  -5  -9  -3    2.60    1.40
   5  -9   3    4.80    2.20
   5   9   3    1.40    0.80
  -5   9  -3    3.20    2.40
  -6  -9  -3   -1.30    0.70
  -6  -9  -3    1.50    1.70
   6  -9   3    1.20    1.40
   6  -9   3    2.80    1.80
  -6   9  -3   -1.90    1.50
  -7  -9  -3   15.60    4.00
   7  -9   3    9.40    3.10
   7  -9   3   11.00    2.80
  -7  -9  -3   12.40    2.80
  -7   9  -3   10.90    3.70
   8  -9   3   13.10    4.00
  -8  -9  -3   12.30    3.60
   8  -9   3    8.40    2.30
  -8  -9  -3   10.60    2.60
  -8   9  -3    9.30    3.90
  -7 -10   3    4.20    1.70
  -7 -10   3    3.40    2.60
   7 -10  -3    4.10    2.10
  -7  10   3    4.10    3.30
   6 -10  -3    2.30    2.00
  -6 -10   3    0.40    1.30
  -6 -10   3   -0.60    1.40
   6 -10  -3    1.80    1.80
   6  10  -3    2.10    0.90
  -6  10   3    0.00    2.50
   5 -10  -3   -0.10    1.70
   5 -10  -3    5.10    2.40
  -5 -10   3    2.70    1.60
  -5 -10   3    4.70    2.50
   5  10  -3    1.20    1.00
  -5  10   3    2.40    2.60
  -4 -10   3    0.70    1.10
   4 -10  -3   -0.30    1.40
   4 -10  -3    1.40    1.70
  -4 -10   3    2.10    1.60
  -4  10   3    0.40    2.50
   4  10  -3    0.40    1.00
   3 -10  -3    0.90    1.50
  -3 -10   3    1.30    1.40
  -3 -10   3    1.30    1.60
   3  10  -3   -1.30    0.90
  -3  10   3   -0.60    2.10
  -2 -10   3    1.20    1.70
   2 -10  -3   -0.50    1.30
   2  10  -3    1.70    1.40
  -2  10   3   -1.90    1.10
  -2  10   3    1.70    2.40
  -1 -10   3   30.60    4.00
   1 -10  -3   35.30    4.30
  -1  10   3   34.00    4.10
   1  10  -3   34.30    3.90
  -1  10   3   28.50    4.60
   0 -10   3    4.60    2.00
   0 -10  -3    1.70    1.80
   0  10   3   -0.20    2.60
   0  10   3    0.60    1.10
   0  10  -3    1.10    1.40
  -1 -10  -3    0.90    1.80
   1 -10   3    6.10    2.30
   1  10   3    3.00    1.60
  -1  10  -3    1.70    1.70
   2 -10   3   37.60    4.20
  -2 -10  -3   37.00    4.60
  -2 -10  -3   38.90    4.30
  -2  10  -3   30.70    4.70
   2  10   3   36.10    3.80
   3 -10   3    9.40    2.90
  -3 -10  -3   12.10    3.40
  -3 -10  -3    5.10    1.90
   3  10   3    5.00    1.70
  -3  10  -3   12.30    3.80
  -4 -10  -3    1.00    1.60
   4 -10   3    1.80    1.90
  -4 -10  -3    0.60    1.30
  -4  10  -3   -1.00    1.80
   4  10   3    0.30    0.90
  -5 -10  -3    5.50    2.50
  -5 -10  -3   11.20    2.80
   5 -10   3    5.50    2.30
  -5  10  -3    9.20    3.40
   5  10   3   10.20    1.40
   6 -10   3    1.00    1.80
  -6 -10  -3    0.00    1.40
  -6 -10  -3    0.90    1.50
  -6  10  -3   -0.70    2.20
   7 -10   3    4.60    2.50
  -7 -10  -3    0.60    1.40
  -7  10  -3    2.80    2.50
  -5 -11   3    3.70    1.90
   5 -11  -3   10.20    3.20
   5 -11  -3    6.90    2.70
  -5 -11   3    8.00    2.70
  -5  11   3    8.40    3.30
   5  11  -3    7.50    2.40
   4 -11  -3    2.20    2.00
  -4 -11   3    3.90    2.30
   4  11  -3    4.90    1.70
  -4  11   3    6.50    3.20
  -3 -11   3    1.60    1.80
   3 -11  -3    0.60    1.90
  -3  11   3    0.90    2.50
   3  11  -3    1.40    1.20
   2 -11  -3    8.90    3.00
  -2 -11   3    9.30    2.90
   2  11  -3   17.80    3.50
  -2  11   3    9.90    3.00
   1 -11  -3    9.70    3.00
  -1 -11   3   12.40    3.20
  -1  11   3   21.10    4.10
   1  11  -3   11.40    2.80
   0 -11  -3    6.60    2.40
   0  11   3    5.20    2.00
   0  11  -3    6.50    2.40
  -1 -11  -3   32.70    4.70
   1 -11   3   31.70    7.40
   1  11   3   31.10    3.80
  -1  11  -3   40.10    4.70
  -2 -11  -3    1.50    1.80
   2  11   3    0.80    1.10
  -3 -11  -3    1.30    1.50
  -3 -11  -3   -2.30    1.40
   3  11   3    1.30    1.30
  -4 -11  -3    1.60    1.70
   4 -11   3   -0.20    1.70
  -4 -11  -3    4.20    2.00
  -4  11  -3    3.40    2.70
   4  11   3    3.00    1.30
   5 -11   3    4.40    2.20
   5  11   3    2.70    1.00
  13   0  -4   -0.30    1.40
 -13   0   4    2.00    1.30
 -13   0   4    4.00    2.30
 -12   0   4    7.70    3.10
  12   0  -4    5.20    2.60
  12   0  -4   12.50    3.40
 -12   0   4   11.00    2.10
  11   0  -4    4.00    1.90
 -11   0   4    0.20    1.60
 -11   0   4   -0.20    0.80
  11   0  -4   -0.40    1.60
 -10   0   4  298.07   14.30
 -10   0   4  304.37   11.20
  10   0  -4  288.87   13.50
  10   0  -4  274.67   14.10
  -9   0   4   -0.30    0.70
  -9   0   4   -0.50    1.60
   9   0  -4   -0.70    1.10
  -9   0   4    1.80    1.60
   9   0  -4   -1.70    0.80
  -8   0   4   65.09    5.20
   8   0  -4   65.99    5.30
   8   0  -4   66.59    5.00
  -8   0   4   62.19    4.50
  -8   0   4   71.49    3.80
   7   0  -4    0.40    1.00
  -7   0   4   -0.40    0.90
  -7   0   4    0.50    0.80
  -7   0   4    0.60    0.60
   7   0  -4    0.00    0.60
   6   0  -4   -0.60    0.60
  -6   0   4   -0.10    0.60
  -6   0   4   -0.40    0.30
  -6   0   4    0.40    0.40
   6   0  -4    0.60    0.80
  -6   0   4    0.00    0.70
   5   0  -4    0.20    0.30
  -5   0   4   -0.40    0.40
   5   0  -4    0.40    0.70
   5   0  -4    0.50    0.90
  -5   0   4    0.10    0.60
   5   0  -4    0.60    0.30
  -5   0   4    0.00    0.30
  -5   0   4   -0.50    0.60
   4   0  -4  306.77   11.60
   4   0  -4  321.37   11.40
  -4   0   4  319.37   10.80
  -4   0   4  318.27   10.80
  -4   0   4  304.07   11.40
   4   0  -4  308.87    9.90
  -4   0   4  315.27   10.30
   4   0  -4  332.57   10.00
  -3   0   4    0.30    0.40
   3   0  -4    0.10    0.30
   3   0  -4   -0.10    0.50
  -3   0   4    0.20    0.60
  -3   0   4    0.10    0.40
   3   0  -4   -0.10    0.30
   3   0  -4   -0.30    0.50
  -2   0   4    2.40    1.00
  -2   0   4    1.80    0.80
   2   0  -4    1.40    0.80
   2   0  -4    0.70    0.60
  -2   0   4    1.60    0.70
   1   0  -4    0.00    0.40
  -1   0   4    0.10    0.50
  -1   0   4    0.70    0.50
   1   0  -4    0.00    0.40
   1   0  -4    0.00    0.40
  -1   0   4   -0.10    0.60
  -1   0   4    0.70    0.50
   0   0  -4  926.71   27.00
   0   0   4  944.61   27.50
   0   0   4  936.71   27.30
   0   0  -4  918.61   27.20
   0   0   4  933.01   27.40
  -1   0  -4    0.20    0.30
   1   0   4   -0.10    0.40
  -1   0  -4    0.00    0.20
   1   0   4   -0.10    0.40
   1   0   4    0.10    0.30
  -2   0  -4   39.60    1.60
   2   0   4   45.90    1.90
   2   0   4   41.90    2.50
  -2   0  -4   40.50    1.60
   2   0   4   44.90    2.40
   3   0   4    1.40    0.60
   3   0   4   -0.80    0.40
   3   0   4   -0.60    0.40
   4   0   4   26.10    2.30
   4   0   4   26.90    2.40
   4   0   4   29.10    2.00
   5   0   4   -0.40    0.60
  -5   0  -4   -0.90    0.50
   5   0   4    0.00    0.60
   5   0   4    0.40    0.60
   6   0   4   15.10    1.80
   6   0   4   12.60    2.00
   6   0   4   13.30    2.00
  -6   0  -4   12.80    1.90
   7   0   4    0.20    0.70
   7   0   4    0.40    1.10
  -7   0  -4   -0.10    0.20
  -7   0  -4   -0.70    0.60
   7   0   4   -0.20    0.60
  -8   0  -4    5.50    1.90
  -8   0  -4    6.70    0.70
   8   0   4    8.20    2.00
   8   0   4    6.20    2.00
   8   0   4    9.90    2.50
  -8   0  -4    6.70    0.70
   9   0   4   -1.00    0.90
   9   0   4    0.20    1.00
   9   0   4   -0.60    1.30
  -9   0  -4    0.20    0.50
  -9   0  -4   -0.90    1.20
 -10   0  -4   12.70    3.20
 -10   0  -4   11.60    1.20
 -10   0  -4   13.50    3.20
  10   0   4   11.90    2.70
  10   0   4   13.80    3.50
  11   0   4   -0.70    1.40
 -11   0  -4   -2.00    1.10
 -11   0  -4    0.90    0.70
 -11   0  -4   -1.50    1.10
  12   0   4    7.20    2.80
 -12   0  -4    4.50    1.10
 -12   0  -4    7.00    2.80
  13   0   4   -1.30    1.60
 -13   0  -4   -0.60    0.60
 -13   0  -4    0.70    1.50
  13  -1  -4    8.40    3.40
 -13  -1   4   11.10    2.10
 -13  -1   4    8.20    3.40
  13  -1  -4   10.40    3.10
  13   1  -4   12.20    3.50
 -13   1   4    9.10    2.20
 -13   1   4    7.50    3.00
  12  -1  -4   13.60    4.10
 -12  -1   4   20.00    4.70
 -12  -1   4   22.90    2.50
  12  -1  -4   18.80    4.00
 -12   1   4   25.30    5.30
  12   1  -4   20.30    4.20
 -12   1   4   16.90    2.50
  11  -1  -4   29.20    4.30
 -11  -1   4   34.50    2.90
 -11  -1   4   36.20    4.70
  11  -1  -4   32.60    4.20
 -11   1   4   28.30    2.90
  11   1  -4   27.40    3.90
 -11   1   4   37.20    4.70
  10  -1  -4    9.00    2.70
 -10  -1   4   16.00    4.00
 -10  -1   4   12.40    1.80
  10  -1  -4   13.10    3.50
 -10   1   4   13.70    3.40
 -10   1   4   13.80    2.00
 -10   1   4   16.90    3.70
  10   1  -4   10.00    3.00
  -9  -1   4   24.10    3.50
  -9  -1   4   27.80    2.30
   9  -1  -4   29.50    3.90
   9  -1  -4   28.60    3.50
   9   1  -4   22.00    3.10
   9   1  -4   28.80    3.80
  -9   1   4   27.90    2.60
  -9   1   4   29.90    3.50
  -9   1   4   21.90    3.40
  -8  -1   4   77.59    4.00
  -8  -1   4   91.29    6.10
   8  -1  -4   72.79    5.70
   8  -1  -4   81.69    5.50
  -8   1   4   71.29    5.20
  -8   1   4   77.89    4.30
   8   1  -4   76.49    5.70
   8   1  -4   79.89    5.60
  -8   1   4   78.39    5.80
   7  -1  -4  127.69    7.00
  -7  -1   4  132.19    5.60
  -7  -1   4  144.59    7.60
  -7  -1   4  145.39    6.40
   7  -1  -4  146.29    7.80
  -7   1   4  127.19    7.40
  -7   1   4  137.19    5.90
   7   1  -4  157.18    7.60
   7   1  -4  136.29    7.50
  -7   1   4  139.09    7.10
   6  -1  -4    7.90    0.70
   6  -1  -4    8.00    0.70
   6  -1  -4    4.30    1.60
  -6  -1   4    6.90    1.20
  -6  -1   4    7.40    1.50
  -6  -1   4    6.70    1.10
  -6  -1   4    6.80    1.90
   6  -1  -4    7.90    1.90
  -6   1   4    6.20    1.60
  -6   1   4   10.90    2.30
  -6   1   4    8.00    1.50
   6   1  -4    9.10    2.10
   6   1  -4   11.40    2.20
  -5  -1   4   58.79    2.80
  -5  -1   4   59.69    2.90
  -5  -1   4   55.29    3.00
  -5  -1   4   54.79    3.80
   5  -1  -4   59.99    2.70
   5  -1  -4   52.49    3.90
   5  -1  -4   64.69    2.70
   5  -1  -4   57.99    3.70
   5   1  -4   61.99    4.00
  -5   1   4   58.39    3.70
  -5   1   4   58.89    3.90
  -5   1   4   58.69    3.10
   4  -1  -4  188.48    7.60
   4  -1  -4  186.48    6.60
  -4  -1   4  186.58    6.50
  -4  -1   4  167.98    6.40
  -4  -1   4  175.78    6.40
   4  -1  -4  179.68    7.70
   4  -1  -4  197.08    6.50
  -4  -1   4  180.08    7.70
   4   1  -4  183.78    7.60
   4   1  -4  191.88    6.00
  -4   1   4  182.08    6.80
   4   1  -4  191.88    6.10
  -4   1   4  179.88    7.60
  -4   1   4  186.38    7.50
   3  -1  -4   17.60    1.70
   3  -1  -4   19.70    1.50
  -3  -1   4   20.50    1.50
  -3  -1   4   21.90    2.00
  -3  -1   4   22.00    1.20
   3  -1  -4   18.30    1.80
   3   1  -4   23.90    1.40
   3   1  -4   20.50    1.30
  -3   1   4   19.30    1.80
  -3   1   4   19.70    1.80
   3   1  -4   18.90    1.80
  -3   1   4   20.40    1.60
   2  -1  -4  117.99    4.60
  -2  -1   4  117.89    5.00
   2  -1  -4  110.59    4.80
  -2  -1   4  125.49    4.50
   2  -1  -4  119.19    4.80
  -2   1   4  122.49    4.80
   2   1  -4  115.79    4.80
  -2   1   4  123.59    4.60
   2   1  -4  117.99    4.40
  -2   1   4  119.89    4.90
  -2   1   4  125.49    4.60
   1  -1  -4   68.19    3.00
  -1  -1   4   63.89    2.80
  -1  -1   4   63.29    2.40
  -1  -1   4   64.09    3.10
   1  -1  -4   60.69    2.70
   1  -1  -4   63.79    2.70
  -1  -1   4   66.79    2.80
   1   1  -4   63.19    2.90
   1   1  -4   61.49    2.80
  -1   1   4   64.79    2.80
  -1   1   4   66.99    2.70
   1   1  -4   67.99    2.80
  -1   1   4   66.89    2.80
   0  -1  -4  105.79    3.80
   0  -1   4  102.59    3.90
   0  -1  -4  108.29    4.00
   0  -1   4  109.49    4.30
   0  -1   4  107.79    4.00
   0  -1   4  109.99    4.00
   0   1  -4  105.79    4.00
   0   1   4  103.59    3.90
   0   1   4  106.09    3.70
   0   1  -4  110.69    3.90
   0   1  -4  106.59    3.50
   0   1   4  100.89    4.30
   1  -1   4    9.10    0.90
  -1  -1  -4    9.60    0.80
   1  -1   4    8.80    1.10
  -1  -1  -4    9.50    0.90
   1  -1   4   10.50    1.20
  -1   1  -4   10.40    0.90
   1   1   4   10.50    0.80
   1   1   4   11.10    0.80
   1   1   4   10.20    1.20
   1   1   4   10.50    0.80
   2  -1   4 1152.48   34.90
  -2  -1  -4 1112.59   34.00
   2  -1   4 1163.78   33.60
   2  -1   4 1171.18   33.60
   2  -1   4 1149.98   34.70
   2  -1   4 1160.38   33.40
  -2  -1  -4 1143.99   33.20
  -2  -1  -4 1170.58   33.30
   2   1   4 1135.79   34.70
   2   1   4 1200.08   34.20
   2   1   4 1194.18   33.90
  -2   1  -4 1124.79   33.70
  -3  -1  -4   20.60    1.60
   3  -1   4   25.70    1.50
   3  -1   4   22.20    2.10
   3  -1   4   22.20    2.00
  -3   1  -4   18.10    1.90
   3   1   4   23.70    1.70
  -3   1  -4   20.30    1.20
  -3   1  -4   19.80    1.20
   3   1   4   22.10    1.70
   3   1   4   21.20    1.90
   4  -1   4   39.20    3.00
   4  -1   4   40.80    3.00
   4  -1   4   44.40    2.40
   4   1   4   43.80    2.80
  -4   1  -4   39.70    1.90
   4   1   4   41.40    2.90
  -4   1  -4   36.20    2.80
   4   1   4   44.80    2.70
  -4   1  -4   39.30    1.90
   5  -1   4  158.28    7.50
   5  -1   4  170.68    6.70
   5  -1   4  169.48    7.80
   5   1   4  164.98    7.00
   5   1   4  171.08    7.30
  -5   1  -4  166.18    5.70
   5   1   4  169.68    7.50
  -5   1  -4  156.78    7.50
   6  -1   4   35.40    2.70
   6  -1   4   37.40    3.40
   6  -1   4   38.50    3.40
   6   1   4   37.90    2.90
  -6   1  -4   36.40    1.90
  -6   1  -4   33.10    1.80
   6   1   4   36.90    3.20
   6   1   4   34.30    3.00
  -6   1  -4   32.90    3.10
   7  -1   4  117.69    6.90
   7  -1   4  128.49    7.10
  -7  -1  -4  129.89    6.60
   7  -1   4  121.49    6.00
  -7   1  -4  116.29    4.60
   7   1   4  121.39    6.30
  -7   1  -4  111.89    4.50
   7   1   4  126.99    6.80
   7   1   4  136.79    6.90
  -7   1  -4  104.19    6.40
  -8  -1  -4    5.70    1.90
   8  -1   4    5.70    2.10
   8  -1   4    4.70    2.00
   8  -1   4    6.80    1.80
   8   1   4    8.90    2.20
  -8   1  -4    5.30    1.00
   8   1   4    5.00    2.10
  -8   1  -4    6.90    2.30
   8   1   4    6.00    1.90
   9  -1   4   14.70    3.40
  -9  -1  -4    9.00    2.60
  -9  -1  -4   17.30    2.70
   9  -1   4   16.30    2.50
   9   1   4   13.60    2.90
   9   1   4   13.00    3.10
  -9   1  -4   14.80    1.50
   9   1   4   10.10    2.60
  -9   1  -4   12.70    3.10
 -10  -1  -4   85.59    3.20
  10  -1   4   79.09    6.60
 -10  -1  -4   79.59    6.00
 -10  -1  -4   82.79    6.50
 -10   1  -4   90.69    6.80
  10   1   4   92.19    6.40
 -10   1  -4   80.29    4.10
  10   1   4   79.89    5.90
  10   1   4   69.49    6.20
 -11  -1  -4   19.20    4.10
 -11  -1  -4   18.10    1.40
  11  -1   4   19.00    4.40
 -11   1  -4   18.10    1.90
  11   1   4   14.60    3.60
  11   1   4   17.80    3.80
 -11   1  -4   18.30    4.00
 -12  -1  -4    0.40    1.70
 -12  -1  -4   -0.30    0.50
  12  -1   4   -1.20    1.40
 -12   1  -4    2.00    1.60
  12   1   4    1.00    1.90
 -12   1  -4   -0.10    0.80
 -12   1  -4    1.90    2.00
 -13  -1  -4   -1.90    1.70
  13  -1   4    0.30    1.60
 -13  -1  -4    1.70    0.70
 -13   1  -4    4.00    2.80
 -13   1  -4   -0.50    0.80
  13   1   4    3.70    2.20
  13  -2  -4   -0.40    1.50
 -13  -2   4   -1.90    1.50
  13  -2  -4   -1.10    1.70
 -13  -2   4   -0.10    0.80
  13   2  -4   -0.60    1.30
 -13   2   4    0.30    1.00
 -13   2   4    0.00    1.80
  12  -2  -4    3.00    1.90
 -12  -2   4    1.90    1.10
  12  -2  -4   -0.10    1.90
 -12  -2   4    0.40    1.70
 -12   2   4    1.40    1.10
 -12   2   4    1.70    2.20
  12   2  -4    1.90    1.70
  11  -2  -4    1.40    1.60
 -11  -2   4   -0.40    0.80
  11  -2  -4    1.30    1.70
 -11  -2   4    0.20    1.60
  11   2  -4    0.40    1.40
 -11   2   4   -1.30    1.40
 -11   2   4    2.30    2.20
 -11   2   4    1.20    1.10
  10  -2  -4    6.60    2.60
 -10  -2   4    2.80    1.10
 -10  -2   4    5.70    2.50
  10  -2  -4    2.20    1.70
 -10   2   4    3.60    1.40
 -10   2   4    3.10    2.00
 -10   2   4    2.10    1.90
  10   2  -4    1.30    1.80
   9  -2  -4    2.40    1.70
  -9  -2   4    4.20    1.20
   9  -2  -4    7.50    2.20
  -9  -2   4    1.40    1.80
  -9   2   4    2.40    1.80
   9   2  -4    6.30    2.40
  -9   2   4    1.00    1.60
  -9   2   4    4.40    1.50
  -8  -2   4   -0.30    1.30
  -8  -2   4    0.50    0.70
   8  -2  -4   -0.20    1.20
   8  -2  -4    1.40    1.10
  -8   2   4    0.70    0.80
  -8   2   4    0.60    1.40
  -8   2   4    0.50    1.30
   8   2  -4    1.40    1.40
   7  -2  -4   60.79    4.80
   7  -2  -4   56.99    4.30
   7  -2  -4   55.19    2.50
   7  -2  -4   55.49    2.50
  -7  -2   4   53.09    3.10
  -7  -2   4   47.50    4.20
  -7   2   4   50.19    4.20
   7   2  -4   59.69    4.60
  -7   2   4   52.59    3.50
  -6  -2   4    3.90    1.60
   6  -2  -4    2.50    1.40
  -6  -2   4    5.20    1.10
   6  -2  -4    4.10    0.90
  -6  -2   4    3.60    0.90
   6  -2  -4    4.10    1.60
  -6  -2   4    3.50    0.90
   6  -2  -4    4.70    0.90
   6   2  -4    4.80    1.60
  -6   2   4    3.90    1.50
  -6   2   4    3.30    1.10
   5  -2  -4  118.59    5.90
  -5  -2   4  104.09    5.90
  -5  -2   4  111.99    4.80
  -5  -2   4  119.69    4.70
   5  -2  -4  109.59    6.00
  -5  -2   4  118.19    4.40
   5  -2  -4  119.59    4.90
   5  -2  -4  129.29    4.90
   5   2  -4  112.59    5.90
  -5   2   4  116.29    6.10
  -5   2   4  107.89    5.10
  -4  -2   4  112.49    5.70
   4  -2  -4  119.19    5.00
  -4  -2   4  112.99    4.60
   4  -2  -4  118.49    5.80
  -4  -2   4  119.69    4.00
   4  -2  -4  116.19    5.70
  -4  -2   4  120.99    4.80
  -4   2   4  124.49    5.20
   4   2  -4  112.49    5.60
   4   2  -4  122.59    4.30
  -4   2   4  107.19    5.70
   4   2  -4  122.19    4.30
   3  -2  -4  145.29    6.20
   3  -2  -4  143.69    5.80
  -3  -2   4  146.09    5.50
   3  -2  -4  151.48    6.30
  -3  -2   4  146.09    6.40
   3   2  -4  150.68    5.40
   3   2  -4  158.28    5.40
  -3   2   4  151.58    6.60
   3   2  -4  146.49    6.20
  -3   2   4  144.29    5.80
  -3   2   4  137.99    5.80
   2  -2  -4   11.90    1.30
  -2  -2   4   13.70    1.30
   2  -2  -4   12.30    1.20
  -2  -2   4   11.50    1.40
   2  -2  -4   13.00    1.50
   2  -2  -4   12.20    1.30
   2   2  -4   13.80    1.40
  -2   2   4   12.20    1.60
  -2   2   4   13.70    1.30
   2   2  -4   12.40    1.20
   1  -2  -4  331.67   10.90
   1  -2  -4  327.27   10.50
  -1  -2   4  316.77   10.90
   1  -2  -4  322.57   10.70
  -1  -2   4  331.67   10.60
   1  -2  -4  320.87   10.20
  -1  -2   4  326.07   10.40
  -1  -2   4  319.37   10.50
  -1   2   4  320.37   10.60
   1   2  -4  327.97   10.60
   1   2  -4  319.27   10.50
   1   2  -4  322.67    9.80
  -1   2   4  307.77   11.00
  -1   2   4  315.07   10.60
   1   2  -4  317.57   10.40
   0  -2  -4   -0.10    0.40
   0  -2  -4    0.00    0.50
   0  -2  -4    0.20    0.50
   0  -2   4    0.10    0.50
   0  -2   4    0.70    0.60
   0  -2   4    0.40    0.50
   0  -2   4    0.30    0.40
   0  -2   4   -0.10    0.40
   0   2  -4    0.70    0.50
   0   2   4    1.00    0.80
   0   2  -4   -0.30    0.40
   0   2  -4    0.00    0.40
   0   2   4   -0.20    0.40
   1  -2   4 5239.08  154.68
   1  -2   4 5367.26  155.18
  -1  -2  -4 5335.27  154.88
  -1  -2  -4 5357.16  155.68
   1  -2   4 5446.65  154.38
   1  -2   4 5250.17  154.58
   1  -2   4 5335.87  154.08
   1   2   4 5510.85  155.98
  -1   2  -4 5392.36  154.18
   1   2   4 5314.17  154.18
  -1   2  -4 5616.04  153.88
  -1   2  -4 5257.07  153.88
  -2  -2  -4  904.81   27.90
  -2  -2  -4  932.41   27.20
   2  -2   4  928.91   28.60
  -2  -2  -4  916.81   27.00
  -2  -2  -4  909.71   27.00
   2  -2   4  909.61   28.50
   2  -2   4  920.61   27.60
   2  -2   4  937.41   27.10
   2   2   4  926.71   28.30
   2   2   4  946.81   26.60
  -2   2  -4  907.81   28.30
  -2   2  -4  903.01   27.50
   2   2   4  926.81   26.60
   2   2   4  943.41   27.00
  -3  -2  -4   96.29    3.90
  -3  -2  -4   94.39    3.40
   3  -2   4   93.79    3.80
   3  -2   4   93.89    4.90
  -3  -2  -4   93.49    3.30
  -3  -2  -4   95.09    4.40
   3  -2   4   99.09    3.80
   3  -2   4   99.49    3.80
   3  -2   4   90.09    4.80
  -3   2  -4   93.99    4.80
   3   2   4   98.99    4.60
   3   2   4  102.59    4.10
   3   2   4   93.19    4.50
  -3   2  -4   91.29    3.90
   4  -2   4   16.50    1.10
  -4  -2  -4   15.80    1.70
  -4  -2  -4   15.50    1.50
  -4  -2  -4   14.60    0.80
   4  -2   4   16.00    2.00
   4  -2   4   16.60    1.10
   4  -2   4   17.70    1.50
   4  -2   4   19.70    2.20
  -4  -2  -4   13.80    0.70
  -4   2  -4   14.50    1.30
   4   2   4   17.60    1.90
  -4   2  -4   13.20    1.30
   4   2   4   17.30    1.70
   4   2   4   20.80    2.00
  -4   2  -4   10.30    1.70
   5  -2   4   13.80    2.10
   5  -2   4   12.40    1.90
  -5  -2  -4   10.30    1.50
  -5  -2  -4    8.70    1.70
   5  -2   4   10.70    1.30
   5   2   4   10.20    1.50
   5   2   4   12.70    1.70
  -5   2  -4    8.20    1.00
  -5   2  -4    9.80    2.10
   5   2   4   11.10    1.60
  -5   2  -4    9.00    1.10
   6  -2   4  341.57   13.70
   6  -2   4  342.27   12.20
  -6  -2  -4  336.17   12.80
  -6  -2  -4  330.27   12.70
   6   2   4  348.87   13.00
   6   2   4  341.77   12.80
  -6   2  -4  319.37   11.30
   6   2   4  356.46   13.00
  -6   2  -4  336.17   13.50
   7  -2   4    0.40    1.20
  -7  -2  -4    1.50    1.10
   7  -2   4    0.60    0.90
  -7  -2  -4    0.50    1.00
  -7   2  -4    0.20    0.50
   7   2   4    0.20    1.10
  -7   2  -4   -1.10    0.80
   7   2   4    0.50    0.80
   7   2   4    2.10    1.20
  -8  -2  -4   20.90    2.70
   8  -2   4   32.60    3.00
  -8  -2  -4   25.70    3.10
   8  -2   4   29.80    3.70
  -8  -2  -4   27.70    3.20
   8   2   4   29.10    3.20
   8   2   4   22.10    3.00
   8   2   4   30.90    3.40
  -8   2  -4   28.60    2.30
  -8   2  -4   32.90    3.80
  -9  -2  -4   32.50    3.50
  -9  -2  -4   35.50    3.70
  -9  -2  -4   38.60    4.00
   9  -2   4   29.20    3.90
   9   2   4   35.40    3.60
   9   2   4   30.70    3.60
   9   2   4   26.10    3.50
  -9   2  -4   33.70    2.60
  -9   2  -4   28.50    3.90
  10  -2   4    2.40    2.30
 -10  -2  -4    0.60    1.40
 -10  -2  -4    4.00    1.80
 -10   2  -4    3.00    1.20
 -10   2  -4    3.90    2.20
  10   2   4    2.80    1.80
  10   2   4    0.70    1.50
 -11  -2  -4  142.89    8.70
 -11  -2  -4  158.38    9.60
  11  -2   4  135.89    9.60
  11   2   4  122.49    8.70
 -11   2  -4  152.28    9.90
 -11   2  -4  145.99    6.70
  11   2   4  146.19    8.90
  12  -2   4   14.10    4.00
  12   2   4   17.30    5.70
 -12   2  -4   24.40    5.20
 -12   2  -4   17.50    2.30
  12   2   4   27.40    5.10
  13  -2   4    1.00    2.10
 -13   2  -4    4.10    1.40
 -13   2  -4    1.70    2.10
  13  -3  -4   43.20    5.00
 -13  -3   4   47.50    3.70
 -13  -3   4   48.80    6.40
 -13   3   4   51.19    7.20
 -13   3   4   49.00    5.90
  13   3  -4   50.99    5.90
 -12  -3   4   -0.70    1.90
  12  -3  -4    0.10    1.90
  12  -3  -4    1.70    1.70
 -12  -3   4    1.10    1.00
 -12   3   4    0.90    1.80
 -12   3   4   -0.30    1.00
  12   3  -4   -0.90    1.50
  11  -3  -4   11.80    3.70
 -11  -3   4   10.30    3.50
  11  -3  -4   12.10    3.10
 -11  -3   4   14.00    2.00
 -11   3   4   22.10    4.90
  11   3  -4    9.20    3.00
 -11   3   4   18.80    4.50
 -11   3   4   11.60    2.50
 -10  -3   4   -1.70    1.50
  10  -3  -4    0.90    1.60
 -10  -3   4   -0.70    0.70
  10  -3  -4   -2.00    0.80
  10   3  -4   -0.40    1.20
 -10   3   4    1.20    1.00
 -10   3   4   -0.10    1.60
 -10   3   4    1.80    1.80
   9  -3  -4  104.89    7.50
  -9  -3   4   97.49    7.10
   9  -3  -4   98.59    6.50
  -9  -3   4   95.79    4.90
   9   3  -4   92.19    6.80
  -9   3   4   95.49    5.70
  -9   3   4   95.09    7.10
  -9   3   4   94.89    7.10
   8  -3  -4   27.40    3.30
   8  -3  -4   21.30    3.30
  -8  -3   4   28.90    2.40
  -8  -3   4   34.00    3.80
   8  -3  -4   26.20    1.70
  -8   3   4   26.00    3.70
  -8   3   4   20.70    2.50
   8   3  -4   27.40    3.40
  -7  -3   4   19.40    1.90
   7  -3  -4   19.90    2.70
  -7  -3   4   16.10    3.10
   7  -3  -4   15.30    1.60
   7  -3  -4   17.40    2.70
  -7   3   4   15.70    2.10
   7   3  -4   18.40    2.70
  -7   3   4   15.30    3.20
   6  -3  -4    0.60    0.80
   6  -3  -4    1.20    0.80
  -6  -3   4    0.20    0.60
   6  -3  -4    0.70    1.00
  -6  -3   4    1.30    1.30
   6   3  -4   -0.20    1.00
  -6   3   4    0.20    0.70
  -6   3   4    0.20    1.10
   5  -3  -4   18.20    1.80
  -5  -3   4   18.40    1.70
   5  -3  -4   17.00    2.30
  -5  -3   4   18.80    2.40
   5  -3  -4   20.20    2.40
   5   3  -4   20.80    1.10
  -5   3   4   13.60    2.20
   5   3  -4   21.20    1.10
  -5   3   4   23.00    2.20
   5   3  -4   17.00    2.20
  -4  -3   4  104.89    4.60
  -4  -3   4  103.39    5.50
   4  -3  -4  104.59    5.00
   4  -3  -4   98.39    5.40
   4  -3  -4  107.69    5.50
   4   3  -4  109.69    4.20
  -4   3   4  108.49    5.10
   4   3  -4  103.59    5.50
  -4   3   4  102.19    5.00
   4   3  -4  103.89    4.20
  -4   3   4  101.59    5.80
   3  -3  -4  503.35   16.90
   3  -3  -4  517.25   17.20
   3  -3  -4  538.05   16.50
  -3  -3   4  504.35   16.30
   3  -3  -4  508.25   16.80
  -3  -3   4  484.05   17.00
   3   3  -4  520.95   16.00
  -3   3   4  502.75   16.70
  -3   3   4  526.55   16.70
  -3   3   4  500.95   17.70
   3   3  -4  502.85   16.00
   3   3  -4  479.85   17.00
   2  -3  -4   74.29    3.60
  -2  -3   4   70.59    3.60
  -2  -3   4   75.99    3.60
   2  -3  -4   72.69    3.60
   2  -3  -4   66.69    3.70
   2  -3  -4   72.19    4.00
  -2  -3   4   69.49    3.90
  -2  -3   4   75.19    3.80
   2   3  -4   69.09    3.80
  -2   3   4   69.39    3.70
  -2   3   4   73.69    4.30
  -2   3   4   76.59    3.80
   2   3  -4   77.09    2.80
   2   3  -4   65.49    3.40
   1  -3  -4  179.18    7.30
   1  -3  -4  187.98    7.30
  -1  -3   4  192.08    7.10
   1  -3  -4  180.98    7.00
  -1  -3   4  193.28    7.10
  -1  -3   4  197.58    7.20
  -1  -3   4  183.28    7.40
   1  -3  -4  196.38    6.60
  -1   3   4  194.48    7.20
  -1   3   4  185.38    7.80
   1   3  -4  192.28    7.00
   1   3  -4  185.68    7.10
   1   3  -4  195.08    6.60
  -1   3   4  188.38    7.20
   1   3  -4  180.88    7.00
   0  -3   4  486.25   16.10
   0  -3  -4  464.55   15.90
   0  -3  -4  483.15   15.50
   0  -3   4  510.25   15.90
   0  -3   4  481.05   15.30
   0  -3   4  498.15   15.70
   0  -3  -4  493.15   15.80
   0  -3  -4  494.25   14.60
   0   3  -4  478.75   15.60
   0   3  -4  497.75   15.90
   0   3   4  470.65   15.50
   0   3   4  484.15   15.60
   0   3   4  491.25   16.40
   0   3  -4  502.75   15.60
   1  -3   4   67.59    3.30
   1  -3   4   62.39    3.70
  -1  -3  -4   59.39    3.40
  -1  -3  -4   60.39    3.10
   1  -3   4   70.39    3.00
   1  -3   4   70.49    3.50
   1   3   4   57.69    3.00
  -1   3  -4   69.29    3.40
   1   3   4   63.39    3.70
  -1   3  -4   69.29    3.60
  -1   3  -4   68.59    3.50
   2  -3   4    0.70    0.60
   2  -3   4   -0.30    0.50
  -2  -3  -4   -0.60    0.30
  -2  -3  -4   -0.20    0.60
   2  -3   4    0.00    0.70
  -2  -3  -4   -0.10    0.40
   2   3   4    0.30    0.60
   2   3   4   -0.10    0.40
  -2   3  -4    0.40    0.60
  -2   3  -4   -0.70    0.70
   2   3   4   -0.50    0.30
  -2   3  -4   -0.50    0.50
  -3  -3  -4    2.40    0.60
  -3  -3  -4    2.00    0.90
  -3  -3  -4    1.20    0.60
   3  -3   4    1.60    0.70
  -3  -3  -4    1.70    0.60
   3  -3   4    1.10    0.60
   3  -3   4    2.60    1.10
   3   3   4    3.80    1.10
  -3   3  -4    0.50    0.80
  -3   3  -4    2.60    0.90
   4  -3   4   15.40    1.40
   4  -3   4   14.30    1.50
   4  -3   4   11.60    1.30
  -4  -3  -4   12.90    1.10
  -4  -3  -4    9.60    1.80
   4  -3   4   11.50    2.30
  -4  -3  -4   12.60    1.40
  -4  -3  -4   12.50    1.10
  -4   3  -4   11.90    1.40
  -4   3  -4   13.40    2.00
   4   3   4   15.30    1.80
   4   3   4   16.40    2.00
  -5  -3  -4  837.72   24.50
  -5  -3  -4  812.82   26.80
  -5  -3  -4  818.72   26.00
   5  -3   4  824.12   24.90
   5  -3   4  855.11   24.90
   5  -3   4  821.32   27.70
   5  -3   4  837.72   25.80
  -5  -3  -4  806.62   24.40
  -5   3  -4  805.52   27.60
   5   3   4  830.52   27.00
  -5   3  -4  808.92   25.60
   5   3   4  837.52   26.10
   5   3   4  834.42   26.60
  -6  -3  -4   69.89    4.40
  -6  -3  -4   67.19    2.80
   6  -3   4   72.09    2.60
   6  -3   4   72.89    4.10
  -6  -3  -4   65.09    4.50
  -6  -3  -4   68.99    2.80
   6  -3   4   72.79    5.20
   6  -3   4   71.39    2.60
  -6   3  -4   65.39    5.00
   6   3   4   73.19    4.80
   6   3   4   71.79    4.40
  -6   3  -4   73.89    3.90
   6   3   4   71.09    4.40
   7  -3   4   57.79    3.80
  -7  -3  -4   50.29    4.00
  -7  -3  -4   53.19    2.40
  -7  -3  -4   62.19    4.50
   7  -3   4   43.70    4.40
  -7  -3  -4   54.39    2.40
   7   3   4   63.59    4.40
  -7   3  -4   57.49    3.50
   7   3   4   60.99    4.60
   7   3   4   63.29    4.30
  -7   3  -4   53.69    4.80
  -8  -3  -4   19.80    2.80
   8  -3   4   21.40    3.00
  -8  -3  -4   22.00    1.40
   8  -3   4   18.10    3.60
  -8  -3  -4   25.20    3.00
  -8   3  -4   25.20    2.40
   8   3   4   22.00    2.70
  -8   3  -4   23.30    4.30
   8   3   4   18.70    2.80
   8   3   4   24.40    3.10
  -9  -3  -4   47.30    4.50
  -9  -3  -4   47.50    2.20
  -9  -3  -4   50.39    4.60
   9  -3   4   44.10    4.90
  -9   3  -4   45.90    3.40
   9   3   4   48.70    4.60
   9   3   4   36.80    4.10
  -9   3  -4   60.69    5.60
 -10  -3  -4  200.68   10.30
 -10  -3  -4  182.98    6.30
  10  -3   4  182.38   11.10
 -10   3  -4  181.78    8.20
  10   3   4  188.28   10.30
 -10   3  -4  194.58   11.40
 -11  -3  -4    0.90    1.70
 -11  -3  -4   -0.60    0.50
  11  -3   4   -1.70    1.60
 -11   3  -4   -0.10    0.80
 -11   3  -4    5.00    2.40
  11   3   4    0.90    1.70
 -12  -3  -4   -2.80    1.30
  12  -3   4   -0.20    1.60
  12   3   4   -0.40    1.50
 -12   3  -4    1.50    2.00
 -12   3  -4   -0.20    0.90
  12  -4  -4    4.60    2.20
 -12  -4   4   10.90    2.10
  12  -4  -4    2.50    2.10
 -12  -4   4    7.50    3.50
 -12  -4   4    7.90    2.80
  12   4  -4    8.10    3.00
 -12   4   4    9.80    2.50
 -12   4   4    9.20    3.60
 -12   4   4   11.30    3.60
  11  -4  -4   -0.80    1.30
 -11  -4   4    0.30    1.40
 -11  -4   4    1.30    1.00
  11  -4  -4   -0.70    1.40
 -11  -4   4    1.20    2.20
  11   4  -4    2.40    1.80
 -11   4   4   -0.10    0.90
 -11   4   4   -1.70    1.00
 -11   4   4    0.20    2.00
 -10  -4   4   23.60    4.60
  10  -4  -4   18.80    4.40
 -10  -4   4   24.60    2.60
  10  -4  -4   24.20    3.60
 -10   4   4   22.80    3.00
 -10   4   4   25.40    3.90
  10   4  -4   23.50    4.50
 -10   4   4   28.30    4.70
   9  -4  -4   40.70    4.20
   9  -4  -4   39.20    2.10
  -9  -4   4   51.19    5.20
  -9  -4   4   40.60    3.10
   9  -4  -4   30.40    4.40
   9   4  -4   31.50    4.10
  -9   4   4   39.50    4.90
  -9   4   4   39.70    3.70
   8  -4  -4   26.60    2.20
   8  -4  -4   28.50    3.50
   8  -4  -4   24.30    3.60
  -8  -4   4   29.90    3.80
  -8  -4   4   26.60    2.50
  -8   4   4   34.40    4.40
   8   4  -4   19.40    3.70
  -8   4   4   27.70    3.00
  -7  -4   4   57.59    4.80
   7  -4  -4   55.99    4.60
   7  -4  -4   68.99    5.40
  -7  -4   4   57.99    3.60
   7  -4  -4   54.79    3.50
  -7   4   4   58.79    4.20
   7   4  -4   57.79    4.90
  -7   4   4   63.99    5.50
  -6  -4   4   18.80    2.00
  -6  -4   4   21.70    2.90
  -6  -4   4   17.70    2.60
   6  -4  -4   19.70    2.20
   6  -4  -4   17.10    2.60
   6  -4  -4   21.40    2.70
  -6   4   4   18.60    3.10
   6   4  -4   17.40    2.70
  -6   4   4   20.50    2.40
  -5  -4   4   92.29    4.60
  -5  -4   4   80.59    5.30
   5  -4  -4   87.09    5.50
   5  -4  -4   96.59    5.60
   5  -4  -4   83.39    4.70
  -5  -4   4   87.39    5.40
   5   4  -4   90.79    3.60
  -5   4   4   85.29    5.90
   5   4  -4   91.99    3.60
   5   4  -4   81.69    5.40
  -5   4   4   95.49    5.10
   4  -4  -4  193.28    8.30
  -4  -4   4  191.78    8.60
  -4  -4   4  197.68    7.90
   4  -4  -4  184.48    8.50
  -4  -4   4  212.08    8.90
   4  -4  -4  197.48    8.70
   4   4  -4  197.88    8.80
  -4   4   4  209.88    8.50
  -4   4   4  193.98    8.30
   4   4  -4  210.08    7.40
   4   4  -4  213.78    7.40
  -4   4   4  190.68    9.30
   3  -4  -4  618.74   20.80
   3  -4  -4  638.04   21.30
  -3  -4   4  629.44   21.10
  -3  -4   4  636.94   20.40
   3  -4  -4  633.94   21.00
  -3  -4   4  632.14   21.10
   3  -4  -4  665.93   20.60
  -3   4   4  661.83   21.00
   3   4  -4  605.84   21.10
   3   4  -4  604.14   19.90
   3   4  -4  644.64   20.50
  -3   4   4  631.14   20.80
   3   4  -4  658.53   18.90
  -2  -4   4   72.69    4.30
   2  -4  -4   89.59    4.30
   2  -4  -4   76.09    4.40
  -2  -4   4   78.79    4.10
  -2  -4   4   74.09    4.20
   2  -4  -4   83.59    4.10
   2  -4  -4   84.79    4.60
  -2  -4   4   83.49    4.40
   2   4  -4   74.49    4.00
   2   4  -4   74.19    4.30
  -2   4   4   78.49    4.30
   2   4  -4   87.79    3.50
  -2   4   4   80.69    5.00
  -2   4   4   80.69    4.30
   1  -4  -4   10.50    1.80
  -1  -4   4    9.60    1.40
  -1  -4   4    9.40    1.80
  -1  -4   4    8.50    1.40
   1  -4  -4    9.20    1.40
   1  -4  -4    8.00    1.10
   1  -4  -4   10.80    1.60
  -1  -4   4   10.80    1.50
  -1   4   4   11.70    1.60
   1   4  -4   11.00    1.40
  -1   4   4    9.30    1.80
   1   4  -4    8.50    1.30
  -1   4   4   11.70    2.00
   1   4  -4   11.20    1.40
   0  -4  -4  219.18    8.30
   0  -4   4  209.28    8.00
   0  -4  -4  221.18    8.60
   0  -4  -4  212.88    8.70
   0  -4   4  217.68    8.80
   0  -4  -4  224.98    7.40
   0  -4   4  222.18    8.60
   0  -4   4  216.98    8.40
   0   4   4  232.38    8.40
   0   4  -4  224.18    8.40
   0   4   4  217.98    8.30
   0   4  -4  216.98    8.50
   0   4  -4  219.78    8.30
  -1  -4  -4  139.19    4.70
   1  -4   4  134.29    6.10
  -1  -4  -4  131.39    6.10
  -1  -4  -4  131.69    5.90
   1  -4   4  132.99    5.90
   1  -4   4  137.69    5.60
   1  -4   4  136.39    6.40
  -1  -4  -4  139.39    5.80
  -1   4  -4  139.69    6.00
   1   4   4  144.39    6.50
  -1   4  -4  132.49    6.10
  -1   4  -4  148.29    6.20
   1   4   4  132.59    5.60
   2  -4   4  293.47   10.10
  -2  -4  -4  304.97    9.30
  -2  -4  -4  281.67   10.80
   2  -4   4  289.67   11.30
  -2  -4  -4  289.37   10.10
   2  -4   4  282.57   10.70
   2  -4   4  307.47   10.50
   2   4   4  297.77    9.90
  -2   4  -4  282.77   10.50
  -2   4  -4  289.17   10.70
  -2   4  -4  277.97   11.10
   2   4   4  291.47   11.00
   2   4   4  290.37    9.80
  -3  -4  -4  531.65   18.80
  -3  -4  -4  560.14   17.80
  -3  -4  -4  546.85   17.60
   3  -4   4  571.14   19.70
  -3  -4  -4  564.74   17.30
   3  -4   4  557.84   18.40
   3  -4   4  555.64   18.00
   3   4   4  560.34   16.90
   3   4   4  562.34   16.90
   3   4   4  575.64   18.80
  -3   4  -4  543.75   19.40
  -3   4  -4  545.35   18.30
  -3   4  -4  575.54   18.70
   4  -4   4   -0.30    0.70
   4  -4   4    0.60    0.60
   4  -4   4    0.30    0.60
  -4  -4  -4   -0.30    0.50
  -4  -4  -4    0.10    0.70
  -4  -4  -4    0.60    0.50
  -4  -4  -4    0.40    0.40
   4   4   4    0.70    0.70
  -4   4  -4    0.40    0.80
  -4   4  -4    0.30    0.60
  -5  -4  -4  135.69    7.00
   5  -4   4  127.99    7.40
   5  -4   4  145.29    6.10
  -5  -4  -4  141.59    5.60
   5  -4   4  153.58    6.50
  -5  -4  -4  133.39    6.20
  -5   4  -4  137.69    6.40
  -5   4  -4  143.59    7.80
   5   4   4  147.79    6.80
  -6  -4  -4  223.28    8.10
  -6  -4  -4  224.38    9.40
   6  -4   4  221.98   10.80
   6  -4   4  232.48    8.40
  -6  -4  -4  225.78   10.20
   6  -4   4  232.08    9.30
  -6   4  -4  229.58    9.30
  -6   4  -4  232.48   11.10
   6   4   4  232.98    9.70
   6   4   4  244.58   10.60
  -7  -4  -4    3.50    1.60
   7  -4   4    2.60    0.70
  -7  -4  -4    1.80    0.80
   7  -4   4    2.60    1.30
   7  -4   4    2.40    1.80
  -7   4  -4    4.60    2.20
   7   4   4    2.40    1.60
  -7   4  -4    3.90    1.30
   7   4   4    1.50    1.10
  -8  -4  -4    0.10    1.30
   8  -4   4    1.30    1.60
  -8  -4  -4    1.50    0.70
  -8   4  -4    1.00    1.60
   8   4   4    0.10    1.40
  -8   4  -4   -1.00    0.70
  -9  -4  -4   58.39    5.10
   9  -4   4   62.79    5.90
  -9  -4  -4   58.09    3.00
  -9   4  -4   53.29    4.10
   9   4   4   62.49    5.40
  -9   4  -4   63.59    6.00
 -10  -4  -4    0.90    0.60
 -10  -4  -4   -1.20    1.10
  10  -4   4    2.30    1.80
  10   4   4   -2.00    1.30
 -10   4  -4   -1.30    1.30
 -10   4  -4    0.20    0.90
  11  -4   4   25.60    5.40
 -11  -4  -4   28.30    4.20
 -11  -4  -4   37.40    2.30
 -11   4  -4   32.70    4.90
 -11   4  -4   34.10    3.50
  11   4   4   38.80    4.70
 -12  -4  -4   62.99    6.20
  12  -4   4   60.09    6.80
 -12  -4  -4   64.69    3.20
 -12   4  -4   74.49    7.50
 -12   4  -4   63.69    4.80
  12   4   4   54.49    5.80
 -12  -5   4   47.60    3.80
  12  -5  -4   43.40    5.80
 -12  -5   4   43.90    5.30
 -12   5   4   44.00    5.70
 -12   5   4   48.90    6.50
  12   5  -4   43.50    5.40
 -12   5   4   44.20    4.60
  11  -5  -4    0.10    1.60
  11  -5  -4    3.10    2.30
 -11  -5   4    2.00    1.20
 -11  -5   4    3.10    2.30
 -11   5   4    2.70    2.30
 -11   5   4    0.90    1.30
 -11   5   4    3.40    2.60
  11   5  -4    4.20    2.20
  10  -5  -4    2.50    2.10
 -10  -5   4   -0.70    2.00
 -10  -5   4    0.30    1.60
 -10  -5   4    2.10    1.20
  10  -5  -4    2.30    1.60
 -10   5   4   -2.90    1.40
  10   5  -4    2.10    1.80
 -10   5   4    3.60    1.60
  -9  -5   4   21.40    4.50
   9  -5  -4   23.70    2.20
   9  -5  -4   22.10    3.30
   9  -5  -4   29.80    4.20
  -9  -5   4   22.60    4.30
  -9  -5   4   20.10    2.50
   9   5  -4   20.30    4.00
  -9   5   4   19.00    4.40
  -9   5   4   21.60    3.10
  -8  -5   4   57.79    5.30
   8  -5  -4   52.69    5.20
  -8  -5   4   53.89    5.00
   8  -5  -4   58.09    5.00
   8  -5  -4   44.90    3.40
  -8  -5   4   45.50    3.60
   8   5  -4   47.40    4.80
  -8   5   4   53.99    5.80
  -8   5   4   49.90    4.30
  -7  -5   4  129.29    6.30
   7  -5  -4  127.39    6.40
  -7  -5   4  132.99    7.80
  -7  -5   4  126.49    7.70
   7  -5  -4  128.79    7.60
   7  -5  -4  128.69    8.00
  -7   5   4  139.19    8.80
  -7   5   4  118.29    6.90
   7   5  -4  129.69    8.00
   6  -5  -4  377.56   15.10
  -6  -5   4  367.26   14.90
   6  -5  -4  360.46   13.90
   6  -5  -4  395.96   15.60
  -6  -5   4  371.76   15.20
  -6  -5   4  371.46   13.50
   6   5  -4  395.46   15.60
  -6   5   4  361.06   16.00
  -6   5   4  358.36   14.30
   5  -5  -4   12.10    2.50
  -5  -5   4   13.70    1.90
  -5  -5   4   10.20    2.40
   5  -5  -4   13.50    2.10
  -5  -5   4   11.90    2.60
   5  -5  -4    6.40    1.90
   5   5  -4   13.60    2.70
  -5   5   4   13.60    2.20
   5   5  -4   13.00    1.40
  -5   5   4   14.80    3.30
   4  -5  -4   32.20    3.00
  -4  -5   4   32.00    3.10
  -4  -5   4   42.00    3.00
   4  -5  -4   40.80    3.50
  -4  -5   4   36.50    3.30
   4  -5  -4   33.50    3.10
   4   5  -4   38.80    2.60
   4   5  -4   34.10    3.30
  -4   5   4   35.90    4.00
  -4   5   4   36.60    3.20
  -4   5   4   34.80    3.10
  -3  -5   4   92.19    5.30
   3  -5  -4   91.79    5.00
   3  -5  -4   75.69    4.90
   3  -5  -4  107.39    5.20
   3  -5  -4   91.49    5.40
  -3  -5   4   91.69    4.90
  -3  -5   4   90.79    5.20
  -3   5   4   91.19    5.90
  -3   5   4   86.69    5.10
   3   5  -4   89.49    5.40
  -3   5   4   87.79    5.00
   3   5  -4   83.69    4.40
   3   5  -4   94.89    4.50
  -2  -5   4   -0.20    0.60
   2  -5  -4    1.20    1.00
  -2  -5   4    1.00    0.80
  -2  -5   4    0.60    0.80
   2  -5  -4    0.70    0.70
   2  -5  -4   -1.30    0.50
  -2  -5   4   -0.10    0.60
   2  -5  -4    0.10    0.60
  -2   5   4   -0.50    0.50
  -2   5   4   -1.60    0.80
   2   5  -4    0.60    0.70
   2   5  -4    0.80    0.70
  -2   5   4   -0.40    0.60
   1  -5  -4   80.29    4.10
  -1  -5   4   85.09    4.60
  -1  -5   4   84.59    4.70
  -1  -5   4   79.99    4.80
  -1  -5   4   88.99    4.90
   1  -5  -4   94.99    4.80
   1  -5  -4   86.99    5.10
   1  -5  -4   83.39    4.90
   1   5  -4   92.59    4.50
   1   5  -4   84.49    4.60
  -1   5   4   87.49    4.70
   1   5  -4   88.79    4.60
  -1   5   4   97.09    5.60
  -1   5   4   85.89    4.70
   0  -5  -4  190.38    7.70
   0  -5   4  178.68    7.50
   0  -5   4  173.58    8.00
   0  -5  -4  185.38    7.90
   0  -5  -4  179.68    8.10
   0  -5  -4  175.78    6.60
   0  -5   4  188.78    8.00
   0  -5   4  176.68    7.60
   0   5  -4  180.98    7.70
   0   5  -4  187.78    7.70
   0   5   4  182.28    8.50
   0   5   4  177.38    7.50
   0   5   4  190.78    7.70
   0   5  -4  181.78    7.80
  -1  -5  -4   66.09    3.90
   1  -5   4   72.89    3.90
   1  -5   4   74.39    4.10
   1  -5   4   57.99    4.10
  -1  -5  -4   63.49    2.90
  -1  -5  -4   73.79    4.50
  -1  -5  -4   65.49    4.10
   1  -5   4   59.89    4.00
   1   5   4   65.99    4.40
  -1   5  -4   67.49    4.20
  -1   5  -4   72.49    4.10
   1   5   4   52.69    3.50
  -1   5  -4   61.89    4.20
  -2  -5  -4  213.88    8.50
   2  -5   4  224.38    8.60
   2  -5   4  224.58    9.20
  -2  -5  -4  202.38    9.20
   2  -5   4  237.08    9.00
   2  -5   4  215.88    9.60
  -2  -5  -4  227.68    7.50
  -2   5  -4  212.88    9.10
   2   5   4  218.18    8.30
  -2   5  -4  216.18    9.60
   2   5   4  238.88    9.50
  -2   5  -4  219.08    9.00
   3  -5   4  111.99    5.40
  -3  -5  -4  115.19    5.20
   3  -5   4  105.39    5.70
  -3  -5  -4  105.39    5.90
   3  -5   4  101.79    6.20
   3   5   4  121.79    4.70
  -3   5  -4  111.19    5.70
   3   5   4  111.19    4.70
  -3   5  -4  112.29    6.50
  -3   5  -4  117.79    6.00
   3   5   4  109.09    5.70
   4  -5   4    4.50    1.70
  -4  -5  -4    4.10    1.10
   4  -5   4    3.00    1.20
   4  -5   4    4.80    1.30
  -4  -5  -4    2.40    1.30
   4   5   4    7.40    1.80
   4   5   4    4.80    0.60
  -4   5  -4    2.80    1.20
  -4   5  -4    7.10    2.30
   5  -5   4    0.90    0.90
   5  -5   4    4.20    2.00
  -5  -5  -4    2.20    0.90
  -5  -5  -4    3.40    1.60
   5  -5   4    3.40    1.20
  -5   5  -4    3.40    1.30
   5   5   4    2.70    1.20
  -5   5  -4    1.60    1.40
   6  -5   4   65.19    4.00
  -6  -5  -4   69.49    3.80
   6  -5   4   73.09    4.50
  -6  -5  -4   76.59    5.40
   6  -5   4   74.89    5.80
  -6   5  -4   69.49    4.60
  -6   5  -4   73.19    5.90
   6   5   4   78.39    7.00
  -7  -5  -4    0.30    1.20
  -7  -5  -4    1.60    0.90
   7  -5   4    0.40    1.60
   7  -5   4    0.60    0.70
  -7   5  -4    0.20    1.00
  -7   5  -4    1.40    1.60
   8  -5   4  126.09    4.80
  -8  -5  -4  138.49    5.80
   8  -5   4  125.19    8.60
  -8  -5  -4  136.39    8.20
  -8   5  -4  119.79    6.80
  -8   5  -4  135.09    9.10
   8   5   4  126.19    8.20
   9  -5   4   47.70    5.30
  -9  -5  -4   41.00    2.80
  -9  -5  -4   47.30    4.80
  -9   5  -4   39.20    3.70
   9   5   4   41.60    4.70
  -9   5  -4   41.10    5.30
 -10  -5  -4   40.20    2.70
 -10  -5  -4   46.00    5.00
  10  -5   4   37.70    5.00
  10   5   4   39.30    4.70
 -10   5  -4   38.90    3.90
 -10   5  -4   40.70    5.40
 -11  -5  -4   -0.50    0.70
 -11  -5  -4    3.40    2.30
  11  -5   4   -0.40    1.80
 -11   5  -4    1.90    2.20
 -11   5  -4    1.70    1.60
  11   5   4   -0.30    1.80
 -12  -5  -4   58.99    6.10
 -12  -5  -4   54.09    3.20
  12   5   4   50.19    5.60
 -12   5  -4   49.70    6.40
 -11  -6   4    4.10    1.50
 -11  -6   4    0.90    1.80
  11  -6  -4   -0.60    1.70
 -11   6   4   -0.60    2.20
 -11   6   4    0.60    1.30
  11   6  -4    1.70    2.20
 -11   6   4    3.40    2.40
  10  -6  -4    0.90    1.90
 -10  -6   4    3.40    1.50
  10  -6  -4    2.20    1.60
 -10  -6   4   -0.20    1.70
  10  -6  -4    2.60    1.00
 -10   6   4    4.10    1.70
  10   6  -4   -0.30    1.60
 -10   6   4    1.80    2.90
  -9  -6   4    5.90    2.70
   9  -6  -4   12.50    3.00
   9  -6  -4    9.60    3.10
  -9  -6   4   16.20    2.40
   9  -6  -4   10.80    2.10
  -9   6   4    9.00    3.50
  -9   6   4   12.40    2.80
   9   6  -4    8.60    3.10
  -8  -6   4   61.99    4.40
  -8  -6   4   61.39    5.60
   8  -6  -4   71.79    6.20
  -8  -6   4   64.99    6.90
   8  -6  -4   50.69    4.90
   8  -6  -4   58.69    4.30
  -8   6   4   72.89    7.00
   8   6  -4   62.79    5.80
  -8   6   4   71.29    5.40
   7  -6  -4    1.40    1.20
   7  -6  -4    2.80    1.70
  -7  -6   4    0.00    1.70
  -7  -6   4    2.30    1.60
   7  -6  -4    1.70    1.60
  -7  -6   4    1.90    1.10
   7   6  -4    0.50    1.40
  -7   6   4    0.30    1.10
  -7   6   4    1.90    2.10
   6  -6  -4    6.60    2.00
   6  -6  -4    8.20    2.60
  -6  -6   4    6.60    1.80
  -6  -6   4    1.40    1.80
   6  -6  -4    6.40    2.20
  -6  -6   4    2.40    1.60
  -6   6   4    5.50    1.80
   6   6  -4    5.30    0.90
   6   6  -4    1.00    1.40
  -6   6   4    6.50    2.90
   5  -6  -4    3.00    1.50
   5  -6  -4    4.70    1.70
   5  -6  -4    4.90    1.90
  -5  -6   4    7.40    2.20
  -5  -6   4    4.30    1.80
  -5  -6   4    3.40    1.30
   5   6  -4    3.50    1.10
  -5   6   4    4.60    1.70
   5   6  -4    0.70    1.30
  -5   6   4    6.70    2.60
  -4  -6   4  253.87   10.40
  -4  -6   4  259.67   11.20
   4  -6  -4  249.28   10.90
  -4  -6   4  245.58   10.90
   4  -6  -4  256.27   11.00
   4  -6  -4  237.88   11.10
  -4   6   4  255.67   12.20
  -4   6   4  259.37   10.90
   4   6  -4  254.87    9.70
   3  -6  -4   16.70    2.40
  -3  -6   4   16.10    2.20
   3  -6  -4   20.60    2.80
  -3  -6   4   21.80    2.60
   3  -6  -4   15.90    2.10
  -3  -6   4   21.80    2.40
  -3   6   4   24.40    2.70
  -3   6   4   21.50    2.60
  -3   6   4   21.50    3.20
   3   6  -4   20.10    2.20
  -2  -6   4   61.89    4.30
   2  -6  -4   57.09    4.40
   2  -6  -4   55.19    4.30
  -2  -6   4   57.19    4.00
  -2  -6   4   54.09    4.10
   2  -6  -4   66.89    4.20
   2  -6  -4   55.29    3.70
  -2   6   4   58.19    4.10
  -2   6   4   63.89    4.30
  -2   6   4   61.69    5.00
   2   6  -4   54.79    3.80
   1  -6  -4    8.40    1.60
   1  -6  -4    6.30    1.90
   1  -6  -4    7.60    2.00
  -1  -6   4    6.40    1.80
  -1  -6   4   11.40    2.20
  -1  -6   4    8.50    2.00
   1  -6  -4    7.90    1.80
  -1  -6   4    8.20    2.00
  -1   6   4    6.50    1.80
   1   6  -4    5.60    1.60
   1   6  -4   10.70    2.00
  -1   6   4    4.50    1.90
   0  -6   4   43.50    3.60
   0  -6  -4   41.00    3.50
   0  -6  -4   43.00    3.30
   0  -6   4   48.30    3.60
   0  -6  -4   53.19    4.00
   0  -6   4   41.00    3.50
   0  -6   4   47.00    3.40
   0   6   4   42.20    3.30
   0   6  -4   38.70    3.30
   0   6  -4   47.60    3.70
   0   6  -4   44.00    3.80
   1  -6   4    9.40    1.90
   1  -6   4    9.80    2.20
  -1  -6  -4   12.10    1.80
   1  -6   4    7.70    1.70
  -1  -6  -4   12.10    2.50
   1  -6   4   13.10    2.60
  -1   6  -4   14.60    2.30
  -1   6  -4   11.60    1.80
   1   6   4   11.70    2.10
  -1   6  -4   11.50    2.30
   1   6   4   12.90    2.50
  -2  -6  -4   13.40    2.50
  -2  -6  -4    7.60    1.70
   2  -6   4   10.00    2.00
   2  -6   4   14.20    2.30
   2  -6   4    7.10    1.80
   2   6   4   10.40    1.60
  -2   6  -4   11.70    2.40
   2   6   4   12.70    2.00
  -2   6  -4   12.80    1.90
  -2   6  -4   11.20    2.50
   3  -6   4   88.09    4.90
   3  -6   4   77.59    5.10
  -3  -6  -4   86.29    5.50
  -3  -6  -4   78.89    4.60
   3  -6   4   71.29    5.40
   3   6   4   82.19    4.10
   3   6   4   88.99    5.20
  -3   6  -4   82.89    5.10
  -3   6  -4   82.59    5.80
  -4  -6  -4   82.29    4.70
   4  -6   4   89.89    6.10
   4  -6   4   83.39    5.20
  -4  -6  -4   91.29    5.80
   4  -6   4   89.19    5.10
   4   6   4   84.29    3.70
   4   6   4   85.89    5.20
  -4   6  -4   97.89    6.60
  -4   6  -4   88.09    5.40
   5  -6   4    7.20    2.30
  -5  -6  -4    8.00    2.40
  -5  -6  -4    5.10    1.50
   5  -6   4    4.60    1.80
   5  -6   4    4.10    1.40
  -5   6  -4    5.10    1.80
  -5   6  -4    4.10    2.10
  -6  -6  -4    4.10    1.90
   6  -6   4    3.40    1.90
  -6  -6  -4    6.80    1.60
   6  -6   4    3.20    1.40
  -6   6  -4    6.90    2.60
  -6   6  -4    5.60    1.80
  -7  -6  -4   63.29    5.40
   7  -6   4   70.89    6.10
  -7  -6  -4   66.99    4.20
   7  -6   4   63.59    4.20
  -7   6  -4   64.99    4.90
  -7   6  -4   76.69    6.60
   8  -6   4  101.49    7.90
  -8  -6  -4  111.29    7.50
  -8  -6  -4  103.79    5.50
   8  -6   4  105.59    5.10
  -8   6  -4  111.89    6.70
  -8   6  -4  114.79    8.80
   9  -6   4   21.70    4.70
  -9  -6  -4   22.00    4.40
  -9  -6  -4   24.80    2.40
  -9   6  -4   17.90    2.80
  -9   6  -4   19.30    4.70
 -10  -6  -4   -1.50    1.60
 -10  -6  -4    0.80    0.90
  10  -6   4    2.20    2.00
 -10   6  -4    1.80    2.40
 -10   6  -4    1.00    1.10
 -11  -6  -4    7.30    3.10
 -11  -6  -4    8.00    1.60
  11  -6   4    5.50    3.10
 -11   6  -4    6.80    2.30
 -11   6  -4   11.40    4.00
  10  -7  -4    2.60    2.00
 -10  -7   4   -0.60    1.40
  10  -7  -4    1.00    1.00
 -10  -7   4    0.60    1.00
 -10   7   4   -1.30    0.90
 -10   7   4   -1.20    2.10
  10   7  -4    1.40    1.80
  -9  -7   4    2.10    1.40
   9  -7  -4    3.60    1.90
  -9  -7   4    1.80    2.20
   9  -7  -4    3.90    2.40
   9  -7  -4    2.30    1.30
  -9   7   4    2.40    1.50
  -9   7   4    4.20    3.00
   9   7  -4    3.00    2.30
  -8  -7   4   -1.50    1.00
  -8  -7   4   -0.10    0.90
   8  -7  -4    0.60    1.50
   8  -7  -4   -1.20    0.90
   8  -7  -4    4.90    2.40
   8   7  -4    0.30    1.50
  -8   7   4    1.00    1.30
  -8   7   4    0.00    1.90
   7  -7  -4   48.80    4.80
   7  -7  -4   48.30    4.30
  -7  -7   4   43.70    3.90
   7  -7  -4   46.00    5.00
  -7  -7   4   52.39    5.20
   7   7  -4   42.40    4.90
  -7   7   4   53.09    4.80
  -7   7   4   37.20    5.10
   6  -7  -4   84.89    5.90
  -6  -7   4   76.19    6.10
  -6  -7   4   84.69    5.50
   6  -7  -4   85.99    6.30
   6  -7  -4   94.39    6.60
   6   7  -4   82.89    3.80
  -6   7   4   76.79    6.90
  -6   7   4   97.29    6.40
   5  -7  -4  175.78    9.10
   5  -7  -4  161.88    9.10
  -5  -7   4  167.18    9.10
  -5  -7   4  183.28    9.50
   5  -7  -4  181.88    9.30
  -5  -7   4  168.28    8.30
  -5   7   4  180.78    9.10
  -5   7   4  154.98    9.90
   5   7  -4  159.88    7.00
  -4  -7   4   12.50    2.70
   4  -7  -4   16.50    3.30
  -4  -7   4   13.50    2.60
   4  -7  -4   14.30    2.80
  -4  -7   4   15.40    3.10
   4  -7  -4   18.20    2.80
  -4   7   4   11.10    3.20
  -4   7   4   17.20    3.10
   4   7  -4   10.90    2.10
   3  -7  -4   63.69    5.10
   3  -7  -4   58.49    4.80
  -3  -7   4   64.59    5.00
  -3  -7   4   63.69    4.70
  -3  -7   4   64.79    4.60
   3  -7  -4   54.29    4.20
  -3   7   4   59.09    5.60
  -3   7   4   58.99    4.60
   3   7  -4   72.49    4.40
   2  -7  -4    2.50    1.40
  -2  -7   4    2.70    1.30
  -2  -7   4    1.90    1.30
  -2  -7   4    4.30    1.60
   2  -7  -4    2.30    1.40
  -2   7   4    1.70    1.80
  -2   7   4    3.30    1.50
   2   7  -4    3.90    1.50
  -1  -7   4    0.40    0.90
   1  -7  -4    1.20    1.20
   1  -7  -4    1.20    1.00
  -1  -7   4    0.80    1.00
  -1  -7   4    0.10    1.00
   1  -7  -4   -1.30    0.90
   1   7  -4    1.10    1.20
   1   7  -4    0.10    1.00
  -1   7   4   -0.10    0.80
  -1   7   4    0.80    1.70
   0  -7   4    0.30    0.80
   0  -7  -4   -1.10    0.60
   0  -7   4    2.30    1.40
   0  -7  -4    1.80    1.20
   0  -7   4    0.50    1.00
   0  -7   4    0.80    1.00
   0   7  -4    2.80    1.30
   0   7   4    0.10    1.00
   0   7  -4    0.20    1.30
   0   7   4   -1.30    1.30
   1  -7   4    1.30    1.10
  -1  -7  -4    1.00    0.90
   1  -7   4    0.10    0.90
   1  -7   4   -1.00    0.80
  -1  -7  -4   -0.70    1.00
   1   7   4    0.50    0.90
   1   7   4    1.10    1.20
  -1   7  -4    2.30    1.60
  -1   7  -4    0.10    0.90
   2  -7   4    4.20    1.90
   2  -7   4    2.50    1.20
   2  -7   4    2.50    1.40
  -2  -7  -4    3.90    1.80
  -2  -7  -4    4.30    1.50
  -2   7  -4    4.00    1.70
  -2   7  -4    2.10    1.30
  -2   7  -4    4.80    1.90
   2   7   4    3.40    1.70
   2   7   4    4.10    1.50
   3  -7   4    4.10    1.50
   3  -7   4    6.50    2.00
  -3  -7  -4    5.30    1.60
  -3  -7  -4    6.00    2.00
   3  -7   4    4.70    2.00
  -3   7  -4    5.20    1.70
  -3   7  -4    3.90    2.20
   3   7   4    2.00    1.40
   3   7   4    5.50    1.40
  -4  -7  -4   57.99    4.90
   4  -7   4   62.59    4.70
   4  -7   4   51.79    4.90
   4  -7   4   64.49    4.50
  -4  -7  -4   59.29    4.20
   4   7   4   63.19    3.30
  -4   7  -4   49.30    4.30
  -4   7  -4   56.19    5.30
   5  -7   4  230.78   10.70
   5  -7   4  255.07   12.30
  -5  -7  -4  241.88   10.10
  -5  -7  -4  262.97   12.00
  -5   7  -4  228.58   12.40
  -5   7  -4  242.58   11.10
  -6  -7  -4    0.60    0.90
   6  -7   4    0.40    1.10
   6  -7   4    1.20    1.90
  -6  -7  -4    1.90    1.70
  -6   7  -4    2.90    1.60
  -6   7  -4    4.80    2.40
   7  -7   4    1.30    1.90
   7  -7   4    0.70    0.80
  -7  -7  -4    0.20    0.90
  -7  -7  -4   -0.50    1.50
  -7   7  -4    3.80    2.10
  -7   7  -4    0.90    1.20
  -8  -7  -4    3.10    1.20
   8  -7   4    5.30    2.40
   8  -7   4    3.30    1.40
  -8  -7  -4    0.80    1.40
  -8   7  -4    2.00    2.10
  -8   7  -4    0.20    1.10
  -9  -7  -4    4.40    2.20
   9  -7   4    1.50    0.90
  -9  -7  -4    6.40    1.80
   9  -7   4    0.80    2.00
  -9   7  -4    1.60    2.30
  -9   7  -4    1.70    1.60
  10  -7   4    6.80    3.20
 -10  -7  -4    0.70    2.00
 -10  -7  -4    1.70    1.20
 -10   7  -4    3.60    1.80
 -10   7  -4    4.80    2.70
  10  -8  -4    2.50    2.40
  10  -8  -4    5.60    1.90
 -10   8   4    3.00    1.70
   9  -8  -4    8.70    3.00
  -9  -8   4    6.10    1.80
   9  -8  -4   12.20    3.40
   9  -8  -4    3.40    1.60
  -9  -8   4    4.40    2.20
  -9   8   4    9.20    2.90
  -9   8   4    1.50    2.50
  -8  -8   4    3.70    2.20
   8  -8  -4    8.30    3.00
   8  -8  -4    0.20    1.20
   8  -8  -4    1.90    2.00
  -8  -8   4    5.60    1.70
  -8   8   4    2.30    2.40
  -8   8   4    4.80    2.10
  -7  -8   4   25.90    4.70
  -7  -8   4   33.50    3.60
   7  -8  -4   29.00    3.70
   7  -8  -4   32.80    4.30
   7  -8  -4   28.40    4.00
  -7   8   4   34.10    5.10
  -6  -8   4   16.00    3.50
   6  -8  -4   16.50    3.80
   6  -8  -4   25.70    5.40
   6  -8  -4   12.10    2.90
  -6  -8   4   18.90    3.40
  -6   8   4   15.90    4.20
   6   8  -4   16.40    1.70
  -5  -8   4    9.10    2.30
   5  -8  -4    6.10    2.30
   5  -8  -4    8.60    2.60
  -5  -8   4    5.70    2.20
   5   8  -4    5.90    1.50
  -5   8   4    8.50    3.20
   4  -8  -4   20.80    3.20
  -4  -8   4   24.10    3.00
  -4  -8   4   16.30    3.40
   4  -8  -4   17.80    3.40
   4   8  -4   20.00    2.50
  -4   8   4   20.60    4.40
   3  -8  -4   72.79    5.70
  -3  -8   4   60.19    4.90
  -3  -8   4   65.99    5.30
   3  -8  -4   90.59    6.20
   3   8  -4   56.69    4.40
  -3   8   4   70.09    5.40
  -3   8   4   74.89    6.60
  -2  -8   4   35.80    3.70
   2  -8  -4   38.20    7.40
  -2  -8   4   36.30    4.40
   2  -8  -4   33.60    3.90
  -2  -8   4   37.50    3.80
  -2   8   4   36.50    4.60
   2   8  -4   42.40    3.80
  -2   8   4   41.80    4.00
  -1  -8   4   79.79    5.50
   1  -8  -4   72.39    5.80
  -1  -8   4   83.89    5.70
  -1  -8   4   70.69    5.40
  -1   8   4   81.09    5.60
   1   8  -4   82.59    5.50
   0  -8  -4    5.00    1.80
   0  -8   4    5.80    2.10
   0  -8  -4    4.50    1.90
   0  -8   4    2.20    1.50
   0   8  -4    4.40    1.90
   0   8   4    4.10    1.70
   0   8   4    3.40    1.90
   0   8  -4    4.20    2.00
  -1  -8  -4   29.80    3.20
   1  -8   4   24.40    3.00
   1  -8   4   27.60    3.40
  -1  -8  -4   25.60    3.40
   1  -8   4   20.20    3.00
   1   8   4   25.60    2.90
  -1   8  -4   23.30    3.40
   1   8   4   20.30    3.10
  -1   8  -4   28.60    3.40
   2  -8   4    4.60    2.00
  -2  -8  -4    1.80    1.40
   2  -8   4    3.10    1.50
   2  -8   4    6.30    2.30
  -2  -8  -4    3.10    1.50
  -2   8  -4    1.10    1.50
   2   8   4    2.80    1.30
   2   8   4    1.50    1.40
   3  -8   4   97.19    6.30
  -3  -8  -4   78.59    5.30
   3  -8   4   82.19    5.50
   3  -8   4   76.29    6.00
  -3  -8  -4   74.49    5.90
  -3   8  -4   66.79    6.10
   3   8   4   80.59    4.70
   4  -8   4   43.70    4.60
   4  -8   4   38.70    4.10
  -4  -8  -4   41.10    3.70
  -4  -8  -4   43.00    4.50
  -4   8  -4   40.30    4.80
   4   8   4   39.20    2.90
  -5  -8  -4   -0.70    1.00
   5  -8   4    3.70    2.20
  -5  -8  -4    0.20    1.10
   5  -8   4    0.70    1.40
  -5   8  -4   -0.30    1.20
  -5   8  -4   -1.40    1.10
   5   8   4   -0.20    0.40
   6  -8   4   25.20    4.00
  -6  -8  -4   21.60    2.80
   6  -8   4   22.90    3.20
  -6  -8  -4   27.30    3.80
  -6   8  -4   29.20    4.70
  -6   8  -4   26.80    3.50
  -7  -8  -4   53.79    5.40
  -7  -8  -4   47.40    4.10
   7  -8   4   41.30    5.10
   7  -8   4   48.20    4.30
  -7   8  -4   44.20    5.90
  -7   8  -4   53.29    5.00
  -8  -8  -4   15.10    3.70
   8  -8   4   22.50    4.90
  -8  -8  -4   17.80    2.60
   8  -8   4   17.90    2.60
  -8   8  -4   22.20    3.40
  -8   8  -4   11.80    4.00
  -9  -8  -4    1.10    1.80
  -9  -8  -4    2.50    1.10
   9  -8   4    2.60    2.10
   9  -8   4    2.30    1.10
  -9   8  -4    4.60    1.90
  -9   8  -4    3.20    3.00
   8  -9  -4   10.30    2.90
  -8  -9   4   10.40    3.30
   8  -9  -4    8.50    3.10
  -8  -9   4    7.60    2.40
  -8   9   4    7.60    3.90
  -7  -9   4    1.10    1.30
   7  -9  -4    1.10    1.50
   7  -9  -4    1.10    1.60
  -7  -9   4    0.40    1.70
  -7   9   4   -0.40    2.20
   6  -9  -4    8.80    2.70
   6  -9  -4    7.30    2.60
  -6  -9   4   10.80    2.60
  -6  -9   4    6.10    2.80
  -6   9   4    5.50    3.00
   6   9  -4    8.40    1.50
  -5  -9   4    4.10    2.10
   5  -9  -4    2.30    1.70
  -5  -9   4    1.60    1.40
   5  -9  -4    1.40    1.50
   5   9  -4    1.40    1.10
  -5   9   4    3.10    2.40
   4  -9  -4   23.60    4.40
   4  -9  -4   20.70    4.10
  -4  -9   4   19.30    3.00
  -4  -9   4   22.70    3.40
   4   9  -4   17.60    2.50
  -4   9   4   17.30    4.40
   3  -9  -4    3.10    1.80
  -3  -9   4    0.40    1.50
   3  -9  -4    0.90    2.10
  -3  -9   4    1.80    1.50
  -3   9   4   -0.50    1.80
   3   9  -4    0.40    1.10
   2  -9  -4    8.90    2.70
  -2  -9   4    8.30    2.20
  -2  -9   4   13.10    3.00
  -2   9   4   12.00    3.70
   2   9  -4    7.70    2.30
  -2   9   4    9.40    2.60
  -1  -9   4   20.30    3.10
   1  -9  -4   14.10    3.30
  -1   9   4    9.40    2.60
   1   9  -4   10.40    2.50
   0  -9   4   10.50    2.50
   0  -9  -4   14.10    3.30
   0   9   4   10.30    2.50
   0   9   4   15.20    3.50
   0   9  -4   16.40    3.30
   1  -9   4    1.20    1.30
  -1  -9  -4    1.50    1.20
  -1  -9  -4    1.60    1.50
   1   9   4   -0.10    1.50
   1   9   4    0.40    1.10
  -1   9  -4   -0.40    1.20
  -1   9  -4    2.40    2.00
   2  -9   4   19.60    3.50
  -2  -9  -4   16.50    3.60
   2  -9   4   16.30    3.60
  -2  -9  -4   19.20    2.90
   2  -9   4   20.00    3.80
  -2   9  -4   20.60    4.20
   2   9   4   17.70    2.50
   3  -9   4    6.20    2.20
   3  -9   4    6.50    2.40
  -3  -9  -4    4.30    2.20
  -3  -9  -4    8.10    2.30
   3   9   4    8.30    1.90
  -3   9  -4    5.90    2.80
  -4  -9  -4    4.80    1.90
   4  -9   4    4.50    2.40
  -4  -9  -4    3.40    1.80
   4  -9   4    3.70    2.00
   4   9   4    6.40    1.50
  -4   9  -4    4.00    2.70
  -5  -9  -4    6.00    2.00
  -5  -9  -4    9.80    3.00
   5  -9   4   10.60    2.70
   5  -9   4   17.00    3.90
   5   9   4    9.40    1.20
  -5   9  -4   11.70    4.00
   6  -9   4   36.20    4.10
   6  -9   4   37.10    4.80
  -6  -9  -4   33.30    3.60
  -6  -9  -4   38.90    5.00
  -6   9  -4   40.90    5.50
   7  -9   4   13.30    4.00
   7  -9   4    4.00    1.70
  -7  -9  -4    4.10    1.70
  -7  -9  -4    5.20    2.40
  -7   9  -4    4.50    3.00
   8  -9   4   21.30    4.70
  -8  -9  -4   22.00    3.00
  -8  -9  -4   27.00    4.10
   8  -9   4   21.70    3.00
  -8   9  -4   20.20    5.40
  -7 -10   4    5.80    2.50
   7 -10  -4    5.30    3.70
   7 -10  -4    4.90    2.20
  -7 -10   4    2.10    1.50
  -7  10   4    5.10    3.40
   6 -10  -4    3.10    2.20
   6 -10  -4    0.30    1.40
  -6 -10   4    2.80    2.10
  -6 -10   4    0.20    1.30
   6  10  -4    1.30    0.90
  -6  10   4    2.20    3.00
  -5 -10   4   12.20    3.60
   5 -10  -4    3.80    2.40
  -5 -10   4    6.90    2.30
   5 -10  -4    2.90    2.10
   5  10  -4    5.20    1.70
  -5  10   4    8.40    3.60
   4 -10  -4   54.49    5.60
  -4 -10   4   68.49    5.60
   4 -10  -4   64.69    6.10
  -4 -10   4   49.80    5.50
  -4  10   4   43.80    5.80
   4  10  -4   55.49    4.40
  -3 -10   4    3.50    2.10
   3 -10  -4    7.20    2.60
   3  10  -4    8.50    2.40
  -3  10   4    5.10    2.90
   2 -10  -4    4.10    2.00
  -2 -10   4    3.30    1.80
   2  10  -4    1.50    1.50
  -2  10   4    3.90    2.00
  -2  10   4    4.10    2.90
   1 -10  -4    2.00    1.90
  -1 -10   4    1.50    1.40
  -1  10   4    3.60    1.80
   1  10  -4   -0.70    1.10
  -1  10   4    1.30    2.00
   0 -10   4   26.20    3.70
   0 -10  -4   32.50    4.40
   0  10  -4   25.10    3.70
   0  10   4   22.00    3.30
   0  10   4   22.50    4.50
  -1 -10  -4   -1.20    1.50
   1 -10   4   -2.00    1.30
   1  10   4    1.00    1.20
  -1  10  -4   -0.20    1.30
  -2 -10  -4    1.00    1.50
  -2 -10  -4    3.00    1.80
   2  10   4    1.10    1.20
  -3 -10  -4   57.59    5.90
   3 -10   4   68.39    6.00
  -3 -10  -4   62.79    5.40
  -3  10  -4   51.49    5.80
   3  10   4   57.09    4.40
   4 -10   4    1.20    1.70
  -4 -10  -4    1.30    2.00
  -4 -10  -4    2.00    1.60
  -4  10  -4    3.70    2.30
   4  10   4    0.40    0.90
   5 -10   4    5.00    2.30
  -5 -10  -4    3.70    1.70
  -5 -10  -4    5.50    2.70
  -5  10  -4    2.30    2.40
   5  10   4    3.00    0.90
  -6 -10  -4   14.30    3.10
  -6 -10  -4   17.70    4.00
   6 -10   4   12.40    3.20
   6 -10   4   16.70    3.60
  -6  10  -4   11.90    4.00
   7 -10   4    4.80    2.80
  -7 -10  -4    5.80    2.80
  -5 -11   4    3.30    1.70
   5 -11  -4    1.20    1.80
   5 -11  -4   -0.50    1.50
  -5 -11   4    1.90    1.90
   4 -11  -4   50.29    5.60
  -4 -11   4   36.40    4.80
   4  11  -4   35.40    3.70
  -4  11   4   30.20    5.10
  -3 -11   4   21.20    4.20
   3 -11  -4   15.40    3.70
  -3  11   4    9.10    3.70
   3  11  -4   20.40    3.10
   2 -11  -4    1.30    2.00
  -2 -11   4    4.10    2.00
   2  11  -4    2.60    1.60
  -2  11   4    3.50    2.70
  -2  11   4    2.60    1.80
  -1 -11   4    5.30    2.30
   1 -11  -4    5.10    2.60
  -1  11   4    3.10    1.90
   1  11  -4    5.70    2.10
   0 -11  -4    1.20    1.80
   0 -11   4    1.10    1.50
   0  11   4   -0.10    1.40
   0  11  -4   -0.20    1.30
  -1 -11  -4    4.10    2.50
  -1  11  -4    6.70    2.40
   1  11   4    2.50    1.90
  -2 -11  -4    7.40    3.00
   2  11   4    4.80    1.80
  -3 -11  -4    2.00    1.90
  -3 -11  -4    2.10    1.40
   3  11   4    0.10    1.00
   4 -11   4   13.00    3.40
  -4 -11  -4    5.60    2.20
  -4 -11  -4   10.30    3.20
  -4  11  -4    7.20    3.30
   4  11   4    7.60    1.90
 -13   0   5   20.80    2.60
  13   0  -5   29.00    5.30
 -13   0   5   23.40    5.10
  12   0  -5   -0.40    1.30
 -12   0   5   -0.50    0.90
 -12   0   5    0.10    2.00
 -11   0   5   -1.10    0.80
  11   0  -5   -2.10    0.90
  11   0  -5    0.10    1.50
 -11   0   5   -0.10    1.60
 -10   0   5   -0.90    1.40
 -10   0   5    0.60    0.80
  10   0  -5   -2.10    1.20
  10   0  -5    0.40    1.20
   9   0  -5   59.39    5.10
  -9   0   5   66.29    4.00
   9   0  -5   63.79    5.60
  -9   0   5   53.79    5.20
  -8   0   5    0.80    1.40
  -8   0   5    0.10    0.70
  -8   0   5    0.20    0.90
   8   0  -5    1.90    1.40
   8   0  -5   -0.10    1.00
   7   0  -5  173.38    8.50
   7   0  -5  146.59    7.60
  -7   0   5  148.79    8.00
  -7   0   5  141.29    6.20
  -7   0   5  149.99    7.10
   6   0  -5    0.30    0.80
  -6   0   5    1.50    1.10
   6   0  -5    1.00    0.30
  -6   0   5   -0.30    0.40
  -6   0   5    0.70    0.60
  -6   0   5    0.40    0.70
   6   0  -5    1.70    1.30
   6   0  -5    0.90    0.30
  -5   0   5  375.46   12.40
   5   0  -5  389.26   11.80
  -5   0   5  360.26   12.40
   5   0  -5  377.36   14.10
  -5   0   5  381.16   13.00
   5   0  -5  374.86   13.60
  -5   0   5  373.56   13.90
   5   0  -5  371.66   11.70
   4   0  -5   -1.90    0.60
   4   0  -5   -0.80    0.80
   4   0  -5   -1.20    0.40
  -4   0   5   -1.50    0.40
  -4   0   5   -1.40    0.50
  -4   0   5   -1.20    0.70
   4   0  -5   -1.20    0.30
  -3   0   5   86.19    3.70
  -3   0   5   82.49    4.20
  -3   0   5   82.79    3.60
   3   0  -5   81.79    3.50
   3   0  -5   79.29    4.00
  -2   0   5    0.40    0.70
  -2   0   5   -0.50    0.50
  -2   0   5   -0.90    0.40
   2   0  -5    0.70    0.60
  -2   0   5   -0.70    0.30
   2   0  -5   -0.10    0.40
  -1   0   5 2664.53   75.99
   1   0  -5 2640.14   76.09
  -1   0   5 2684.93   76.09
  -1   0   5 2670.03   76.09
  -1   0   5 2606.14   76.19
   1   0  -5 2612.54   75.99
   1   0  -5 2597.14   75.89
   0   0  -5   -0.40    0.30
   0   0   5   -0.40    0.40
   0   0  -5   -0.10    0.30
   0   0   5   -1.00    0.40
   1   0   5 9999.00  282.67
   1   0   5 9699.13  286.67
  -1   0  -5 9850.01  281.47
   1   0   5 9962.20  284.27
  -1   0  -5 9661.03  283.17
   2   0   5    0.70    0.60
   2   0   5    0.20    0.10
  -2   0  -5   -0.10    0.20
  -2   0  -5    1.70    0.40
   2   0   5    0.10    0.40
  -2   0  -5    0.20    0.20
  -3   0  -5  656.63   19.40
   3   0   5  664.43   21.40
   3   0   5  679.03   20.10
   3   0   5  641.74   20.90
  -3   0  -5  683.53   19.40
  -4   0  -5   -0.70    0.20
   4   0   5   -0.40    0.70
   4   0   5   -1.40    0.50
   4   0   5    0.00    0.50
   5   0   5   94.09    5.30
   5   0   5   97.89    5.20
   5   0   5   94.79    4.50
   6   0   5    0.00    0.60
  -6   0  -5   -0.10    0.70
   6   0   5    0.00    0.50
   6   0   5   -0.50    0.60
  -7   0  -5   34.30    3.30
   7   0   5   36.40    3.00
   7   0   5   40.50    3.70
   7   0   5   37.10    3.50
  -7   0  -5   36.20    1.60
   8   0   5   -0.50    0.70
  -8   0  -5    0.00    0.30
  -8   0  -5   -0.40    0.30
   8   0   5   -1.40    0.50
  -8   0  -5    0.00    1.00
   8   0   5    0.40    1.00
  -9   0  -5   12.80    1.10
   9   0   5   12.90    2.70
   9   0   5   12.10    2.90
   9   0   5    6.10    2.20
  -9   0  -5   10.70    2.80
 -10   0  -5    0.30    0.50
 -10   0  -5   -0.10    1.50
  10   0   5    3.40    2.00
  10   0   5    1.50    1.70
 -11   0  -5    4.90    1.00
  11   0   5    4.40    2.30
 -11   0  -5    6.10    2.40
 -11   0  -5    5.60    2.40
  12   0   5   -0.60    1.50
 -12   0  -5    1.00    0.60
 -12   0  -5   -0.90    1.40
 -13   0  -5    3.60    2.40
 -13   0  -5    3.00    1.00
  13   0   5   -1.10    1.70
 -13  -1   5    6.70    1.70
  13  -1  -5    2.50    2.60
  13  -1  -5    2.50    2.20
 -13  -1   5    5.90    3.20
 -13   1   5    7.00    3.30
  13   1  -5    5.10    2.50
 -13   1   5    6.00    1.80
  12  -1  -5    3.70    2.00
 -12  -1   5    2.60    2.20
  12  -1  -5    8.00    3.20
 -12  -1   5    3.90    1.40
  12   1  -5   -0.60    1.50
 -12   1   5    4.30    1.60
 -12   1   5    1.30    1.80
 -11  -1   5   40.10    4.90
  11  -1  -5   35.20    4.30
 -11  -1   5   36.30    3.10
  11  -1  -5   35.70    4.70
  11   1  -5   40.00    4.50
 -11   1   5   39.90    5.10
 -11   1   5   31.60    3.20
  10  -1  -5    8.90    3.00
 -10  -1   5    5.50    2.50
  10  -1  -5    7.80    2.60
 -10  -1   5   10.30    2.00
 -10   1   5    7.90    2.90
  10   1  -5    6.40    2.30
 -10   1   5    5.90    1.70
   9  -1  -5   70.79    5.60
  -9  -1   5   77.49    6.10
   9  -1  -5   77.99    6.20
  -9  -1   5   71.29    4.10
  -9   1   5   63.79    5.70
  -9   1   5   65.69    5.30
   9   1  -5   77.29    5.80
  -9   1   5   79.89    4.60
   8  -1  -5   19.30    3.70
  -8  -1   5   17.80    2.90
   8  -1  -5   15.80    3.00
  -8  -1   5   16.00    1.90
  -8   1   5   12.80    1.80
   8   1  -5   15.50    3.00
  -8   1   5   18.80    2.80
  -8   1   5   15.60    3.10
  -7  -1   5   27.70    2.20
   7  -1  -5   26.90    2.90
   7  -1  -5   24.80    3.10
  -7  -1   5   32.80    2.60
  -7  -1   5   28.50    3.30
  -7   1   5   28.70    3.00
  -7   1   5   31.30    3.40
  -7   1   5   28.70    2.40
   7   1  -5   30.10    3.10
   6  -1  -5    4.80    1.50
  -6  -1   5    5.20    1.70
   6  -1  -5    5.30    1.80
  -6  -1   5    5.40    1.20
  -6  -1   5    4.60    1.20
   6  -1  -5    5.90    1.00
  -6  -1   5    6.40    1.40
   6  -1  -5    5.90    1.00
   6   1  -5    4.30    1.70
  -6   1   5    5.10    1.60
  -6   1   5    5.20    1.20
  -6   1   5    6.90    2.00
  -5  -1   5   57.09    4.00
   5  -1  -5   49.60    3.60
   5  -1  -5   60.79    2.90
  -5  -1   5   54.19    2.90
   5  -1  -5   50.39    3.80
  -5  -1   5   54.19    3.00
  -5  -1   5   55.49    2.80
   5  -1  -5   61.89    2.90
  -5   1   5   64.99    4.10
  -5   1   5   54.99    3.10
   5   1  -5   58.69    2.40
   5   1  -5   60.69    2.40
  -5   1   5   51.79    3.60
   5   1  -5   58.79    3.90
   4  -1  -5    7.70    1.00
   4  -1  -5    6.10    1.00
  -4  -1   5    7.10    0.90
   4  -1  -5    9.40    1.50
   4  -1  -5    6.40    1.60
  -4  -1   5    6.10    1.60
  -4  -1   5    8.60    1.10
   4   1  -5    9.90    1.00
  -4   1   5    8.60    1.80
   4   1  -5    7.50    1.60
  -4   1   5    9.30    1.80
  -4   1   5   13.10    1.40
   4   1  -5   10.80    1.00
  -3  -1   5  832.52   23.70
  -3  -1   5  793.72   24.30
   3  -1  -5  809.72   25.10
  -3  -1   5  785.02   25.30
   3  -1  -5  808.52   24.50
   3  -1  -5  820.62   25.20
   3   1  -5  785.32   24.10
  -3   1   5  807.02   25.10
  -3   1   5  805.12   24.50
   3   1  -5  787.52   25.00
  -3   1   5  811.42   25.00
  -2  -1   5   89.89    4.10
  -2  -1   5   83.59    3.00
   2  -1  -5   81.19    3.60
   2  -1  -5   83.39    3.50
   2  -1  -5   82.19    3.90
  -2  -1   5   79.89    3.50
   2  -1  -5   81.89    3.80
  -2   1   5   83.29    3.60
   2   1  -5   79.29    3.50
   2   1  -5   77.99    3.70
  -2   1   5   88.39    3.80
  -2   1   5   81.09    3.90
  -2   1   5   82.49    3.60
  -1  -1   5 2330.37   64.69
  -1  -1   5 2287.67   65.19
  -1  -1   5 2125.49   65.09
  -1  -1   5 2203.28   65.59
   1  -1  -5 2257.47   65.29
   1  -1  -5 2185.88   64.99
   1  -1  -5 2240.18   65.39
  -1   1   5 2275.67   64.99
  -1   1   5 2398.96   65.29
  -1   1   5 2235.68   65.59
   1   1  -5 2281.57   65.29
   1   1  -5 2298.37   65.09
   1   1  -5 2197.88   64.99
  -1   1   5 2218.28   65.19
   0  -1   5   16.10    1.40
   0  -1   5   14.00    1.20
   0  -1  -5   15.40    1.20
   0  -1   5   13.10    1.20
   0  -1   5   15.90    1.20
   0  -1  -5   13.70    1.10
   0   1   5   14.70    1.50
   0   1  -5   14.00    0.90
   0   1   5   14.40    1.10
   0   1   5   14.80    1.00
   0   1  -5   13.50    1.20
   0   1  -5   15.00    1.20
   1  -1   5   74.69    3.50
   1  -1   5   69.49    3.00
   1  -1   5   75.89    3.50
  -1  -1  -5   69.89    3.00
  -1  -1  -5   69.29    2.80
   1   1   5   74.39    2.80
   1   1   5   73.69    2.80
   1   1   5   69.29    2.90
  -1   1  -5   72.89    3.00
   1   1   5   71.79    3.50
  -2  -1  -5  953.30   27.40
   2  -1   5  974.50   27.60
   2  -1   5  938.81   27.20
   2  -1   5  928.51   27.60
   2  -1   5  887.71   28.80
  -2  -1  -5  933.11   27.90
  -2  -1  -5  931.81   27.30
   2  -1   5  942.81   28.80
   2   1   5  943.11   28.80
  -2   1  -5  938.91   27.70
   2   1   5  969.10   27.90
   3  -1   5   42.40    2.90
   3  -1   5   41.30    1.50
   3  -1   5   43.90    2.00
  -3  -1  -5   35.90    2.20
   3  -1   5   40.00    2.90
  -3  -1  -5   40.20    1.50
   3  -1   5   43.20    1.50
  -3  -1  -5   38.60    1.40
  -3   1  -5   38.20    1.90
   3   1   5   41.70    2.40
  -3   1  -5   39.80    2.00
   3   1   5   44.30    2.90
   3   1   5   41.20    2.40
  -4  -1  -5  249.78    9.10
   4  -1   5  251.97   10.10
   4  -1   5  268.37    8.80
   4  -1   5  244.38    9.80
   4   1   5  248.58    9.80
  -4   1  -5  242.68    9.90
  -4   1  -5  260.27    8.20
   4   1   5  275.47    9.50
   4   1   5  263.47    9.30
  -4   1  -5  244.18    8.20
   5  -1   5  204.78    7.60
   5  -1   5  205.18    9.00
   5  -1   5  213.08    9.00
   5   1   5  204.58    8.40
  -5   1  -5  197.68    6.70
   5   1   5  205.18    8.80
   5   1   5  206.98    8.10
  -5   1  -5  199.08    6.80
  -5   1  -5  195.98    8.70
   6  -1   5   53.99    4.30
   6  -1   5   55.99    4.30
   6  -1   5   61.49    3.50
   6   1   5   58.49    4.20
  -6   1  -5   56.29    2.60
  -6   1  -5   55.49    4.20
   6   1   5   58.29    3.80
   6   1   5   54.09    3.90
   7  -1   5    3.60    1.90
   7  -1   5    4.10    1.70
  -7  -1  -5    3.60    1.40
   7  -1   5    4.20    1.20
  -7   1  -5    2.40    1.40
   7   1   5    5.60    1.70
   7   1   5    8.10    2.10
  -7   1  -5    4.20    0.80
   7   1   5    3.50    1.40
   8  -1   5   15.70    3.20
   8  -1   5   12.90    2.40
   8  -1   5   11.70    3.00
  -8  -1  -5   11.80    2.60
   8   1   5   12.40    2.80
  -8   1  -5   16.10    1.40
  -8   1  -5   10.10    2.60
   8   1   5   12.60    2.80
   8   1   5   16.00    2.80
   9  -1   5  139.39    8.00
  -9  -1  -5  132.39    8.00
  -9  -1  -5  137.39    7.90
   9  -1   5  118.59    8.00
   9   1   5  119.89    7.50
  -9   1  -5  126.39    8.00
  -9   1  -5  129.39    5.30
   9   1   5  138.59    7.50
   9   1   5  132.49    8.00
 -10  -1  -5    1.70    1.40
  10  -1   5    1.00    1.60
 -10  -1  -5    0.40    1.40
  10   1   5    0.30    1.50
 -10   1  -5   -1.00    0.50
 -10   1  -5    0.90    1.70
  10   1   5   -1.80    1.00
  10   1   5   -0.90    1.00
 -11  -1  -5    0.40    0.40
  11  -1   5    1.90    1.70
 -11  -1  -5   -1.40    1.00
  11   1   5    1.30    1.80
 -11   1  -5    0.30    1.70
 -11   1  -5    1.20    0.80
 -12  -1  -5   -0.50    0.50
  12  -1   5    0.50    1.60
 -12  -1  -5   -4.00    1.00
  12   1   5   -3.00    1.10
 -12   1  -5   -0.40    0.60
 -12   1  -5   -2.50    1.50
 -12   1  -5    0.70    1.70
 -13  -1  -5    3.60    2.70
  13  -1   5    2.80    1.90
 -13   1  -5    1.50    1.70
 -13   1  -5    3.70    1.10
  13  -2  -5   16.50    3.80
  13  -2  -5   14.30    4.30
 -13  -2   5   23.10    2.50
 -13  -2   5   18.70    4.90
  13   2  -5   20.70    4.50
 -13   2   5   17.10    4.60
 -13   2   5   19.30    2.90
 -12  -2   5   67.09    6.70
  12  -2  -5   59.79    5.80
  12  -2  -5   61.59    6.60
 -12  -2   5   54.19    4.00
 -12   2   5   66.69    5.00
  12   2  -5   55.29    5.80
 -12   2   5   70.99    7.00
 -11  -2   5    2.30    1.10
 -11  -2   5    1.40    1.70
  11  -2  -5   -0.30    1.40
  11  -2  -5    1.60    1.80
 -11   2   5   -0.60    1.30
  11   2  -5   -2.00    1.00
 -11   2   5   -1.00    0.80
  10  -2  -5   10.10    2.80
  10  -2  -5    8.90    2.80
 -10  -2   5    7.20    2.80
 -10  -2   5    6.20    1.50
  10   2  -5    4.40    2.10
 -10   2   5    4.90    2.50
 -10   2   5    1.30    1.60
 -10   2   5    5.90    1.70
   9  -2  -5   12.80    2.90
   9  -2  -5   10.50    3.00
  -9  -2   5   11.70    1.80
  -9  -2   5   13.30    3.20
  -9   2   5   11.70    2.30
   9   2  -5   11.30    2.80
  -9   2   5   11.90    3.10
  -9   2   5   14.90    3.40
   8  -2  -5   58.19    4.60
   8  -2  -5   49.30    4.80
  -8  -2   5   50.99    4.70
  -8  -2   5   56.19    3.40
  -8   2   5   56.99    4.80
   8   2  -5   54.79    4.70
  -8   2   5   59.59    3.90
  -8   2   5   57.69    5.10
   7  -2  -5   88.69    6.00
   7  -2  -5   87.09    5.60
  -7  -2   5   91.69    4.50
   7  -2  -5   90.69    3.80
   7  -2  -5   94.09    4.00
  -7  -2   5   79.89    5.70
  -7   2   5   91.19    6.00
  -7   2   5   84.69    5.70
   7   2  -5   87.69    5.80
  -7   2   5   91.89    4.90
   6  -2  -5   60.09    3.00
  -6  -2   5   52.99    4.20
  -6  -2   5   59.19    3.30
   6  -2  -5   50.59    4.20
   6  -2  -5   54.99    3.00
   6  -2  -5   54.39    4.10
  -6   2   5   52.39    3.40
  -6   2   5   57.09    4.30
  -6   2   5   55.49    4.30
   6   2  -5   61.09    4.40
  -5  -2   5  148.09    5.90
   5  -2  -5  157.48    7.10
  -5  -2   5  139.79    7.10
  -5  -2   5  148.89    5.70
  -5  -2   5  147.79    5.20
   5  -2  -5  155.68    6.00
   5  -2  -5  145.69    5.90
   5  -2  -5  128.99    6.90
  -5   2   5  149.49    6.30
   5   2  -5  139.29    6.90
   5   2  -5  147.79    5.00
  -5   2   5  146.49    7.10
   5   2  -5  147.99    5.00
  -5   2   5  143.89    7.10
  -4  -2   5  314.77   10.70
  -4  -2   5  297.57   11.70
   4  -2  -5  302.07   11.70
   4  -2  -5  311.97   10.80
   4  -2  -5  319.57   11.70
  -4   2   5  312.17   11.90
   4   2  -5  301.07   11.60
   4   2  -5  320.17   10.20
  -4   2   5  315.17   11.10
  -4   2   5  321.17   11.00
   4   2  -5  327.97   10.20
   3  -2  -5  175.88    7.40
  -3  -2   5  178.88    6.70
   3  -2  -5  186.08    7.40
  -3  -2   5  186.28    7.60
   3  -2  -5  174.48    6.90
   3  -2  -5  165.08    7.90
  -3   2   5  191.18    7.70
   3   2  -5  176.88    7.30
  -3   2   5  200.08    7.10
   3   2  -5  175.58    6.50
  -3   2   5  183.08    7.00
  -2  -2   5   74.59    3.90
   2  -2  -5   75.09    3.90
   2  -2  -5   76.79    3.60
  -2  -2   5   79.39    3.50
   2  -2  -5   72.49    3.70
   2  -2  -5   72.59    3.50
  -2  -2   5   78.69    3.60
   2   2  -5   75.89    3.50
  -2   2   5   74.39    3.50
   2   2  -5   72.59    3.60
  -2   2   5   75.89    4.10
  -2   2   5   78.49    3.70
  -1  -2   5  577.04   18.80
   1  -2  -5  589.74   18.70
  -1  -2   5  605.44   18.40
  -1  -2   5  586.24   18.30
   1  -2  -5  573.54   18.20
  -1  -2   5  600.04   17.70
   1  -2  -5  598.04   18.60
   1  -2  -5  591.24   17.90
   1   2  -5  593.24   18.20
  -1   2   5  593.44   18.40
  -1   2   5  582.44   17.80
  -1   2   5  591.44   18.40
   1   2  -5  597.24   17.60
   1   2  -5  595.04   18.40
   0  -2  -5 2159.28   62.99
   0  -2   5 2164.18   62.19
   0  -2   5 2104.89   63.29
   0  -2  -5 2185.38   62.89
   0  -2   5 2145.49   62.79
   0  -2   5 2152.38   62.69
   0  -2  -5 2157.48   62.59
   0  -2   5 2219.58   62.89
   0   2   5 2150.48   63.49
   0   2  -5 2170.88   62.89
   0   2   5 2195.48   62.69
   0   2  -5 2197.38   62.29
   0   2  -5 2109.89   62.59
   0   2  -5 2126.49   62.69
  -1  -2  -5 2092.79   60.09
  -1  -2  -5 2123.79   60.59
   1  -2   5 2075.69   60.49
   1  -2   5 2061.29   61.19
   1  -2   5 2105.09   59.59
   1  -2   5 2028.80   60.89
  -1   2  -5 2021.50   60.69
   1   2   5 2084.79   59.99
   1   2   5 2135.59   61.19
  -1   2  -5 1986.40   60.29
  -1   2  -5 2136.69   60.59
  -2  -2  -5   11.80    1.30
   2  -2   5    6.40    1.00
  -2  -2  -5   11.70    1.00
   2  -2   5   12.60    0.90
   2  -2   5   13.90    1.70
   2  -2   5    9.80    1.40
  -2  -2  -5   10.80    1.00
  -2   2  -5   11.20    1.20
   2   2   5   13.70    0.90
   2   2   5   12.80    0.80
   2   2   5   12.40    0.80
   2   2   5   13.70    1.60
  -2   2  -5    9.30    1.40
  -3  -2  -5   17.90    1.10
   3  -2   5   20.40    1.50
  -3  -2  -5   21.40    1.80
  -3  -2  -5   18.20    1.20
   3  -2   5   23.20    1.40
   3  -2   5   21.20    2.20
   3  -2   5   22.50    1.50
   3  -2   5   21.10    2.20
   3   2   5   22.50    1.60
   3   2   5   19.90    2.00
  -3   2  -5   22.50    2.20
  -4  -2  -5  611.14   18.30
   4  -2   5  623.24   21.10
   4  -2   5  599.84   21.10
   4  -2   5  639.64   18.70
  -4  -2  -5  632.44   20.30
   4  -2   5  623.84   19.30
  -4  -2  -5  637.94   18.40
   4  -2   5  637.54   18.80
  -4   2  -5  635.54   19.50
   4   2   5  634.74   19.90
   4   2   5  636.04   20.70
   4   2   5  626.24   20.40
  -4   2  -5  628.04   19.40
  -4   2  -5  616.44   21.10
   5  -2   5    1.10    0.60
  -5  -2  -5   -0.30    0.60
   5  -2   5    0.20    0.90
   5  -2   5    0.00    0.80
  -5   2  -5    0.60    0.40
   5   2   5    0.40    0.70
   5   2   5    1.00    0.80
  -5   2  -5    0.00    0.40
  -5   2  -5    0.50    0.90
   5   2   5    0.00    0.70
  -6  -2  -5   23.00    2.40
  -6  -2  -5   21.20    2.40
   6  -2   5   20.20    2.70
   6  -2   5   28.80    2.30
   6  -2   5   28.20    3.10
   6   2   5   36.70    3.00
  -6   2  -5   23.90    2.90
   6   2   5   31.00    2.80
   6   2   5   27.80    2.80
  -6   2  -5   21.30    1.80
   7  -2   5   10.50    2.60
  -7  -2  -5    7.50    1.90
  -7  -2  -5    8.40    2.00
   7  -2   5   11.70    2.70
   7  -2   5   11.60    1.70
  -7   2  -5    8.20    1.40
   7   2   5    8.20    2.10
   7   2   5    7.20    1.90
   7   2   5    8.90    2.20
  -7   2  -5    4.90    2.00
  -8  -2  -5    3.70    1.80
   8  -2   5    4.00    1.40
  -8  -2  -5    4.50    1.80
   8  -2   5    5.70    2.30
  -8  -2  -5    2.00    1.30
  -8   2  -5    3.60    1.10
  -8   2  -5    3.80    2.00
   8   2   5    4.40    1.80
   8   2   5    4.20    1.70
   8   2   5    2.60    1.30
  -9  -2  -5    0.00    1.20
  -9  -2  -5   -0.80    1.10
   9  -2   5   -0.70    1.20
  -9  -2  -5   -0.30    1.10
   9   2   5    1.40    1.70
   9   2   5    0.60    1.20
  -9   2  -5   -0.50    1.30
   9   2   5    0.70    1.10
  -9   2  -5    0.90    0.70
  10  -2   5  165.18   10.30
 -10  -2  -5  183.28    9.50
 -10  -2  -5  169.48    9.60
 -10   2  -5  159.28   10.00
  10   2   5  169.18    9.70
 -10   2  -5  165.08    7.10
  10   2   5  165.28    9.20
  11  -2   5    7.80    3.10
 -11  -2  -5   12.80    3.30
 -11  -2  -5    9.80    2.80
  11   2   5   13.70    3.50
 -11   2  -5   10.70    3.30
  11   2   5   10.00    2.60
 -11   2  -5   11.60    2.10
  12  -2   5   26.00    5.30
 -12   2  -5   22.20    2.50
 -12   2  -5   26.40    5.30
  13  -2   5    0.70    1.80
 -13   2  -5    4.90    1.50
 -13   2  -5    5.80    2.80
 -13   2  -5    5.00    2.70
 -13  -3   5   12.70    4.00
  13  -3  -5   12.60    3.20
 -13  -3   5   15.30    2.20
  13   3  -5   10.60    3.40
 -12  -3   5    1.90    1.20
 -12  -3   5    3.80    2.40
  12  -3  -5    1.90    2.40
  12  -3  -5    6.60    2.60
  12   3  -5   -1.40    1.50
 -12   3   5    3.20    2.30
 -12   3   5    4.20    1.80
  11  -3  -5   16.10    4.10
 -11  -3   5   24.10    4.90
  11  -3  -5   17.70    3.60
 -11  -3   5   20.70    2.50
 -11   3   5   20.40    4.60
 -11   3   5   17.40    2.60
 -11   3   5   18.10    4.50
  11   3  -5   16.60    4.00
  10  -3  -5   10.70    2.90
  10  -3  -5   15.40    3.80
 -10  -3   5   16.10    4.00
 -10  -3   5   10.30    1.90
 -10   3   5    8.10    2.10
  10   3  -5   16.00    3.60
 -10   3   5   10.40    3.10
 -10   3   5    5.20    2.40
  -9  -3   5    0.70    1.70
   9  -3  -5    2.20    1.50
  -9  -3   5   -0.30    0.80
   9  -3  -5   -0.40    1.30
   9   3  -5    1.00    1.50
  -9   3   5   -0.30    1.30
  -9   3   5    0.90    0.90
  -9   3   5    0.40    1.40
   8  -3  -5   63.79    3.20
  -8  -3   5   70.79    5.70
   8  -3  -5   61.69    4.90
  -8  -3   5   57.89    3.70
   8  -3  -5   63.99    5.50
   8   3  -5   61.89    5.10
  -8   3   5   65.09    5.50
  -8   3   5   68.19    5.50
  -8   3   5   68.69    4.50
   7  -3  -5  140.09    6.00
  -7  -3   5  140.29    8.00
   7  -3  -5  138.79    8.00
   7  -3  -5  137.89    7.60
  -7  -3   5  151.18    6.30
  -7   3   5  134.09    8.00
  -7   3   5  151.38    7.00
   7   3  -5  140.79    7.80
  -6  -3   5   64.99    4.80
  -6  -3   5   59.69    3.50
   6  -3  -5   62.79    4.70
   6  -3  -5   72.29    3.80
   6  -3  -5   66.29    4.60
  -6   3   5   65.99    4.10
  -6   3   5   64.49    5.00
   6   3  -5   68.79    4.80
   5  -3  -5   59.89    4.20
  -5  -3   5   59.79    4.40
   5  -3  -5   63.39    3.70
   5  -3  -5   59.09    4.30
  -5  -3   5   64.79    3.50
   5   3  -5   59.99    4.20
   5   3  -5   69.99    2.90
  -5   3   5   58.19    4.50
   5   3  -5   65.39    2.80
  -5   3   5   70.99    4.00
   4  -3  -5  162.18    7.30
   4  -3  -5  155.28    6.70
   4  -3  -5  148.09    7.10
  -4  -3   5  149.29    6.30
  -4  -3   5  151.28    7.30
  -4   3   5  163.18    6.90
  -4   3   5  152.98    7.60
   4   3  -5  160.28    6.00
  -4   3   5  166.88    6.90
   4   3  -5  171.18    6.00
   4   3  -5  158.48    7.30
   3  -3  -5  429.76   14.60
   3  -3  -5  436.56   15.10
  -3  -3   5  410.56   14.90
   3  -3  -5  445.36   14.30
  -3  -3   5  432.76   14.10
   3  -3  -5  418.16   14.60
  -3   3   5  421.86   14.50
   3   3  -5  422.16   14.80
   3   3  -5  418.16   13.80
  -3   3   5  438.36   14.50
  -3   3   5  412.96   15.30
  -2  -3   5   -0.10    0.50
  -2  -3   5    0.20    0.60
   2  -3  -5    0.40    0.60
  -2  -3   5    2.00    1.00
   2  -3  -5    3.10    1.10
   2  -3  -5    0.80    0.70
  -2  -3   5    1.60    0.80
   2  -3  -5    1.30    0.70
  -2   3   5    1.20    0.70
   2   3  -5    1.90    0.50
  -2   3   5    1.40    1.10
   2   3  -5    1.70    0.70
   2   3  -5    0.80    0.70
  -2   3   5    2.40    0.90
  -1  -3   5   13.60    1.40
   1  -3  -5   10.90    1.50
   1  -3  -5   11.50    1.10
   1  -3  -5   13.40    1.50
  -1  -3   5   10.90    1.40
  -1  -3   5    9.10    1.40
  -1  -3   5   12.30    1.40
  -1   3   5   12.40    1.40
  -1   3   5   12.90    1.50
   1   3  -5   11.70    1.40
   1   3  -5   13.10    1.40
   1   3  -5   13.30    1.40
  -1   3   5   11.70    1.90
   1   3  -5   12.00    1.10
   0  -3  -5   11.70    1.40
   0  -3  -5    9.60    1.30
   0  -3   5   10.20    1.30
   0  -3   5   10.40    1.10
   0  -3  -5   12.30    1.30
   0  -3  -5    9.70    0.70
   0  -3   5    8.30    1.30
   0  -3   5   11.00    1.40
   0   3   5   11.80    1.30
   0   3  -5   11.30    1.20
   0   3   5   11.50    1.70
   0   3   5   12.00    1.30
   0   3  -5   12.00    1.30
   0   3  -5   10.20    1.30
  -1  -3  -5  504.15   16.40
   1  -3   5  509.65   16.90
  -1  -3  -5  489.45   15.70
   1  -3   5  508.65   16.00
   1  -3   5  489.75   15.30
   1  -3   5  495.65   16.20
  -1   3  -5  502.35   16.20
   1   3   5  501.15   15.70
   1   3   5  489.85   16.70
  -1   3  -5  485.95   16.00
  -1   3  -5  496.35   16.30
   2  -3   5  778.22   25.10
  -2  -3  -5  747.93   24.40
  -2  -3  -5  813.42   22.80
  -2  -3  -5  753.22   23.60
   2  -3   5  783.62   23.40
   2  -3   5  761.22   24.10
   2   3   5  784.62   24.80
   2   3   5  782.02   23.20
  -2   3  -5  794.62   24.90
  -2   3  -5  774.82   24.10
  -2   3  -5  799.32   24.40
   2   3   5  766.72   23.20
  -3  -3  -5   30.80    1.80
   3  -3   5   26.30    2.60
   3  -3   5   30.30    2.20
  -3  -3  -5   29.30    1.90
   3  -3   5   36.80    2.10
  -3  -3  -5   30.20    2.50
  -3  -3  -5   28.90    1.70
  -3   3  -5   30.90    2.20
   3   3   5   32.80    2.60
  -3   3  -5   32.00    2.80
   4  -3   5   44.90    3.70
  -4  -3  -5   47.40    2.80
  -4  -3  -5   46.50    2.40
  -4  -3  -5   48.90    2.50
   4  -3   5   50.19    2.80
   4  -3   5   53.39    2.90
   4  -3   5   60.69    2.90
  -4  -3  -5   52.19    3.40
   4   3   5   51.69    2.90
  -4   3  -5   49.00    3.00
   4   3   5   56.39    3.60
  -4   3  -5   49.60    3.80
  -5  -3  -5   12.60    1.10
  -5  -3  -5   12.30    1.90
  -5  -3  -5   14.00    1.70
  -5  -3  -5   12.10    1.10
   5  -3   5   13.50    1.50
   5  -3   5   13.70    1.30
   5  -3   5   14.60    2.80
   5  -3   5   16.90    1.30
   5   3   5   14.50    2.10
  -5   3  -5    8.80    2.20
  -5   3  -5   14.10    1.70
   5   3   5   15.40    2.00
   5   3   5   14.90    1.80
  -6  -3  -5  157.48    5.50
  -6  -3  -5  158.28    5.60
  -6  -3  -5  156.18    7.70
   6  -3   5  169.58    7.00
   6  -3   5  181.68    8.90
  -6  -3  -5  163.88    7.30
   6   3   5  166.18    8.00
  -6   3  -5  154.78    6.70
  -6   3  -5  170.88    8.70
   6   3   5  164.88    7.40
   6   3   5  160.98    7.70
  -7  -3  -5  324.67    9.90
   7  -3   5  310.07   13.90
  -7  -3  -5  327.67   13.00
  -7  -3  -5  308.57    9.90
  -7  -3  -5  309.67   12.50
   7  -3   5  333.27   12.20
  -7   3  -5  316.37   11.50
   7   3   5  323.87   13.20
   7   3   5  317.97   12.90
  -7   3  -5  313.37   13.90
   7   3   5  308.47   12.60
  -8  -3  -5   22.30    3.00
  -8  -3  -5   21.40    2.70
   8  -3   5   17.70    3.60
  -8  -3  -5   20.70    1.30
  -8   3  -5   24.00    2.30
  -8   3  -5   21.90    4.20
   8   3   5   21.50    3.00
   8   3   5   26.70    3.00
   8   3   5   21.80    2.90
  -9  -3  -5    9.20    0.90
  -9  -3  -5    8.80    2.40
   9  -3   5    5.10    2.20
  -9   3  -5    6.30    2.70
   9   3   5    8.00    2.50
  -9   3  -5    9.20    1.90
   9   3   5    8.90    3.00
  10  -3   5   15.30    3.80
 -10  -3  -5   21.10    3.30
  10   3   5   18.10    3.70
 -10   3  -5   14.30    2.10
 -10   3  -5   12.60    3.60
  11  -3   5   -0.60    1.60
 -11  -3  -5    0.40    1.40
 -11   3  -5    1.50    1.10
 -11   3  -5   -2.30    1.40
  11   3   5    3.00    1.70
  12  -3   5    0.40    1.90
 -12   3  -5    0.20    0.80
 -12   3  -5    0.80    2.30
 -12  -4   5    1.80    1.90
 -12  -4   5    0.50    0.90
  12  -4  -5    0.50    1.50
 -12  -4   5   -1.00    1.70
  12  -4  -5    2.70    2.50
 -12   4   5    0.00    2.00
 -12   4   5    1.80    2.00
  12   4  -5    2.20    1.80
 -12   4   5    0.60    1.10
  11  -4  -5    3.40    1.90
  11  -4  -5    1.30    1.90
 -11  -4   5   -0.20    1.90
 -11  -4   5    2.00    1.20
 -11   4   5    3.80    2.30
  11   4  -5    3.20    2.00
 -11   4   5    2.70    1.50
 -11   4   5    1.40    2.10
  10  -4  -5    0.40    1.30
 -10  -4   5    1.80    1.10
 -10  -4   5   -0.40    1.40
  10  -4  -5   -2.20    1.10
 -10   4   5    1.20    2.10
  10   4  -5    1.00    1.50
 -10   4   5    1.30    1.80
 -10   4   5    1.00    1.00
  -9  -4   5    8.40    1.90
  -9  -4   5   12.60    3.40
   9  -4  -5   10.30    2.70
   9  -4  -5    7.60    1.20
   9  -4  -5    4.10    2.20
   9   4  -5    8.80    2.80
  -9   4   5   10.80    2.50
  -9   4   5    5.00    2.50
  -9   4   5    7.20    3.00
   8  -4  -5   65.79    5.20
   8  -4  -5   68.09    3.90
  -8  -4   5   62.09    5.50
  -8  -4   5   69.19    4.30
   8  -4  -5   76.29    6.10
  -8   4   5   63.59    5.90
   8   4  -5   69.69    5.70
  -8   4   5   74.79    5.00
  -7  -4   5  102.89    6.70
  -7  -4   5   90.39    4.90
   7  -4  -5   98.09    5.10
   7  -4  -5   89.69    6.10
   7  -4  -5  106.99    6.90
   7   4  -5   94.99    6.40
  -7   4   5  104.69    7.20
  -7   4   5   88.89    5.50
   6  -4  -5    2.70    1.50
  -6  -4   5    4.50    1.30
   6  -4  -5    3.50    1.70
  -6  -4   5    3.40    1.80
   6  -4  -5    3.10    1.30
  -6   4   5    2.10    1.10
   6   4  -5    3.80    1.70
  -6   4   5    1.80    1.60
  -5  -4   5   92.19    5.50
  -5  -4   5   80.09    4.40
  -5  -4   5   81.19    5.40
   5  -4  -5   92.69    5.50
   5  -4  -5   84.49    5.40
   5  -4  -5   83.59    4.80
  -5   4   5   91.39    5.00
   5   4  -5   85.49    3.70
  -5   4   5   76.49    5.70
   5   4  -5   91.09    3.80
   5   4  -5   76.49    5.20
  -4  -4   5  183.08    8.00
   4  -4  -5  163.28    7.50
   4  -4  -5  164.38    7.90
  -4  -4   5  182.58    7.30
  -4  -4   5  169.18    8.00
   4  -4  -5  173.58    7.90
  -4   4   5  182.98    7.70
  -4   4   5  159.28    8.40
   4   4  -5  169.48    6.60
   4   4  -5  185.58    6.80
   4   4  -5  155.98    7.80
  -4   4   5  175.98    7.70
  -3  -4   5   15.10    2.00
   3  -4  -5   20.00    2.00
   3  -4  -5   19.10    2.30
  -3  -4   5   18.60    1.90
   3  -4  -5   15.10    1.90
   3  -4  -5   16.00    2.00
  -3  -4   5   16.40    2.10
  -3  -4   5   17.20    1.90
   3   4  -5   21.20    1.00
   3   4  -5   15.70    2.10
   3   4  -5   19.80    1.90
  -3   4   5   17.00    2.00
  -3   4   5   15.50    2.90
  -3   4   5   22.60    2.20
   2  -4  -5  182.58    7.30
  -2  -4   5  193.28    7.70
   2  -4  -5  198.58    7.70
  -2  -4   5  190.58    7.60
   2  -4  -5  180.38    7.80
  -2  -4   5  188.78    7.70
   2  -4  -5  183.88    8.00
  -2  -4   5  179.48    8.00
  -2   4   5  198.18    7.90
   2   4  -5  202.68    6.60
   2   4  -5  174.08    7.30
   2   4  -5  177.48    7.70
  -2   4   5  173.68    7.60
  -2   4   5  195.98    8.70
   2   4  -5  195.68    8.30
  -1  -4   5  843.22   27.70
  -1  -4   5  878.31   27.30
  -1  -4   5  836.72   26.90
   1  -4  -5  884.71   27.60
  -1  -4   5  896.41   27.50
   1  -4  -5  849.52   27.70
   1  -4  -5  898.81   27.30
   1  -4  -5  891.61   26.40
  -1   4   5  868.11   27.30
  -1   4   5  889.81   27.40
  -1   4   5  870.31   28.30
   1   4  -5  845.92   27.20
   1   4  -5  883.41   26.60
   1   4  -5  879.91   27.10
   0  -4   5  120.29    5.60
   0  -4   5  124.79    5.30
   0  -4  -5  132.59    4.60
   0  -4   5  124.79    5.80
   0  -4  -5  127.89    5.60
   0  -4  -5  125.89    5.80
   0  -4   5  126.59    6.10
   0  -4  -5  119.79    5.90
   0   4  -5  130.69    5.60
   0   4  -5  124.39    5.80
   0   4   5  140.09    6.50
   0   4   5  130.89    5.60
   0   4   5  125.79    5.60
   0   4  -5  133.39    5.70
   1  -4   5  370.76   12.70
  -1  -4  -5  357.26   13.00
  -1  -4  -5  370.86   12.80
   1  -4   5  352.86   12.10
   1  -4   5  352.26   13.40
  -1  -4  -5  368.76   12.50
   1  -4   5  372.86   13.00
  -1   4  -5  354.76   12.70
  -1   4  -5  375.36   13.00
   1   4   5  373.76   13.50
   1   4   5  362.96   12.30
  -1   4  -5  368.06   13.00
  -2  -4  -5  176.08    7.70
   2  -4   5  192.48    7.40
  -2  -4  -5  185.78    5.80
   2  -4   5  182.08    6.90
   2  -4   5  171.28    8.00
  -2  -4  -5  191.08    7.10
   2  -4   5  166.38    7.40
  -2   4  -5  191.78    7.80
  -2   4  -5  183.18    7.50
   2   4   5  175.78    6.70
  -2   4  -5  181.88    8.00
   2   4   5  197.48    6.90
   2   4   5  186.68    8.00
  -3  -4  -5   31.50    2.80
   3  -4   5   29.40    2.50
  -3  -4  -5   36.40    2.30
   3  -4   5   29.40    3.00
  -3  -4  -5   32.00    1.80
   3  -4   5   40.30    2.50
  -3  -4  -5   35.10    2.30
  -3   4  -5   32.20    2.70
   3   4   5   35.40    1.80
  -3   4  -5   39.60    3.40
   3   4   5   34.80    1.80
  -3   4  -5   34.80    2.70
   3   4   5   33.50    2.80
  -4  -4  -5   18.40    1.70
   4  -4   5   25.60    2.10
  -4  -4  -5   16.90    2.10
   4  -4   5   20.90    2.60
  -4  -4  -5   19.00    1.60
   4  -4   5   14.60    1.70
   4   4   5   22.80    2.30
  -4   4  -5   20.50    2.10
  -4   4  -5   25.00    2.80
   5  -4   5    4.00    1.10
  -5  -4  -5    2.90    1.40
   5  -4   5    5.90    1.40
   5  -4   5    4.60    1.80
  -5  -4  -5    2.80    0.80
  -5  -4  -5    4.70    1.30
   5   4   5    3.30    1.30
  -5   4  -5    5.70    2.00
  -5   4  -5    3.60    1.20
   6  -4   5    1.00    0.90
  -6  -4  -5    0.20    0.50
   6  -4   5    0.30    0.60
   6  -4   5   -0.20    1.00
  -6  -4  -5    0.70    1.00
   6   4   5    0.00    0.90
  -6   4  -5    1.10    0.90
  -6   4  -5    0.90    1.50
   6   4   5   -0.30    0.70
  -7  -4  -5  235.38    8.30
   7  -4   5  234.68    7.60
  -7  -4  -5  243.38   11.00
   7  -4   5  236.68   11.80
   7  -4   5  245.18    7.70
   7   4   5  253.37   10.60
  -7   4  -5  234.88    9.80
   7   4   5  237.28   11.10
  -7   4  -5  241.88   12.10
  -8  -4  -5    7.40    2.20
   8  -4   5    7.30    2.50
  -8  -4  -5    4.80    1.00
  -8   4  -5    2.80    1.10
   8   4   5    3.80    1.80
  -8   4  -5    4.60    2.20
  -9  -4  -5   20.70    3.20
  -9  -4  -5   26.10    1.80
   9  -4   5   20.80    4.30
  -9   4  -5   23.70    2.70
  -9   4  -5   26.10    4.00
   9   4   5   19.10    3.80
  10  -4   5   13.10    3.70
 -10  -4  -5    7.90    1.10
 -10  -4  -5   13.20    3.30
 -10   4  -5   11.90    2.40
 -10   4  -5   15.60    4.00
  10   4   5   10.70    3.30
 -11  -4  -5   13.30    3.40
  11  -4   5   14.60    3.90
 -11  -4  -5   14.00    1.40
 -11   4  -5   13.80    4.30
 -11   4  -5   17.30    2.60
  11   4   5   19.50    4.20
  12  -4   5    9.10    3.70
 -12  -4  -5    9.80    3.00
 -12  -4  -5   11.50    1.20
 -12   4  -5    8.90    3.30
 -12   4  -5   10.30    2.50
  12   4   5    7.50    2.60
  12  -5  -5    2.80    2.40
 -12  -5   5    2.60    1.20
  12  -5  -5    1.90    2.00
 -12  -5   5   -0.10    1.50
  12   5  -5    0.80    1.80
 -12   5   5    0.70    1.40
 -12   5   5    4.00    3.40
 -12   5   5    0.00    2.10
 -11  -5   5   32.40    3.20
 -11  -5   5   30.40    4.50
  11  -5  -5   23.30    5.00
  11  -5  -5   29.40    4.10
 -11  -5   5   21.60    4.70
 -11   5   5   28.20    5.90
 -11   5   5   27.90    4.50
  11   5  -5   34.90    4.70
 -11   5   5   21.70    3.30
  10  -5  -5   35.90    4.30
 -10  -5   5   34.60    3.30
  10  -5  -5   29.60    1.90
 -10  -5   5   32.00    4.60
  10  -5  -5   30.20    4.50
 -10  -5   5   35.60    4.70
 -10   5   5   21.70    5.10
 -10   5   5   33.70    4.60
 -10   5   5   28.10    3.60
  10   5  -5   23.40    4.60
   9  -5  -5    0.40    1.40
  -9  -5   5    0.10    1.80
   9  -5  -5    2.30    2.20
  -9  -5   5    1.20    1.10
   9  -5  -5    0.20    0.80
  -9  -5   5    0.60    1.40
  -9   5   5    0.20    0.90
   9   5  -5    0.00    0.90
  -9   5   5   -0.30    1.80
   8  -5  -5    3.80    1.40
  -8  -5   5    1.00    1.10
  -8  -5   5    2.00    1.80
  -8  -5   5    1.60    1.80
   8  -5  -5    5.30    2.20
   8  -5  -5    3.40    1.90
  -8   5   5    3.40    2.50
   8   5  -5    2.00    1.70
  -8   5   5    1.90    1.40
   7  -5  -5    4.40    1.60
   7  -5  -5    5.10    2.20
   7  -5  -5    7.90    2.30
  -7  -5   5    5.70    1.60
  -7  -5   5    6.50    2.40
  -7  -5   5    5.50    2.10
   7   5  -5    3.10    1.70
  -7   5   5    3.20    1.60
  -7   5   5    3.10    2.10
   6  -5  -5    9.70    2.10
  -6  -5   5    9.00    2.50
   6  -5  -5   11.80    2.50
  -6  -5   5    8.50    1.90
   6  -5  -5   12.00    2.90
  -6  -5   5    9.70    2.40
   6   5  -5    9.10    1.00
  -6   5   5   12.10    3.10
  -6   5   5    8.30    2.00
   6   5  -5    9.20    2.50
   5  -5  -5  102.69    6.20
   5  -5  -5  113.09    6.00
  -5  -5   5   99.69    6.20
  -5  -5   5  100.29    6.20
  -5  -5   5  107.39    5.50
   5  -5  -5  101.09    6.20
  -5   5   5  103.59    5.90
   5   5  -5  108.59    6.50
  -5   5   5   99.69    6.90
   5   5  -5  102.29    4.60
  -4  -5   5    1.20    0.90
   4  -5  -5    0.00    0.80
  -4  -5   5    0.30    1.00
   4  -5  -5    0.70    0.90
   4  -5  -5    0.00    1.00
  -4  -5   5   -0.90    0.80
  -4   5   5   -0.70    0.70
  -4   5   5    0.80    0.80
  -4   5   5    0.00    1.30
   4   5  -5    1.80    0.80
   4   5  -5    1.40    1.20
  -3  -5   5  292.27   10.70
   3  -5  -5  267.87   11.00
   3  -5  -5  269.57   11.30
  -3  -5   5  276.77   11.20
  -3  -5   5  284.67   11.10
   3  -5  -5  268.57   10.60
   3  -5  -5  289.57   10.70
   3   5  -5  259.47   10.10
   3   5  -5  260.97   11.10
  -3   5   5  272.97   10.90
  -3   5   5  270.07   10.90
  -3   5   5  264.87   11.90
  -2  -5   5   20.00    2.40
  -2  -5   5   17.30    2.10
   2  -5  -5   17.50    1.90
   2  -5  -5   16.80    2.20
   2  -5  -5   22.50    2.20
   2  -5  -5   19.70    2.40
  -2  -5   5   19.60    2.10
  -2  -5   5   19.70    2.10
  -2   5   5   21.60    2.80
   2   5  -5   20.20    2.10
  -2   5   5   26.50    2.50
   2   5  -5   16.40    1.70
  -2   5   5   16.00    2.10
   1  -5  -5  135.19    6.60
  -1  -5   5  126.69    6.30
  -1  -5   5  125.09    6.40
  -1  -5   5  127.99    6.00
   1  -5  -5  131.09    6.40
   1  -5  -5  121.79    5.20
  -1  -5   5  122.19    6.00
   1  -5  -5  132.49    6.10
  -1   5   5  130.79    6.90
   1   5  -5  124.09    6.00
  -1   5   5  123.79    6.10
  -1   5   5  119.89    6.00
   1   5  -5  127.29    5.90
   1   5  -5  125.39    5.70
   0  -5  -5    9.00    1.80
   0  -5   5   10.30    1.90
   0  -5  -5   11.00    2.10
   0  -5   5    9.80    2.10
   0  -5   5    8.30    1.60
   0  -5  -5    4.00    1.50
   0  -5   5    8.80    2.00
   0  -5  -5    7.30    0.90
   0   5  -5    6.90    1.60
   0   5  -5    8.00    1.70
   0   5   5    7.30    2.00
   0   5   5   10.80    1.60
   0   5   5    6.40    1.40
   0   5  -5    8.70    1.70
   1  -5   5  719.63   22.80
  -1  -5  -5  696.53   23.30
  -1  -5  -5  742.73   21.20
  -1  -5  -5  703.73   22.60
  -1  -5  -5  724.13   23.00
   1  -5   5  681.73   23.50
   1  -5   5  703.63   22.30
   1  -5   5  669.83   23.00
   1   5   5  659.63   22.30
  -1   5  -5  670.03   23.10
  -1   5  -5  700.43   23.10
   1   5   5  697.83   23.50
  -1   5  -5  695.53   22.80
  -2  -5  -5   31.00    2.50
   2  -5   5   22.90    2.70
   2  -5   5   23.30    2.50
  -2  -5  -5   23.10    2.60
   2  -5   5   37.80    2.80
   2  -5   5   29.70    2.40
  -2   5  -5   31.40    3.00
  -2   5  -5   25.00    2.60
  -2   5  -5   33.30    2.80
   2   5   5   27.80    2.20
   2   5   5   32.40    3.00
   3  -5   5   11.50    1.60
  -3  -5  -5    9.60    1.40
   3  -5   5    9.80    1.90
   3  -5   5    7.00    2.00
  -3  -5  -5    7.60    1.80
  -3   5  -5   10.70    2.40
  -3   5  -5    8.90    2.30
   3   5   5   10.70    1.20
  -3   5  -5    6.80    1.60
   3   5   5   10.10    1.20
   3   5   5   10.40    1.70
  -4  -5  -5   84.19    5.40
  -4  -5  -5   94.19    4.50
   4  -5   5   78.89    4.70
   4  -5   5   93.39    4.80
   4  -5   5   78.29    5.60
  -4   5  -5   96.89    6.10
   4   5   5   95.99    5.40
  -4   5  -5   92.59    5.20
  -5  -5  -5  176.48    8.80
  -5  -5  -5  185.58    7.40
   5  -5   5  193.28    8.00
   5  -5   5  184.68    7.90
   5  -5   5  178.68    9.50
  -5   5  -5  189.68    8.40
   5   5   5  188.88    8.50
  -5   5  -5  179.28    9.60
   6  -5   5   39.10    4.20
  -6  -5  -5   35.50    2.60
   6  -5   5   35.00    2.80
  -6  -5  -5   38.10    3.80
  -6   5  -5   35.90    4.10
   6   5   5   35.30    3.30
  -6   5  -5   37.10    3.30
  -7  -5  -5  118.29    7.10
   7  -5   5  102.99    7.40
   7  -5   5  107.09    5.00
  -7  -5  -5  108.59    5.10
  -7   5  -5  108.29    6.20
  -7   5  -5  106.29    7.70
   8  -5   5    0.60    0.50
  -8  -5  -5    3.60    1.80
  -8  -5  -5    1.60    0.80
   8  -5   5    1.80    1.90
  -8   5  -5   -1.40    1.10
  -8   5  -5    0.40    1.00
  -9  -5  -5    0.50    0.60
  -9  -5  -5   -0.10    1.50
   9  -5   5    2.90    2.10
  -9   5  -5   -0.40    1.00
  -9   5  -5    1.10    1.70
 -10  -5  -5   12.30    3.10
 -10  -5  -5   12.00    1.50
  10  -5   5    4.20    2.50
 -10   5  -5    7.90    2.20
 -10   5  -5    6.00    2.90
  10   5   5    9.20    2.90
  11  -5   5    4.90    2.90
 -11  -5  -5    5.80    1.20
 -11  -5  -5    8.70    2.90
  11   5   5    5.60    2.80
 -11   5  -5    3.20    2.50
 -11   5  -5    5.50    2.00
 -11  -6   5   19.10    2.60
 -11  -6   5   14.60    4.00
  11  -6  -5   19.80    4.90
  11  -6  -5   12.40    3.30
 -11   6   5   21.70    4.90
 -11   6   5   15.30    3.30
  11   6  -5    8.20    3.20
 -11   6   5   19.60    5.40
  10  -6  -5    5.60    2.70
  10  -6  -5   10.10    3.00
 -10  -6   5   12.60    2.50
  10  -6  -5    7.20    1.50
 -10  -6   5    6.50    2.50
 -10   6   5   12.40    3.00
 -10   6   5    7.30    4.00
  10   6  -5    7.30    2.80
   9  -6  -5   87.89    6.90
  -9  -6   5   93.89    5.70
   9  -6  -5   87.29    7.30
   9  -6  -5   78.09    5.00
  -9  -6   5  109.39    7.90
  -9   6   5   82.59    6.30
  -9   6   5  100.19    8.50
   9   6  -5  102.59    7.80
   8  -6  -5   -1.10    0.80
  -8  -6   5   -0.70    0.90
  -8  -6   5   -0.20    1.70
   8  -6  -5    0.30    1.20
  -8  -6   5    0.20    1.30
   8  -6  -5   -1.00    1.40
   8   6  -5    1.20    1.50
  -8   6   5    1.50    1.90
  -8   6   5   -0.20    0.90
   7  -6  -5    1.80    1.90
   7  -6  -5    4.00    1.90
  -7  -6   5    6.00    1.80
  -7  -6   5    1.10    1.40
  -7  -6   5    1.00    1.70
   7  -6  -5    4.10    1.60
   7   6  -5    1.70    1.50
  -7   6   5    1.00    1.90
  -7   6   5    3.60    1.60
  -6  -6   5  292.77   13.20
   6  -6  -5  319.67   13.50
  -6  -6   5  318.57   13.30
   6  -6  -5  288.47   12.20
  -6  -6   5  291.37   11.70
   6  -6  -5  276.97   12.90
   6   6  -5  284.17    9.80
  -6   6   5  276.57   14.10
  -6   6   5  280.97   12.40
   6   6  -5  280.47   13.20
   5  -6  -5   62.19    4.90
  -5  -6   5   67.19    5.20
   5  -6  -5   69.09    4.90
   5  -6  -5   67.79    5.20
  -5  -6   5   62.59    4.40
  -5  -6   5   61.89    4.90
  -5   6   5   81.29    6.40
   5   6  -5   60.49    5.00
   5   6  -5   62.59    3.60
  -5   6   5   67.39    4.90
  -4  -6   5   38.60    3.40
   4  -6  -5   29.80    3.20
   4  -6  -5   36.40    3.70
  -4  -6   5   37.90    3.70
   4  -6  -5   36.00    3.60
  -4  -6   5   38.00    3.70
   4   6  -5   35.10    2.80
  -4   6   5   40.20    3.70
  -4   6   5   39.10    4.40
   3  -6  -5    8.40    2.20
  -3  -6   5    8.10    2.10
   3  -6  -5    7.60    2.00
  -3  -6   5   10.30    2.10
   3  -6  -5    9.70    2.00
  -3  -6   5    4.60    1.80
   3   6  -5    8.90    1.90
  -3   6   5    6.10    2.60
  -3   6   5    9.80    2.10
  -3   6   5    8.10    2.10
   2  -6  -5  195.28    9.10
   2  -6  -5  206.48    8.70
   2  -6  -5  188.78    7.90
   2  -6  -5  177.58    8.70
  -2  -6   5  193.08    8.60
  -2  -6   5  175.48    8.60
  -2  -6   5  182.28    8.30
  -2   6   5  191.28    9.60
  -2   6   5  196.88    8.70
   2   6  -5  180.28    8.10
  -2   6   5  183.98    8.50
   1  -6  -5  145.29    7.00
  -1  -6   5  148.19    7.00
  -1  -6   5  142.39    7.30
  -1  -6   5  142.59    6.80
  -1  -6   5  138.89    7.10
   1  -6  -5  142.39    7.30
   1  -6  -5  142.99    7.40
  -1   6   5  130.29    6.80
   1   6  -5  142.99    6.50
  -1   6   5  135.49    7.80
   1   6  -5  134.69    6.80
   0  -6  -5   56.69    4.20
   0  -6   5   45.90    3.90
   0  -6   5   52.79    3.60
   0  -6  -5   55.79    3.80
   0  -6   5   60.49    4.00
   0  -6   5   45.60    3.80
   0   6  -5   53.79    3.90
   0   6  -5   46.90    3.70
   0   6   5   48.40    3.60
   0   6   5   56.89    4.50
   0   6  -5   50.79    4.10
   1  -6   5  175.08    8.50
   1  -6   5  171.48    7.80
  -1  -6  -5  169.78    7.80
  -1  -6  -5  177.88    8.50
   1  -6   5  175.88    8.30
   1  -6   5  186.58    7.80
   1   6   5  180.38    8.60
   1   6   5  170.38    7.60
  -1   6  -5  163.78    8.10
  -1   6  -5  184.08    8.20
  -1   6  -5  169.98    8.10
  -2  -6  -5    9.60    1.90
   2  -6   5   14.70    2.30
  -2  -6  -5   10.90    2.50
   2  -6   5   11.60    1.70
   2  -6   5   10.50    2.20
  -2   6  -5   16.80    3.20
  -2   6  -5   12.60    2.50
  -2   6  -5   14.10    2.00
   2   6   5   10.40    1.60
   2   6   5    9.80    2.30
  -3  -6  -5   57.59    3.80
  -3  -6  -5   58.69    4.50
   3  -6   5   63.79    4.00
   3  -6   5   57.49    4.20
   3  -6   5   50.99    4.50
  -3   6  -5   66.49    4.50
  -3   6  -5   61.19    4.90
   3   6   5   52.79    3.20
   3   6   5   60.29    4.30
  -4  -6  -5   16.70    3.10
   4  -6   5   18.50    3.50
   4  -6   5   17.60    2.40
  -4  -6  -5   16.00    2.00
   4  -6   5   17.60    2.20
   4   6   5   15.20    1.30
  -4   6  -5   14.10    2.30
   4   6   5   18.80    2.40
  -4   6  -5   14.50    3.10
   5  -6   5    1.30    1.30
  -5  -6  -5    0.00    1.10
  -5  -6  -5    0.40    0.70
   5  -6   5    2.10    1.30
  -5   6  -5    2.10    1.60
   5   6   5    1.90    1.10
  -5   6  -5    1.10    1.10
  -6  -6  -5   53.09    3.60
   6  -6   5   51.19    5.00
   6  -6   5   53.19    3.90
  -6  -6  -5   58.19    5.00
  -6   6  -5   60.09    4.60
  -6   6  -5   47.80    5.10
  -7  -6  -5   84.09    6.40
   7  -6   5   86.89    5.00
   7  -6   5   93.49    7.20
  -7  -6  -5   88.09    4.90
  -7   6  -5  106.99    6.30
  -7   6  -5  101.29    7.70
  -8  -6  -5   15.00    2.00
   8  -6   5   13.80    1.70
   8  -6   5   10.50    3.20
  -8  -6  -5   14.50    3.40
  -8   6  -5   12.70    2.70
  -8   6  -5    6.00    2.60
  -9  -6  -5   49.20    5.10
  -9  -6  -5   51.99    3.50
   9  -6   5   48.80    5.70
  -9   6  -5   61.19    4.90
  -9   6  -5   45.20    5.90
 -10  -6  -5    0.40    1.50
 -10  -6  -5   -0.40    0.70
  10  -6   5   -0.20    1.80
 -10   6  -5    0.50    1.00
 -10   6  -5    1.40    2.00
  11  -6   5    6.30    2.80
 -11  -6  -5    6.90    1.60
 -11  -6  -5    2.40    1.80
 -11   6  -5   10.60    2.60
 -11   6  -5    8.10    3.30
 -10  -7   5    1.00    1.20
 -10  -7   5    0.20    1.60
  10  -7  -5    1.10    1.80
  10  -7  -5   -0.20    2.00
  10  -7  -5   -0.30    0.90
 -10   7   5    0.10    1.30
  10   7  -5    1.40    1.70
 -10   7   5   -1.00    2.10
   9  -7  -5   -0.70    0.90
   9  -7  -5    1.00    1.80
  -9  -7   5   -1.30    1.00
   9  -7  -5    3.00    1.80
  -9  -7   5    1.70    1.80
  -9   7   5   -0.90    1.00
  -9   7   5    0.40    2.20
   9   7  -5    0.10    2.00
   8  -7  -5   34.10    4.50
   8  -7  -5   36.80    4.60
  -8  -7   5   36.30    3.60
  -8  -7   5   41.50    4.80
   8  -7  -5   38.40    3.80
  -8   7   5   30.70    4.90
  -8   7   5   36.00    4.10
   8   7  -5   37.00    4.70
  -7  -7   5    2.80    1.80
   7  -7  -5    2.80    2.00
  -7  -7   5    0.80    1.20
   7  -7  -5   -1.40    1.40
   7  -7  -5    1.00    1.20
  -7   7   5    0.10    1.90
  -7   7   5    1.00    1.40
   7   7  -5    2.40    1.80
  -6  -7   5    0.10    1.30
  -6  -7   5    1.80    1.20
   6  -7  -5    3.80    2.10
   6  -7  -5    2.70    1.80
  -6  -7   5    4.70    2.50
   6  -7  -5    4.40    2.10
  -6   7   5    3.00    2.60
  -6   7   5    3.30    1.50
   6   7  -5    4.30    1.10
   5  -7  -5   54.29    4.80
  -5  -7   5   52.99    4.80
   5  -7  -5   59.49    4.90
   5  -7  -5   54.49    5.00
  -5  -7   5   59.89    4.60
  -5  -7   5   62.99    5.10
   5   7  -5   52.69    3.50
  -5   7   5   50.69    5.70
  -5   7   5   55.29    4.70
  -4  -7   5   12.30    2.70
   4  -7  -5   15.80    3.40
   4  -7  -5   16.20    3.00
  -4  -7   5   14.00    2.90
  -4  -7   5   11.60    2.40
   4  -7  -5   16.10    3.10
  -4   7   5   12.00    3.30
   4   7  -5   14.70    2.10
  -3  -7   5    1.00    1.30
   3  -7  -5    2.90    1.60
   3  -7  -5    3.70    1.80
  -3  -7   5    2.30    1.40
  -3  -7   5    2.70    1.30
  -3   7   5    2.10    2.10
  -3   7   5    2.30    1.30
   3   7  -5    1.60    1.10
  -2  -7   5   13.30    2.60
  -2  -7   5   14.50    2.80
  -2  -7   5   16.40    2.40
   2  -7  -5   21.10    2.80
   2  -7  -5   20.20    2.90
  -2   7   5   18.20    2.60
   2   7  -5   15.30    2.30
  -2   7   5   18.30    3.70
  -1  -7   5    4.00    1.50
  -1  -7   5    5.40    2.00
   1  -7  -5   11.90    2.40
   1  -7  -5    6.00    2.10
  -1  -7   5    7.90    1.90
  -1   7   5    3.90    2.30
   1   7  -5    6.30    1.90
  -1   7   5    4.20    1.70
   0  -7   5   99.49    6.40
   0  -7  -5  111.19    6.20
   0  -7   5  103.19    5.90
   0  -7   5  118.29    6.40
   0  -7   5   98.49    6.30
   0  -7  -5  112.69    6.80
   0   7   5  107.29    6.80
   0   7  -5  104.69    6.20
   0   7   5  109.29    6.10
   0   7  -5  105.89    6.20
  -1  -7  -5    1.40    1.50
  -1  -7  -5    1.40    1.10
   1  -7   5    1.50    1.10
   1  -7   5    0.40    1.00
   1  -7   5    3.30    1.80
  -1   7  -5    2.20    1.60
  -1   7  -5    3.20    1.40
   1   7   5    1.60    1.10
   1   7   5    3.00    1.80
   2  -7   5   96.19    6.30
   2  -7   5   88.39    5.20
  -2  -7  -5   82.49    5.20
  -2  -7  -5   89.39    6.00
   2  -7   5   85.59    5.70
  -2   7  -5   75.79    5.40
   2   7   5   84.79    5.70
   2   7   5   91.49    5.00
  -2   7  -5   78.29    5.80
  -3  -7  -5    3.30    1.30
   3  -7   5    4.30    1.70
   3  -7   5    6.30    1.80
  -3  -7  -5    2.70    1.60
   3  -7   5    7.30    2.40
   3   7   5    4.50    1.30
  -3   7  -5    2.90    1.20
  -3   7  -5    3.20    1.90
   3   7   5    4.70    1.80
   4  -7   5    7.80    2.30
  -4  -7  -5    7.90    1.90
   4  -7   5    4.30    2.10
  -4  -7  -5    7.10    2.40
   4   7   5    7.20    1.30
  -4   7  -5    6.90    2.70
   4   7   5   10.40    2.40
  -4   7  -5    5.20    1.80
  -5  -7  -5    0.20    1.10
   5  -7   5   -0.40    1.40
  -5  -7  -5    0.50    0.80
   5  -7   5    2.20    1.40
  -5   7  -5    1.80    1.30
  -5   7  -5    2.70    1.80
  -6  -7  -5   14.50    2.20
   6  -7   5   16.30    2.50
   6  -7   5   12.90    3.40
  -6  -7  -5   19.90    3.80
  -6   7  -5   21.30    3.00
  -6   7  -5   19.90    4.30
  -7  -7  -5    0.40    1.40
   7  -7   5   -1.70    1.50
   7  -7   5    1.00    0.80
  -7  -7  -5    0.40    0.90
  -7   7  -5    0.10    1.10
  -7   7  -5   -1.50    1.20
   8  -7   5    0.60    0.90
  -8  -7  -5    0.50    0.80
  -8  -7  -5    1.60    1.50
   8  -7   5    4.40    2.40
  -8   7  -5    0.30    0.90
  -8   7  -5    0.20    1.70
  -9  -7  -5    0.40    1.00
  -9  -7  -5    1.60    1.40
   9  -7   5    1.40    2.30
   9  -7   5    1.00    0.80
  -9   7  -5    2.20    2.40
  -9   7  -5    0.20    1.00
  10  -7   5   17.30    4.60
 -10  -7  -5   23.20    2.50
 -10  -7  -5   22.70    4.70
 -10   7  -5   12.70    2.90
 -10   7  -5   29.70    5.00
 -10   8   5   17.10    3.60
   9  -8  -5    7.80    3.10
  -9  -8   5   10.50    2.70
   9  -8  -5   10.30    3.00
  -9  -8   5   12.60    3.60
   9  -8  -5   10.80    2.60
  -9   8   5   11.40    3.10
  -9   8   5   17.90    4.80
  -8  -8   5   -1.70    0.90
   8  -8  -5    2.80    1.90
   8  -8  -5    0.10    1.20
   8  -8  -5    0.10    1.40
  -8  -8   5   -0.10    1.60
  -8   8   5   -1.90    1.60
  -7  -8   5   25.30    3.30
  -7  -8   5   25.00    3.70
   7  -8  -5   24.20    3.70
   7  -8  -5   22.90    3.40
  -7   8   5   15.80    4.30
  -6  -8   5   77.19    5.50
  -6  -8   5   57.49    5.50
   6  -8  -5   65.99    5.80
   6  -8  -5   69.79    5.70
  -6   8   5   61.79    6.70
   6   8  -5   70.99    3.90
  -5  -8   5    9.20    2.30
  -5  -8   5   10.80    2.80
   5  -8  -5   10.90    2.80
   5  -8  -5    9.70    2.90
   5   8  -5    9.40    1.90
  -5   8   5   10.50    3.80
   4  -8  -5    0.50    1.40
  -4  -8   5    1.30    1.10
  -4  -8   5   -0.80    1.20
   4  -8  -5    2.10    1.50
   4   8  -5   -0.40    0.90
  -4   8   5    1.00    2.30
   3  -8  -5   73.19    5.60
   3  -8  -5   50.99    4.90
  -3  -8   5   58.09    4.80
  -3  -8   5   67.89    8.00
  -3  -8   5   52.89    4.70
   3   8  -5   61.29    4.50
  -3   8   5   64.09    5.20
  -3   8   5   55.19    5.70
   2  -8  -5   -1.30    0.90
  -2  -8   5    1.00    1.30
  -2  -8   5   -0.10    0.90
  -2  -8   5   -0.60    1.00
  -2   8   5    0.30    1.20
  -2   8   5   -0.60    1.70
   2   8  -5   -0.20    1.00
  -1  -8   5  106.49    6.80
   1  -8  -5  102.49    6.90
  -1  -8   5   99.79    6.30
  -1  -8   5  101.79    6.40
  -1   8   5   93.59    7.20
   1   8  -5  104.39    6.40
  -1   8   5  104.19    6.40
   0  -8   5   75.49    5.60
   0  -8  -5   67.89    5.50
   0  -8   5   73.29    5.20
   0  -8  -5   68.69    5.10
   0   8   5   73.39    5.00
   0   8   5   62.49    5.50
   0   8  -5   64.19    5.10
   1  -8   5    1.10    1.50
   1  -8   5    4.50    1.60
  -1  -8  -5    4.00    1.70
  -1  -8  -5    1.90    1.50
   1  -8   5    2.10    1.70
  -1   8  -5    2.60    1.70
   1   8   5   -0.90    1.10
   1   8   5    2.70    1.50
  -1   8  -5    4.00    1.90
   2  -8   5   84.79    6.10
  -2  -8  -5   74.39    5.30
  -2  -8  -5   72.39    5.90
   2  -8   5   89.09    6.30
   2   8   5   75.99    5.80
   2   8   5   77.59    4.90
  -2   8  -5   85.49    6.40
   3  -8   5    0.10    1.30
  -3  -8  -5    0.90    1.00
  -3  -8  -5   -1.20    0.80
   3  -8   5    0.40    1.40
  -3   8  -5    2.30    1.70
   3   8   5   -1.10    0.60
   3   8   5    1.40    1.40
   4  -8   5    3.90    1.70
   4  -8   5    3.40    2.00
  -4  -8  -5    1.50    1.50
  -4  -8  -5    3.80    1.50
   4   8   5    0.70    0.80
  -4   8  -5    3.00    2.10
   5  -8   5    6.50    2.50
  -5  -8  -5    2.70    2.00
  -5  -8  -5    6.00    2.00
   5  -8   5    1.00    1.50
  -5   8  -5    5.70    2.00
  -5   8  -5    0.60    1.70
   6  -8   5   -1.30    1.40
  -6  -8  -5   -0.20    1.20
  -6  -8  -5    1.50    1.20
   6  -8   5   -0.90    0.90
  -6   8  -5    2.20    1.50
  -6   8  -5    1.30    2.00
  -7  -8  -5   29.10    4.00
  -7  -8  -5   22.00    2.80
   7  -8   5   23.10    4.70
   7  -8   5   20.60    2.90
  -7   8  -5   28.40    3.70
  -7   8  -5   16.70    4.40
   8  -8   5   -1.30    1.40
  -8  -8  -5   -0.60    0.80
   8  -8   5    2.00    1.10
  -8  -8  -5   -1.00    1.20
  -8   8  -5    2.10    2.30
  -8   8  -5   -0.20    1.10
  -9  -8  -5   -0.30    1.40
   9  -8   5   -1.90    1.70
   9  -8   5   -0.10    0.90
  -9  -8  -5    1.00    1.10
  -9   8  -5    1.50    2.20
  -9   8  -5    1.90    1.50
   8  -9  -5    2.60    1.50
  -8  -9   5    4.50    2.80
  -8  -9   5    6.10    2.40
   8  -9  -5    3.80    2.10
  -8   9   5    3.40    2.90
  -7  -9   5   12.30    3.00
   7  -9  -5   13.70    3.70
  -7  -9   5   12.50    3.40
   7  -9  -5   22.90    4.20
  -7   9   5    8.70    4.00
  -6  -9   5    0.00    1.20
  -6  -9   5   -0.70    1.20
   6  -9  -5    0.90    1.40
   6  -9  -5   -0.10    1.50
  -6   9   5   -0.60    2.20
   6   9  -5    0.50    0.80
  -5  -9   5    5.70    2.40
   5  -9  -5   12.40    3.00
   5  -9  -5    9.50    3.20
  -5  -9   5    8.10    2.60
  -5   9   5    7.90    3.60
   5   9  -5    9.10    2.00
  -4  -9   5    2.20    1.70
   4  -9  -5    2.10    2.30
   4  -9  -5    3.10    2.10
  -4  -9   5    2.40    1.60
  -4   9   5    2.60    2.40
   4   9  -5    1.20    1.20
  -3  -9   5   21.40    3.10
  -3  -9   5   20.90    3.80
   3  -9  -5   23.70    3.60
  -3   9   5   15.50    3.90
   3   9  -5   20.30    2.90
  -2  -9   5   22.00    3.30
   2  -9  -5   13.30    3.50
  -2  -9   5   23.70    4.40
   2   9  -5   21.00    3.00
  -2   9   5   19.20    4.40
  -2   9   5   18.60    3.60
  -1  -9   5    0.00    1.10
   1  -9  -5   -0.20    1.40
  -1   9   5   -0.10    1.30
  -1   9   5   -1.20    1.60
   1   9  -5    1.10    1.20
   0  -9   5   71.29    5.60
   0  -9  -5   88.69    6.70
   0   9   5   76.39    6.40
   0   9   5   82.89    5.80
   0   9  -5   82.59    6.00
  -1  -9  -5   42.30    4.70
   1  -9   5   64.49    5.50
   1  -9   5   46.70    4.50
  -1  -9  -5   48.10    4.40
  -1   9  -5   52.59    4.90
   1   9   5   52.49    4.40
   1   9   5   49.50    5.00
  -2  -9  -5    9.50    2.90
  -2  -9  -5   11.00    2.60
   2  -9   5   14.60    3.30
   2  -9   5    9.70    2.90
   2   9   5   13.50    2.70
  -2   9  -5   13.50    3.40
   3  -9   5    6.20    2.30
  -3  -9  -5    2.70    1.50
   3  -9   5    1.90    1.70
  -3  -9  -5    7.80    2.50
   3   9   5    3.20    1.20
  -3   9  -5    4.70    2.50
  -4  -9  -5    2.30    1.70
   4  -9   5   -1.50    1.20
  -4  -9  -5   -1.10    0.60
   4  -9   5   -1.00    1.10
   4   9   5    0.70    0.90
  -4   9  -5    1.30    2.10
   5  -9   5   22.50    4.10
  -5  -9  -5   15.90    3.10
   5  -9   5   19.10    4.10
  -5  -9  -5   16.00    3.80
  -5   9  -5   16.10    4.10
   5   9   5   17.40    1.30
   6  -9   5    1.50    1.50
  -6  -9  -5   -0.10    1.50
   6  -9   5    1.70    2.10
  -6  -9  -5    1.20    1.20
  -6   9  -5   -2.70    1.30
   7  -9   5    3.10    2.20
  -7  -9  -5    3.60    1.70
  -7  -9  -5    4.40    2.20
   7  -9   5    4.30    1.70
  -7   9  -5    1.60    2.70
   8  -9   5    4.50    1.70
  -8  -9  -5   10.60    3.20
   8  -9   5    7.30    3.00
  -8  -9  -5    5.90    1.90
  -8   9  -5    4.90    2.80
   7 -10  -5    5.90    2.60
   7 -10  -5    8.90    3.00
  -7 -10   5    5.20    1.70
  -7 -10   5    3.80    2.10
  -7  10   5    4.10    3.50
   6 -10  -5    2.10    2.20
  -6 -10   5    3.50    1.70
  -6 -10   5    0.40    1.90
   6 -10  -5    0.00    1.50
  -6  10   5   -0.20    2.40
   6  10  -5    1.50    1.00
   5 -10  -5    2.50    2.10
   5 -10  -5    2.20    2.20
  -5 -10   5    1.10    1.60
  -5 -10   5    0.70    1.50
   5  10  -5    2.30    1.30
  -5  10   5    2.70    2.60
  -4 -10   5   14.90    3.50
   4 -10  -5   14.40    3.50
  -4 -10   5   13.90    3.00
  -4  10   5   10.30    3.50
   4  10  -5    8.70    2.20
  -3 -10   5   12.80    3.40
   3 -10  -5   17.20    4.00
  -3  10   5   10.60    3.80
   3  10  -5   16.00    3.20
  -2 -10   5   49.99    5.00
   2 -10  -5   46.70    5.30
  -2  10   5   47.90    5.00
   2  10  -5   53.69    4.80
   1 -10  -5   39.10    4.70
  -1 -10   5   27.30    3.80
  -1  10   5   31.70    4.60
  -1  10   5   38.70    4.20
   1  10  -5   27.90    3.70
   0 -10   5    4.20    2.00
   0 -10  -5    6.50    2.70
   0  10  -5   15.40    3.30
   0  10   5   11.40    3.20
   0  10   5   10.40    2.70
  -1 -10  -5    8.00    2.90
  -1  10  -5    1.20    1.70
   1  10   5    5.80    2.00
  -2 -10  -5    3.30    1.60
  -2 -10  -5    0.90    1.60
   2  10   5    2.40    1.50
  -3 -10  -5    0.40    1.60
   3 -10   5    2.00    1.70
  -3 -10  -5   -0.60    1.00
   3  10   5    0.60    1.10
  -3  10  -5    3.40    2.40
  -4 -10  -5    2.10    1.90
  -4 -10  -5   -0.30    1.00
   4 -10   5   -0.40    1.40
   4  10   5    1.30    1.00
  -4  10  -5   -0.10    1.90
  -5 -10  -5    3.50    2.30
   5 -10   5    5.40    2.30
  -5 -10  -5    2.70    1.60
   5 -10   5    2.70    2.00
   5  10   5    2.70    0.80
  -5  10  -5    6.60    3.10
   6 -10   5    1.50    2.50
  -6 -10  -5   -0.50    1.40
   6 -10   5    2.50    1.70
  -6 -10  -5    2.00    1.40
  -6  10  -5    0.10    1.90
   5 -11  -5    2.70    2.20
  -4 -11   5    1.10    1.90
   4 -11  -5    1.70    1.90
  -4  11   5    2.60    2.40
   4  11  -5    2.70    1.50
   3 -11  -5   19.50    4.40
  -3 -11   5   14.40    3.60
  -3  11   5   10.90    3.50
   3  11  -5   12.60    2.80
  -2 -11   5    4.00    2.00
   2 -11  -5    5.00    2.30
  -2  11   5    9.10    3.30
   2  11  -5    5.10    2.20
  -2  11   5    0.50    1.60
   1 -11  -5    1.70    1.90
  -1 -11   5    2.30    1.80
  -1  11   5    3.50    2.20
   1  11  -5    1.90    2.00
  -1  11   5   -0.30    1.50
   0 -11  -5    8.60    2.90
   0  11   5    5.10    1.90
   0  11  -5   11.10    3.10
  -1 -11  -5    2.30    2.40
   1  11   5    2.60    1.50
  -2 -11  -5    3.10    2.00
   2  11   5    0.30    1.10
  -3 -11  -5    4.90    1.90
  -3 -11  -5    3.20    2.00
   3  11   5    2.20    1.40
  -4 -11  -5   -0.20    1.40
  -4 -11  -5   -1.10    0.90
   4 -11   5    1.70    1.80
   4  11   5    0.70    0.90
 -13   0   6    1.30    1.90
 -13   0   6    0.50    1.00
  13   0  -6   -0.60    1.40
 -12   0   6   14.50    4.00
  12   0  -6   15.90    3.80
 -12   0   6   14.80    2.40
 -11   0   6    1.50    1.00
  11   0  -6    0.50    1.10
 -11   0   6    1.10    1.70
 -10   0   6   71.69    4.60
  10   0  -6   73.69    6.40
 -10   0   6   71.29    6.30
  10   0  -6   68.29    5.80
   9   0  -6   -0.70    1.10
  -9   0   6   -1.10    1.50
   9   0  -6   -0.80    1.30
  -9   0   6   -0.70    0.70
  -8   0   6  142.39    6.50
   8   0  -6  142.99    8.40
   8   0  -6  146.29    8.00
  -8   0   6  151.58    7.40
  -8   0   6  134.39    8.20
  -7   0   6    0.30    0.70
   7   0  -6    0.30    0.80
  -7   0   6   -0.30    1.10
  -7   0   6   -0.40    0.70
   7   0  -6   -0.30    1.10
  -6   0   6  843.92   27.30
  -6   0   6  856.11   29.20
  -6   0   6  919.11   28.10
   6   0  -6  893.31   29.20
   6   0  -6  927.41   26.20
   6   0  -6  870.01   29.40
   6   0  -6  872.21   26.20
  -5   0   6   -0.40    0.60
  -5   0   6    0.00    0.50
   5   0  -6   -0.30    0.40
  -5   0   6    0.10    0.90
   5   0  -6   -0.60    0.30
   5   0  -6   -1.20    0.50
   5   0  -6   -0.20    0.60
   4   0  -6  268.07    8.70
  -4   0   6  236.38    9.80
  -4   0   6  249.97    8.90
  -4   0   6  263.57    9.10
   4   0  -6  247.48    8.70
   4   0  -6  253.07    9.90
   3   0  -6    0.00    0.40
   3   0  -6    1.30    0.70
  -3   0   6    0.90    0.50
  -3   0   6    0.90    0.60
  -3   0   6    0.60    0.70
  -2   0   6  126.49    5.40
  -2   0   6  126.49    4.90
   2   0  -6  124.19    4.80
  -2   0   6  125.19    5.00
   2   0  -6  126.59    5.20
   2   0  -6  132.09    5.10
   1   0  -6   -0.30    0.50
  -1   0   6   -0.80    0.50
  -1   0   6   -0.10    0.50
  -1   0   6    0.20    0.70
   1   0  -6   -0.10    0.50
   1   0  -6   -0.10    0.50
  -1   0   6   -0.10    0.50
   0   0   6 1375.86   40.10
   0   0   6 1363.26   39.90
   0   0  -6 1341.27   39.80
   0   0  -6 1379.26   39.40
   0   0   6 1370.96   39.70
   0   0  -6 1308.17   39.60
   1   0   6    0.20    0.60
   1   0   6   -0.10    0.30
  -1   0  -6    0.60    0.30
   1   0   6   -0.10    0.50
  -1   0  -6   -0.50    0.20
   2   0   6 2287.27   65.19
  -2   0  -6 2278.47   65.49
  -2   0  -6 2251.47   65.39
   2   0   6 2344.77   66.49
   2   0   6 2294.77   66.99
  -2   0  -6 2218.68   65.49
   2   0   6 2281.77   65.19
   3   0   6    0.10    0.40
  -3   0  -6   -0.20    0.20
  -3   0  -6    0.00    0.20
   3   0   6    0.20    0.50
   3   0   6   -0.10    0.60
  -3   0  -6    0.10    0.20
  -4   0  -6  225.58    7.10
   4   0   6  224.88    9.40
   4   0   6  222.38    8.90
  -4   0  -6  229.58    7.10
   4   0   6  240.48    8.10
   5   0   6    0.00    0.70
  -5   0  -6   -0.10    0.20
  -5   0  -6    0.00    0.20
   5   0   6   -0.10    0.80
   5   0   6    0.10    0.50
   6   0   6   15.80    1.80
  -6   0  -6   16.90    0.90
   6   0   6   19.00    2.40
  -6   0  -6   14.30    0.90
   6   0   6   20.20    2.50
   7   0   6    0.70    1.10
   7   0   6   -0.40    0.90
   7   0   6    0.10    0.70
  -7   0  -6    0.30    0.30
  -7   0  -6   -0.20    0.80
  -7   0  -6    0.50    0.30
  -8   0  -6    2.10    1.60
   8   0   6    1.30    1.30
   8   0   6    1.30    1.40
   8   0   6    3.20    1.20
  -8   0  -6    2.20    0.60
   9   0   6    0.70    1.30
   9   0   6    0.30    1.10
  -9   0  -6   -0.20    1.10
   9   0   6    0.10    1.50
  -9   0  -6    0.10    0.40
 -10   0  -6   83.09    6.30
  10   0   6   74.89    6.20
  10   0   6   66.89    5.90
 -10   0  -6   74.19    3.30
 -11   0  -6   -0.70    1.50
  11   0   6   -1.90    1.50
 -11   0  -6   -0.40    0.60
 -11   0  -6    1.70    1.80
 -12   0  -6   18.10    1.60
  12   0   6   17.40    4.10
 -12   0  -6   15.20    3.90
 -13   0  -6    0.70    0.60
 -13   0  -6    1.60    2.00
  13   0   6    1.50    1.90
 -13  -1   6    1.60    1.10
  13  -1  -6    2.30    1.90
 -13  -1   6    3.70    2.90
 -13   1   6    2.60    2.20
 -13   1   6    1.80    1.30
  13   1  -6    2.40    2.10
  12  -1  -6   -1.30    1.60
 -12  -1   6    1.80    2.20
 -12  -1   6    2.00    1.30
  12  -1  -6    0.00    1.30
 -12   1   6   -0.10    1.90
  12   1  -6    1.90    1.80
 -12   1   6    0.10    1.00
 -11  -1   6   27.20    4.40
  11  -1  -6   23.30    4.50
 -11  -1   6   19.10    2.50
  11  -1  -6   17.30    4.30
 -11   1   6   17.70    2.50
 -11   1   6   28.40    4.20
  11   1  -6   23.60    4.50
  10  -1  -6   42.90    5.00
 -10  -1   6   53.29    5.40
 -10  -1   6   47.20    3.50
  10  -1  -6   47.90    4.90
 -10   1   6   48.40    3.70
  10   1  -6   31.40    4.10
 -10   1   6   47.50    5.20
  -9  -1   6   74.89    6.10
  -9  -1   6   73.39    4.30
   9  -1  -6   74.09    5.70
   9  -1  -6   60.39    5.60
  -9   1   6   74.49    4.50
   9   1  -6   67.89    5.60
  -9   1   6   58.69    5.50
  -9   1   6   67.19    5.40
   8  -1  -6  165.78    8.60
  -8  -1   6  165.08    9.00
  -8  -1   6  162.08    7.00
   8  -1  -6  189.08    9.60
  -8   1   6  173.88    8.60
  -8   1   6  158.08    8.90
  -8   1   6  149.59    7.10
   8   1  -6  151.58    8.50
   7  -1  -6   29.30    3.10
  -7  -1   6   31.00    3.50
   7  -1  -6   36.60    1.80
   7  -1  -6   31.50    3.60
  -7  -1   6   32.50    2.50
   7  -1  -6   33.30    1.80
  -7  -1   6   30.50    2.90
  -7   1   6   31.10    2.60
  -7   1   6   31.50    3.40
   7   1  -6   32.60    3.40
  -6  -1   6  113.29    5.00
   6  -1  -6  112.19    6.10
   6  -1  -6   97.59    6.10
   6  -1  -6  110.19    4.50
  -6  -1   6  101.39    6.10
  -6  -1   6  111.79    5.00
   6  -1  -6  117.49    4.60
   6   1  -6  108.99    6.10
   6   1  -6  109.39    3.80
  -6   1   6  105.59    5.80
   6   1  -6  113.59    3.80
  -6   1   6  109.99    6.30
  -6   1   6  109.89    5.20
   5  -1  -6   76.19    4.90
   5  -1  -6   83.49    3.90
  -5  -1   6   88.99    4.00
  -5  -1   6   88.29    4.10
   5  -1  -6   91.69    3.90
  -5  -1   6   79.29    4.90
   5  -1  -6   84.09    4.80
   5   1  -6   82.49    3.50
   5   1  -6   89.69    3.50
  -5   1   6   80.59    4.70
   5   1  -6   80.69    4.80
  -5   1   6   86.79    4.20
  -5   1   6   83.19    5.00
   4  -1  -6  170.08    6.60
  -4  -1   6  175.18    6.20
  -4  -1   6  165.08    7.50
  -4  -1   6  175.28    6.60
   4  -1  -6  168.28    7.50
   4  -1  -6  184.68    7.50
   4   1  -6  162.38    7.30
  -4   1   6  179.28    7.50
  -4   1   6  178.38    7.30
  -4   1   6  169.58    6.70
   4   1  -6  178.28    6.30
   4   1  -6  169.18    6.30
   3  -1  -6  305.77   11.20
  -3  -1   6  312.97   10.60
  -3  -1   6  304.77   11.40
  -3  -1   6  323.47    9.90
   3  -1  -6  306.67   10.60
   3  -1  -6  299.07   11.10
  -3   1   6  331.67   10.80
   3   1  -6  302.57   11.00
  -3   1   6  321.27   10.70
  -3   1   6  319.17   11.20
  -3   1   6  312.97   11.10
   3   1  -6  315.97   10.40
   2  -1  -6   40.20    2.30
  -2  -1   6   38.50    2.20
   2  -1  -6   36.60    2.40
   2  -1  -6   40.00    2.20
  -2  -1   6   37.20    2.20
  -2  -1   6   35.90    2.50
  -2  -1   6   34.60    1.70
  -2   1   6   36.80    2.30
   2   1  -6   33.20    2.10
   2   1  -6   31.00    2.10
  -2   1   6   38.40    2.60
  -2   1   6   34.90    2.20
  -2   1   6   40.00    2.40
   1  -1  -6    1.80    0.70
  -1  -1   6    1.60    0.60
   1  -1  -6    1.40    0.60
  -1  -1   6    1.40    0.50
  -1  -1   6    2.00    0.70
   1  -1  -6    2.30    0.70
  -1  -1   6    1.90    0.90
  -1   1   6    1.70    0.60
  -1   1   6    2.00    0.80
   1   1  -6    2.00    0.60
   1   1  -6    2.00    0.60
  -1   1   6    2.10    0.70
   1   1  -6    1.00    0.50
  -1   1   6    3.60    0.90
   0  -1   6 3485.05  102.69
   0  -1   6 3527.65  102.29
   0  -1  -6 3640.84  102.49
   0  -1  -6 3560.64  102.29
   0  -1   6 3593.14  102.39
   0  -1   6 3633.94  102.49
   0  -1  -6 3494.25  102.19
   0   1  -6 3591.04  101.59
   0   1   6 3535.05  102.79
   0   1   6 3449.55  102.89
   0   1  -6 3748.62  102.59
   0   1  -6 3472.45  102.19
   0   1   6 3544.95  103.09
  -1  -1  -6  728.63   22.10
   1  -1   6  752.92   23.00
   1  -1   6  738.33   22.90
  -1  -1  -6  749.73   22.30
   1   1   6  761.42   22.00
   1   1   6  752.52   22.00
  -1   1  -6  729.13   22.30
   1   1   6  733.13   23.20
  -2  -1  -6   78.59    3.10
   2  -1   6   84.69    3.20
   2  -1   6   85.79    3.30
   2  -1   6   76.99    4.00
  -2  -1  -6   72.29    3.00
   2  -1   6   73.69    4.00
  -2  -1  -6   79.69    3.40
   2   1   6   81.39    3.40
   2   1   6   81.09    4.20
   2   1   6   81.89    2.60
  -2   1  -6   78.79    3.30
   2   1   6   80.79    2.60
   3  -1   6   88.59    4.40
  -3  -1  -6   81.99    2.90
   3  -1   6   80.89    2.80
   3  -1   6   85.29    3.10
  -3  -1  -6   76.99    3.60
  -3  -1  -6   79.39    2.90
   3  -1   6   70.29    4.30
   3  -1   6   80.99    2.80
   3   1   6   85.69    3.80
   3   1   6   77.89    4.30
  -3   1  -6   73.49    3.20
  -3   1  -6   84.89    3.40
   3   1   6   87.49    3.80
   4  -1   6  252.37   10.40
   4  -1   6  272.27    8.90
   4  -1   6  262.17   10.30
  -4  -1  -6  266.87    9.40
   4   1   6  268.67    9.70
  -4   1  -6  261.47    8.60
  -4   1  -6  261.17    8.60
   4   1   6  252.17   10.20
   4   1   6  280.17    9.60
   5  -1   6  117.19    6.10
  -5  -1  -6  110.49    5.20
   5  -1   6  118.29    4.90
   5  -1   6  109.99    6.10
  -5   1  -6  113.89    4.30
   5   1   6  114.39    5.60
  -5   1  -6  108.49    4.20
  -5   1  -6  103.09    5.90
   5   1   6  112.29    6.00
   5   1   6  117.99    5.40
  -6  -1  -6   16.40    1.90
   6  -1   6   14.60    2.30
   6  -1   6   19.00    2.40
   6  -1   6   14.30    1.60
   6   1   6   14.70    2.20
  -6   1  -6   14.30    1.20
   6   1   6   14.80    2.10
  -6   1  -6   17.80    1.30
   6   1   6   19.40    2.10
  -6   1  -6   13.70    2.20
   7  -1   6    3.40    1.70
   7  -1   6    2.10    0.90
   7  -1   6    2.10    1.50
  -7   1  -6    3.60    0.80
   7   1   6    0.50    1.30
   7   1   6    4.60    1.50
  -7   1  -6    1.40    1.40
   7   1   6    0.40    1.10
   8  -1   6   15.40    2.10
  -8  -1  -6   15.80    3.20
   8  -1   6   15.20    3.30
   8  -1   6   11.80    2.90
   8   1   6   10.00    2.50
  -8   1  -6   18.00    2.90
   8   1   6   19.70    2.50
   8   1   6   17.40    3.50
  -8   1  -6   13.70    1.30
   9  -1   6   45.10    4.70
   9  -1   6   40.50    4.50
  -9  -1  -6   54.69    4.70
   9   1   6   42.00    4.20
   9   1   6   47.30    4.10
  -9   1  -6   44.90    4.70
   9   1   6   41.90    4.30
  -9   1  -6   48.20    2.70
 -10  -1  -6   -0.30    1.30
  10  -1   6    0.40    1.70
 -10  -1  -6    0.10    1.30
 -10   1  -6    0.80    1.50
 -10   1  -6   -0.10    0.50
  10   1   6   -0.30    1.50
  10   1   6    0.20    1.10
 -11  -1  -6    7.00    2.90
  11  -1   6    7.30    2.70
 -11   1  -6    9.40    1.40
 -11   1  -6   15.50    4.00
  11   1   6    8.70    2.90
 -12  -1  -6   30.70    4.50
  12  -1   6   36.30    4.90
 -12   1  -6   35.40    4.90
  12   1   6   31.30    4.60
 -12   1  -6   30.30    2.50
  13  -1   6    6.00    2.70
 -13   1  -6    6.80    3.00
 -13   1  -6    5.30    1.30
 -13  -2   6   27.60    2.90
 -13  -2   6   20.70    5.20
  13  -2  -6   22.80    5.20
  13  -2  -6   20.80    4.50
 -13   2   6   22.00    5.00
  13   2  -6   32.90    4.50
 -13   2   6   28.50    3.50
  12  -2  -6    0.90    1.40
 -12  -2   6    1.10    1.90
 -12  -2   6    0.70    1.00
  12  -2  -6    1.70    2.20
 -12   2   6   -0.60    0.90
  12   2  -6   -0.90    1.50
 -12   2   6    3.80    2.40
  11  -2  -6   15.60    3.80
  11  -2  -6   12.20    3.20
 -11  -2   6   13.80    3.70
 -11  -2   6   14.00    2.10
 -11   2   6   11.00    2.30
  11   2  -6    7.20    2.70
 -11   2   6   13.40    3.70
 -10  -2   6    0.30    0.70
 -10  -2   6    1.10    1.70
  10  -2  -6    0.90    1.70
  10  -2  -6   -0.80    1.40
 -10   2   6   -1.10    0.70
 -10   2   6    2.00    1.90
 -10   2   6   -1.30    1.30
  10   2  -6    0.10    1.30
   9  -2  -6  122.59    7.70
  -9  -2   6  129.89    8.40
   9  -2  -6  117.69    8.10
  -9  -2   6  132.09    6.30
  -9   2   6  127.49    8.30
  -9   2   6  137.79    8.20
   9   2  -6  134.69    8.10
  -9   2   6  132.79    6.80
   8  -2  -6   49.40    4.40
  -8  -2   6   47.80    4.70
   8  -2  -6   45.80    2.30
  -8  -2   6   50.39    3.40
   8  -2  -6   59.49    5.10
  -8   2   6   47.60    4.50
  -8   2   6   51.69    3.80
  -8   2   6   44.90    4.60
   8   2  -6   53.59    4.70
   7  -2  -6   17.60    2.70
  -7  -2   6   16.70    1.90
   7  -2  -6   11.50    2.50
  -7  -2   6   16.60    2.70
   7  -2  -6   16.40    1.60
  -7   2   6   17.70    3.30
  -7   2   6   13.40    2.80
  -7   2   6   20.20    2.20
   7   2  -6   17.00    3.00
   6  -2  -6   63.09    4.40
   6  -2  -6   59.19    4.50
  -6  -2   6   54.69    4.40
   6  -2  -6   60.09    3.30
  -6  -2   6   62.19    3.50
  -6   2   6   59.79    4.40
   6   2  -6   55.59    4.30
   6   2  -6   62.99    2.30
   6   2  -6   63.39    2.30
  -6   2   6   68.79    4.70
  -6   2   6   59.99    3.70
   5  -2  -6   59.39    3.20
   5  -2  -6   55.79    4.00
   5  -2  -6   55.29    3.20
  -5  -2   6   55.19    4.10
  -5  -2   6   59.89    3.30
  -5  -2   6   55.79    2.40
   5  -2  -6   53.79    3.90
  -5   2   6   55.39    3.40
   5   2  -6   49.99    3.80
   5   2  -6   62.59    2.70
   5   2  -6   54.29    2.70
  -5   2   6   64.69    4.20
  -5   2   6   53.99    4.10
   4  -2  -6   -0.30    0.50
  -4  -2   6    1.00    0.70
   4  -2  -6   -0.30    0.60
   4  -2  -6    0.20    0.80
  -4  -2   6    0.50    1.10
  -4   2   6   -0.10    0.70
   4   2  -6    0.80    0.80
  -4   2   6    0.10    0.60
  -4   2   6   -0.20    0.80
   4   2  -6    1.50    0.60
   4   2  -6    1.30    0.60
  -4   2   6    0.30    0.60
   3  -2  -6   51.69    3.40
  -3  -2   6   51.39    2.90
   3  -2  -6   57.09    2.90
   3  -2  -6   54.29    3.30
   3  -2  -6   49.60    3.00
  -3  -2   6   49.20    3.40
   3   2  -6   49.60    2.80
  -3   2   6   51.09    3.50
  -3   2   6   53.29    3.20
  -3   2   6   52.39    3.10
  -3   2   6   53.29    3.10
   3   2  -6   52.59    3.30
   2  -2  -6   96.49    4.80
  -2  -2   6  107.69    4.50
  -2  -2   6  104.59    5.00
  -2  -2   6  102.49    4.50
   2  -2  -6  108.09    4.50
  -2  -2   6  116.99    3.90
   2  -2  -6  103.49    4.70
   2  -2  -6   98.89    4.50
   2   2  -6  103.59    4.60
  -2   2   6  100.09    4.60
  -2   2   6  101.29    4.40
  -2   2   6   96.79    4.50
  -2   2   6   95.49    5.00
   2   2  -6  101.89    4.40
  -1  -2   6 2829.32   82.19
   1  -2  -6 2672.83   81.29
  -1  -2   6 2796.82   81.59
  -1  -2   6 2896.71   80.89
  -1  -2   6 2823.12   81.49
   1  -2  -6 2866.91   81.79
   1  -2  -6 2800.42   81.79
   1   2  -6 2827.72   81.29
   1   2  -6 2832.52   81.59
   1   2  -6 2808.42   81.39
  -1   2   6 2716.63   81.49
  -1   2   6 2878.71   80.99
  -1   2   6 2811.12   82.29
   0  -2   6   83.59    3.80
   0  -2   6   79.89    3.80
   0  -2  -6   86.99    3.90
   0  -2  -6   84.79    3.70
   0  -2   6   77.39    4.10
   0  -2   6   84.89    3.30
   0  -2   6   86.39    3.80
   0  -2  -6   90.09    4.00
   0   2  -6   81.19    3.70
   0   2  -6   84.09    3.30
   0   2   6   83.19    4.30
   0   2  -6   85.29    3.90
   0   2   6   82.89    3.00
   0   2  -6   89.59    3.80
   0   2   6   82.79    3.70
  -1  -2  -6 1641.24   49.80
   1  -2   6 1686.33   50.89
   1  -2   6 1685.23   50.59
   1  -2   6 1696.53   49.00
   1  -2   6 1734.03   50.19
  -1  -2  -6 1725.53   50.29
   1   2   6 1730.23   50.89
  -1   2  -6 1700.63   50.49
  -1   2  -6 1770.82   50.39
  -1   2  -6 1688.83   50.09
   1   2   6 1742.63   49.70
   2  -2   6    8.50    1.40
   2  -2   6    7.00    1.00
  -2  -2  -6    8.90    1.10
  -2  -2  -6    8.30    0.90
  -2  -2  -6    7.80    0.90
   2  -2   6   10.90    0.70
   2  -2   6    9.40    1.80
   2   2   6   10.60    0.80
   2   2   6    8.70    1.40
   2   2   6   10.10    0.80
   2   2   6    9.60    0.70
  -2   2  -6    9.80    1.10
  -2   2  -6   10.00    1.40
   3  -2   6    5.50    1.50
  -3  -2  -6    1.00    0.40
  -3  -2  -6    0.50    0.30
  -3  -2  -6   -0.10    0.50
   3  -2   6    0.10    0.70
   3  -2   6    0.20    0.30
   3  -2   6    0.30    0.40
   3  -2   6    0.20    0.40
  -3   2  -6    0.40    0.70
   3   2   6    0.00    0.60
  -3   2  -6    0.60    0.50
   3   2   6    0.20    0.40
   4  -2   6   57.89    2.40
   4  -2   6   57.59    2.70
  -4  -2  -6   50.59    2.10
   4  -2   6   48.70    3.80
  -4  -2  -6   51.79    2.20
  -4  -2  -6   48.10    3.10
   4  -2   6   54.09    2.40
   4  -2   6   60.19    4.00
  -4   2  -6   55.49    2.90
   4   2   6   56.29    3.10
  -4   2  -6   50.69    3.80
   4   2   6   51.09    3.30
   4   2   6   54.89    3.70
  -5  -2  -6   82.49    4.60
   5  -2   6   95.59    4.10
   5  -2   6   96.39    5.70
   5  -2   6   89.69    5.40
  -5  -2  -6   83.29    2.90
  -5   2  -6   79.59    3.80
  -5   2  -6   90.99    4.00
   5   2   6   94.89    4.90
  -5   2  -6   79.89    5.20
   5   2   6   96.59    4.70
   5   2   6   87.09    5.10
   6  -2   6   26.40    3.10
   6  -2   6   24.80    2.10
  -6  -2  -6   22.70    2.40
   6  -2   6   25.30    2.90
   6   2   6   22.50    2.50
  -6   2  -6   18.20    1.70
   6   2   6   19.50    2.30
   6   2   6   22.30    2.40
  -6   2  -6   19.60    2.70
   7  -2   6   46.30    4.30
  -7  -2  -6   34.40    3.20
   7  -2   6   41.80    4.20
   7  -2   6   44.00    3.10
  -7  -2  -6   40.30    3.50
  -7   2  -6   42.80    4.10
   7   2   6   38.00    3.50
   7   2   6   42.70    3.80
   7   2   6   41.30    3.50
  -7   2  -6   38.10    2.60
   8  -2   6   54.19    5.10
  -8  -2  -6   61.09    4.80
  -8  -2  -6   69.79    4.80
   8   2   6   59.59    4.70
   8   2   6   60.59    4.60
  -8   2  -6   65.69    5.40
   8   2   6   61.29    4.90
  -8   2  -6   66.89    3.60
  -9  -2  -6   65.99    5.30
  -9  -2  -6   61.49    5.10
  -9  -2  -6   68.19    5.10
   9  -2   6   57.39    5.60
   9   2   6   57.29    4.80
   9   2   6   68.69    5.40
  -9   2  -6   57.59    5.60
   9   2   6   62.79    5.20
  -9   2  -6   59.49    3.60
 -10  -2  -6    5.00    2.30
 -10  -2  -6    6.40    2.10
  10  -2   6    4.90    2.60
 -10   2  -6    8.10    2.80
  10   2   6    6.40    2.20
 -10   2  -6    6.70    1.60
  10   2   6    7.40    2.20
  11  -2   6   36.30    4.90
 -11   2  -6   40.50    3.10
 -11   2  -6   48.80    5.50
  12  -2   6    5.60    2.80
 -12   2  -6    9.60    3.50
 -12   2  -6    8.80    1.80
 -13  -3   6   -1.10    1.00
 -13  -3   6    1.00    2.00
  13  -3  -6   -2.70    1.40
  13   3  -6   -0.90    1.70
  12  -3  -6    6.50    3.20
  12  -3  -6    2.10    2.00
 -12  -3   6    5.20    3.10
 -12  -3   6    6.00    1.60
 -12   3   6    5.00    2.70
 -12   3   6    5.10    2.00
  12   3  -6    5.20    2.60
 -11  -3   6    0.90    1.10
  11  -3  -6    0.50    1.80
  11  -3  -6    1.80    1.60
 -11  -3   6    1.40    2.00
 -11   3   6    2.60    2.10
 -11   3   6    0.70    1.70
  11   3  -6   -2.60    1.00
 -11   3   6    0.10    0.90
  10  -3  -6    1.70    1.60
 -10  -3   6    0.50    1.00
  10  -3  -6    1.30    1.60
 -10  -3   6    0.00    1.80
 -10   3   6   -0.30    2.00
 -10   3   6   -1.30    1.30
 -10   3   6    0.80    1.00
  10   3  -6   -1.00    1.00
  -9  -3   6   33.10    4.30
  -9  -3   6   36.00    3.00
   9  -3  -6   33.90    1.70
   9  -3  -6   35.30    4.00
   9  -3  -6   29.10    4.00
  -9   3   6   35.10    3.40
   9   3  -6   33.60    4.00
  -9   3   6   42.20    4.80
  -9   3   6   34.50    4.30
   8  -3  -6   26.30    3.60
   8  -3  -6   25.70    3.30
  -8  -3   6   28.90    3.80
   8  -3  -6   30.40    2.20
  -8  -3   6   32.10    2.70
  -8   3   6   27.30    2.90
  -8   3   6   20.90    3.30
  -8   3   6   28.50    3.90
   8   3  -6   25.50    3.40
  -7  -3   6  290.87   12.70
   7  -3  -6  269.67   12.40
  -7  -3   6  277.67   10.40
   7  -3  -6  260.07   11.80
   7  -3  -6  278.97   10.20
  -7   3   6  274.67   12.30
   7   3  -6  283.27   12.50
  -7   3   6  277.97   11.10
  -7   3   6  273.87   12.50
  -6  -3   6  200.88    8.00
  -6  -3   6  191.48    9.50
   6  -3  -6  184.78    9.30
   6  -3  -6  197.88    8.10
   6  -3  -6  196.08    9.30
  -6   3   6  201.58    9.50
   6   3  -6  190.78    9.30
  -6   3   6  199.88    9.80
   6   3  -6  213.68    6.50
   6   3  -6  209.18    6.50
  -6   3   6  201.68    8.60
   5  -3  -6    5.80    1.40
  -5  -3   6    4.20    1.70
   5  -3  -6    2.60    1.30
   5  -3  -6    3.90    1.40
  -5  -3   6    5.60    1.30
   5   3  -6    5.90    1.10
   5   3  -6    4.80    1.00
  -5   3   6    3.60    1.60
  -5   3   6    4.90    1.30
   5   3  -6    7.20    1.80
   4  -3  -6    1.80    0.70
   4  -3  -6    0.30    0.70
  -4  -3   6   -0.30    0.50
   4  -3  -6    0.00    0.80
   4  -3  -6    0.00    0.60
  -4  -3   6    1.50    1.30
   4   3  -6    0.60    0.60
  -4   3   6    0.10    0.60
   4   3  -6   -0.30    0.30
  -4   3   6    0.00    0.60
   4   3  -6    0.60    0.90
  -4   3   6    1.00    1.20
   3  -3  -6   57.79    3.50
  -3  -3   6   53.59    3.20
   3  -3  -6   61.39    3.90
   3  -3  -6   59.09    3.30
   3  -3  -6   51.49    3.40
  -3  -3   6   51.39    3.20
  -3  -3   6   48.60    3.60
   3   3  -6   54.39    3.50
  -3   3   6   58.99    3.50
  -3   3   6   51.19    3.90
   3   3  -6   55.69    3.10
  -3   3   6   52.89    3.30
   2  -3  -6  254.87    9.00
  -2  -3   6  250.87    9.20
  -2  -3   6  254.47    9.30
   2  -3  -6  253.87    9.20
   2  -3  -6  245.78    9.50
  -2  -3   6  247.98    9.80
  -2  -3   6  259.67    9.20
   2  -3  -6  257.37    9.80
  -2   3   6  244.88   10.10
   2   3  -6  239.68    9.00
  -2   3   6  250.37    9.40
   2   3  -6  259.47    7.90
  -2   3   6  243.08    9.30
   2   3  -6  250.27    9.30
   2   3  -6  257.57    9.00
   1  -3  -6  124.79    5.60
   1  -3  -6  125.49    5.30
  -1  -3   6  119.59    5.10
   1  -3  -6  118.69    5.60
  -1  -3   6  123.39    5.80
  -1  -3   6  119.19    5.30
  -1  -3   6  126.99    5.50
   1  -3  -6  125.69    4.70
   1   3  -6  125.59    5.20
  -1   3   6  125.69    5.40
  -1   3   6  128.19    4.70
   1   3  -6  122.79    5.40
   1   3  -6  126.69    5.30
  -1   3   6  123.19    5.40
   1   3  -6  129.89    4.80
   0  -3   6   25.90    2.10
   0  -3  -6   24.00    2.10
   0  -3  -6   28.70    2.00
   0  -3   6   24.70    2.30
   0  -3  -6   30.60    2.20
   0  -3   6   27.20    1.70
   0  -3   6   24.40    2.00
   0   3  -6   27.20    2.10
   0   3   6   26.80    1.30
   0   3  -6   27.00    2.00
   0   3   6   27.00    2.00
   0   3  -6   25.80    1.90
   0   3   6   26.00    2.00
   0   3   6   26.50    2.50
  -1  -3  -6  243.98    8.70
   1  -3   6  255.87    9.70
   1  -3   6  248.08    9.30
   1  -3   6  246.68    9.10
   1  -3   6  251.17    8.10
  -1  -3  -6  243.48    9.20
   1  -3   6  254.27    8.90
  -1   3  -6  247.28    9.10
   1   3   6  243.08    9.60
   1   3   6  236.98    8.50
  -1   3  -6  246.98    9.10
  -1   3  -6  246.58    8.90
  -2  -3  -6    9.70    1.70
   2  -3   6    8.90    1.50
   2  -3   6   11.60    1.00
   2  -3   6    8.90    1.30
   2  -3   6   10.30    2.00
  -2  -3  -6    8.90    1.10
   2   3   6   12.00    1.10
  -2   3  -6    8.80    1.30
  -2   3  -6   11.20    1.60
   2   3   6   10.90    1.70
   2   3   6    9.50    1.00
  -2   3  -6   12.40    1.40
   3  -3   6  322.07   11.20
  -3  -3  -6  333.67   10.70
   3  -3   6  318.17   12.40
  -3  -3  -6  309.37   10.50
  -3  -3  -6  336.87   10.30
  -3  -3  -6  323.37   11.70
   3  -3   6  318.17   12.40
   3  -3   6  342.57   10.50
   3   3   6  322.27   12.00
  -3   3  -6  313.77   11.20
  -3   3  -6  311.97   12.10
  -4  -3  -6   13.40    1.30
   4  -3   6   12.50    2.00
   4  -3   6   12.80    1.30
  -4  -3  -6   11.60    1.20
   4  -3   6   16.30    1.50
   4  -3   6   15.60    1.40
   4  -3   6   13.10    2.50
  -4  -3  -6   11.80    1.10
  -4  -3  -6   14.20    1.80
  -4   3  -6   15.50    1.60
  -4   3  -6   14.60    2.10
   4   3   6   11.00    1.80
   4   3   6   12.60    1.40
   5  -3   6  223.88   10.10
  -5  -3  -6  217.28    7.40
   5  -3   6  223.18    7.60
  -5  -3  -6  213.98    8.40
   5  -3   6  219.98    8.10
  -5  -3  -6  207.68    7.20
  -5  -3  -6  211.38    9.10
   5  -3   6  228.18    7.60
   5   3   6  228.28    9.50
  -5   3  -6  206.88    8.30
   5   3   6  222.78    8.50
  -5   3  -6  223.58   10.10
   6  -3   6   58.19    4.70
   6  -3   6   53.89    3.30
  -6  -3  -6   55.19    2.50
  -6  -3  -6   55.29    3.70
  -6  -3  -6   52.99    2.40
  -6  -3  -6   48.10    3.80
   6   3   6   63.29    4.30
  -6   3  -6   59.09    3.50
   6   3   6   55.89    4.10
  -6   3  -6   58.79    4.80
   6   3   6   60.29    3.90
  -7  -3  -6   39.40    3.40
   7  -3   6   38.60    4.10
  -7  -3  -6   38.10    1.90
  -7  -3  -6   39.20    3.70
  -7  -3  -6   35.90    1.80
  -7   3  -6   39.00    2.90
   7   3   6   40.00    3.50
   7   3   6   39.60    3.60
  -7   3  -6   42.80    4.40
   7   3   6   39.60    3.70
   8  -3   6   42.80    4.50
  -8  -3  -6   38.50    3.80
  -8  -3  -6   35.20    1.70
   8   3   6   35.10    3.70
  -8   3  -6   35.80    2.90
   8   3   6   34.00    3.60
  -8   3  -6   32.60    4.20
   8   3   6   34.30    3.70
   9  -3   6   10.40    3.10
  -9  -3  -6    8.10    2.50
  -9   3  -6    7.10    2.70
  -9   3  -6    4.30    1.30
   9   3   6    8.50    2.50
  10  -3   6    5.10    2.40
 -10  -3  -6    4.00    1.90
  10   3   6    3.90    2.00
 -10   3  -6    1.80    1.10
 -10   3  -6    0.50    1.70
 -11  -3  -6   95.89    6.90
  11  -3   6   92.39    7.90
  11   3   6   76.39    6.40
 -11   3  -6   78.09    5.00
 -11   3  -6   90.79    7.80
  12  -3   6    8.60    3.60
 -12   3  -6   16.20    2.30
 -12   3  -6   22.90    5.30
 -12  -4   6    1.90    2.70
  12  -4  -6    1.70    1.80
 -12  -4   6   -0.30    0.90
  12  -4  -6    1.00    1.70
 -12   4   6    0.70    1.30
 -12   4   6    1.40    2.20
 -12   4   6    1.30    2.10
  12   4  -6   -0.40    1.30
  11  -4  -6   19.60    3.80
 -11  -4   6   18.90    2.50
 -11  -4   6   16.40    4.40
  11  -4  -6   18.20    4.40
 -11   4   6   19.00    3.00
 -11   4   6   16.60    4.50
  11   4  -6   16.40    3.80
 -11   4   6   19.30    4.60
  10  -4  -6    2.10    1.70
 -10  -4   6    0.10    0.90
  10  -4  -6   -0.70    1.20
 -10  -4   6    3.40    2.50
 -10   4   6    0.40    2.00
 -10   4   6    0.40    1.30
 -10   4   6    1.90    1.70
  10   4  -6    1.80    1.80
   9  -4  -6   12.80    3.60
  -9  -4   6   15.10    3.70
  -9  -4   6   14.90    2.20
   9  -4  -6   16.10    3.30
   9  -4  -6   12.80    1.60
  -9   4   6   22.20    4.40
  -9   4   6   18.20    4.10
   9   4  -6   15.70    3.60
  -9   4   6   15.20    3.00
   8  -4  -6    0.80    1.10
   8  -4  -6   -0.70    0.70
  -8  -4   6    1.60    1.90
  -8  -4   6   -0.40    0.70
   8  -4  -6    0.00    1.30
  -8   4   6    0.30    1.40
   8   4  -6   -0.10    1.20
  -8   4   6    0.00    1.00
  -8   4   6    0.50    1.50
  -7  -4   6    1.60    1.00
   7  -4  -6    0.80    1.40
   7  -4  -6    1.20    1.00
  -7  -4   6    3.20    2.20
   7  -4  -6    1.30    1.50
   7   4  -6    1.90    1.70
  -7   4   6    1.20    1.90
  -7   4   6    0.50    0.90
  -6  -4   6  174.68    7.30
  -6  -4   6  159.78    8.50
   6  -4  -6  157.58    8.30
   6  -4  -6  167.58    8.50
   6  -4  -6  158.08    7.40
   6   4  -6  162.28    5.70
   6   4  -6  161.28    8.50
   6   4  -6  168.68    5.80
  -6   4   6  165.58    9.20
  -5  -4   6  134.79    7.30
   5  -4  -6  132.79    6.50
   5  -4  -6  145.09    7.30
   5  -4  -6  128.59    7.00
  -5  -4   6  124.79    6.10
  -5   4   6  138.69    6.80
   5   4  -6  140.79    5.50
  -5   4   6  126.49    7.60
   5   4  -6  132.49    7.10
   4  -4  -6  321.27   12.20
  -4  -4   6  318.57   11.70
   4  -4  -6  306.37   12.20
   4  -4  -6  331.97   12.80
  -4  -4   6  330.77   12.80
  -4  -4   6  326.77   12.50
  -4   4   6  334.37   12.30
   4   4  -6  319.27   12.60
  -4   4   6  318.07   13.20
  -4   4   6  316.77   12.20
   4   4  -6  314.17   11.20
   3  -4  -6   13.80    1.90
   3  -4  -6   18.10    1.90
  -3  -4   6   17.10    2.00
  -3  -4   6   12.90    2.00
   3  -4  -6   15.50    1.80
  -3  -4   6   16.50    1.90
   3  -4  -6   16.30    2.20
  -3  -4   6   17.40    1.90
  -3   4   6   16.20    3.00
   3   4  -6   12.60    1.80
   3   4  -6   14.30    1.60
  -3   4   6   13.30    1.80
  -3   4   6   13.90    1.90
   2  -4  -6  218.78    9.20
   2  -4  -6  244.38    9.10
  -2  -4   6  236.88    9.70
  -2  -4   6  233.08    9.00
  -2  -4   6  233.78    9.00
  -2  -4   6  239.48    9.20
   2  -4  -6  224.88    8.60
   2  -4  -6  221.08    9.40
  -2   4   6  221.98    9.10
   2   4  -6  239.78    7.80
   2   4  -6  237.28    9.20
   2   4  -6  220.38    8.80
  -2   4   6  225.38   10.00
  -2   4   6  237.38    9.20
   2   4  -6  241.28    8.80
  -1  -4   6   81.49    4.30
  -1  -4   6   83.49    4.10
   1  -4  -6   83.29    4.70
   1  -4  -6   87.99    4.40
  -1  -4   6   79.29    4.40
   1  -4  -6   83.69    3.60
  -1  -4   6   79.49    4.70
   1  -4  -6   78.09    4.50
   1   4  -6   77.09    4.30
   1   4  -6   89.29    3.90
  -1   4   6   84.39    4.40
  -1   4   6   78.59    4.30
  -1   4   6   78.39    5.10
   1   4  -6   87.79    4.30
   0  -4   6    2.30    1.00
   0  -4   6    2.10    1.10
   0  -4   6    2.10    1.00
   0  -4  -6    3.40    0.50
   0  -4   6    4.10    1.00
   0  -4  -6    4.20    1.20
   0  -4  -6    4.20    1.20
   0  -4  -6    3.30    1.20
   0   4  -6    4.80    1.20
   0   4  -6    4.00    1.20
   0   4   6    5.00    1.60
   0   4   6    5.30    1.20
   0   4   6    3.00    1.00
   0   4  -6    2.80    1.00
   1  -4   6  183.58    7.60
  -1  -4  -6  181.58    7.80
  -1  -4  -6  182.48    7.50
   1  -4   6  195.58    7.50
   1  -4   6  176.88    8.10
  -1  -4  -6  180.08    7.20
   1  -4   6  192.28    6.90
   1   4   6  187.58    8.20
  -1   4  -6  188.98    7.80
  -1   4  -6  182.88    7.70
  -1   4  -6  177.38    7.40
   1   4   6  168.68    7.00
  -2  -4  -6  754.92   24.70
   2  -4   6  762.42   23.30
   2  -4   6  787.62   24.10
   2  -4   6  763.52   24.40
  -2  -4  -6  779.32   23.80
   2  -4   6  755.42   25.30
  -2   4  -6  733.43   24.20
   2   4   6  774.62   23.40
   2   4   6  743.73   23.30
   2   4   6  752.42   24.90
  -2   4  -6  755.42   24.90
  -2   4  -6  789.12   24.70
  -3  -4  -6   -0.10    0.50
   3  -4   6    3.70    0.90
  -3  -4  -6    1.80    1.00
   3  -4   6    0.10    0.90
   3  -4   6    1.70    0.90
  -3  -4  -6    1.10    0.50
  -3   4  -6   -0.20    0.70
   3   4   6    1.90    1.10
   3   4   6    0.70    0.50
   3   4   6    0.30    0.50
  -3   4  -6    0.50    1.10
  -3   4  -6    1.50    0.80
  -4  -4  -6   43.80    2.60
   4  -4   6   44.60    3.00
  -4  -4  -6   41.40    3.40
   4  -4   6   46.90    2.80
   4  -4   6   39.70    3.70
   4   4   6   46.60    3.50
  -4   4  -6   47.30    3.90
  -4   4  -6   49.50    3.30
   5  -4   6   51.79    3.20
  -5  -4  -6   49.70    3.90
   5  -4   6   53.19    3.20
  -5  -4  -6   47.00    2.70
   5  -4   6   49.80    4.30
   5   4   6   56.39    4.00
  -5   4  -6   52.39    3.50
  -5   4  -6   51.29    4.40
   6  -4   6  159.98    6.30
   6  -4   6  168.18    9.00
  -6  -4  -6  174.48    8.30
  -6  -4  -6  163.18    6.20
  -6   4  -6  158.58    8.90
  -6   4  -6  159.68    7.30
   6   4   6  160.18    8.00
   7  -4   6  178.08    9.80
  -7  -4  -6  185.38    9.10
  -7  -4  -6  165.38    6.40
  -7   4  -6  156.78    9.50
  -7   4  -6  167.78    7.70
   7   4   6  178.88    9.20
   7   4   6  187.08    8.80
   8  -4   6   95.69    7.10
  -8  -4  -6   88.89    3.90
  -8  -4  -6   96.29    6.30
  -8   4  -6   82.09    5.10
   8   4   6   91.59    6.40
  -8   4  -6   79.39    6.70
  -9  -4  -6   53.59    5.10
   9  -4   6   69.39    6.30
  -9  -4  -6   63.59    3.10
  -9   4  -6   68.79    6.40
  -9   4  -6   61.19    4.40
   9   4   6   65.09    5.60
 -10  -4  -6   14.80    1.40
  10  -4   6   16.00    4.10
 -10  -4  -6   17.70    3.70
  10   4   6   17.10    3.70
 -10   4  -6   18.20    4.60
 -10   4  -6   15.60    2.40
 -11  -4  -6   57.79    2.90
  11  -4   6   51.89    6.20
 -11  -4  -6   66.29    5.90
  11   4   6   57.79    5.70
 -11   4  -6   61.29    4.60
 -11   4  -6   68.39    7.10
  12  -4   6   41.60    5.70
 -12   4  -6   33.10    5.20
 -12   4  -6   51.39    4.30
 -12  -5   6    7.10    1.90
  12  -5  -6    1.70    2.10
 -12  -5   6    6.60    2.60
  12  -5  -6    8.00    2.60
 -12   5   6    4.70    2.50
 -12   5   6    1.80    2.70
 -12   5   6    6.40    2.30
  12   5  -6    8.50    3.10
  11  -5  -6    1.80    1.90
  11  -5  -6    7.90    3.10
 -11  -5   6    4.50    2.50
 -11  -5   6    4.70    2.70
 -11  -5   6    3.20    1.60
 -11   5   6    6.90    3.40
 -11   5   6    3.70    2.40
  11   5  -6    5.50    2.60
 -11   5   6    5.80    2.10
  10  -5  -6   30.10    4.00
 -10  -5   6   34.00    4.60
 -10  -5   6   48.20    5.70
 -10  -5   6   32.50    3.30
  10  -5  -6   39.00    2.40
  10  -5  -6   41.10    5.10
 -10   5   6   30.50    4.40
 -10   5   6   40.60    4.10
  10   5  -6   37.70    4.70
 -10   5   6   37.90    5.30
   9  -5  -6    2.00    1.10
  -9  -5   6    0.90    1.50
  -9  -5   6    0.90    0.90
  -9  -5   6    1.70    2.20
   9  -5  -6    2.20    1.90
   9  -5  -6    1.90    1.90
   9   5  -6    2.30    1.80
  -9   5   6    0.40    2.00
  -9   5   6   -0.20    1.10
  -9   5   6    3.60    2.00
  -8  -5   6    0.00    1.20
   8  -5  -6   -1.30    1.00
   8  -5  -6    0.30    1.40
   8  -5  -6   -0.30    0.80
  -8  -5   6   -2.40    1.60
  -8  -5   6    2.10    1.10
  -8   5   6    0.50    2.00
   8   5  -6   -0.30    1.20
  -8   5   6   -0.20    1.00
   7  -5  -6   39.00    4.30
  -7  -5   6   46.80    4.80
  -7  -5   6   41.70    3.50
   7  -5  -6   41.70    4.30
  -7  -5   6   42.00    4.30
   7  -5  -6   42.60    3.50
   7   5  -6   44.80    4.40
  -7   5   6   39.00    3.80
  -7   5   6   38.20    4.90
  -6  -5   6   98.49    5.40
  -6  -5   6   91.19    6.20
   6  -5  -6   96.39    6.30
   6  -5  -6   91.39    6.20
   6  -5  -6   90.49    5.50
  -6  -5   6   89.49    6.40
   6   5  -6   89.79    3.90
  -6   5   6   90.79    5.70
  -6   5   6   97.39    7.10
   6   5  -6   90.59    6.20
   5  -5  -6    5.30    1.90
   5  -5  -6    6.10    1.90
  -5  -5   6    6.50    1.70
   5  -5  -6    4.50    1.70
  -5  -5   6    3.00    1.70
  -5  -5   6    3.40    1.60
   5   5  -6    7.50    2.30
  -5   5   6    7.10    1.90
  -5   5   6    5.50    2.30
   5   5  -6    5.90    1.30
   4  -5  -6  415.26   15.60
   4  -5  -6  382.46   14.90
  -4  -5   6  392.56   15.30
  -4  -5   6  390.56   15.00
   4  -5  -6  391.16   14.80
  -4  -5   6  404.16   14.50
  -4   5   6  415.56   15.10
  -4   5   6  379.06   16.00
  -4   5   6  421.16   15.10
   4   5  -6  385.06   13.70
   4   5  -6  408.96   15.40
   3  -5  -6   20.40    2.40
  -3  -5   6   21.70    2.30
   3  -5  -6   17.00    2.00
  -3  -5   6   22.10    2.50
   3  -5  -6   14.00    1.90
  -3  -5   6   18.10    2.40
   3  -5  -6   19.90    2.50
  -3   5   6   24.20    2.50
   3   5  -6   17.60    2.00
  -3   5   6   16.20    2.20
  -3   5   6   18.60    2.90
   3   5  -6   17.10    2.30
   2  -5  -6   73.49    4.00
  -2  -5   6   73.59    4.80
   2  -5  -6   78.79    4.50
  -2  -5   6   77.99    4.50
  -2  -5   6   69.39    4.40
   2  -5  -6   73.49    4.80
  -2  -5   6   75.79    4.40
   2  -5  -6   72.99    4.70
  -2   5   6   70.69    5.10
   2   5  -6   68.39    4.20
  -2   5   6   84.69    4.70
  -2   5   6   72.39    4.40
   2   5  -6   74.79    3.60
  -1  -5   6   24.20    2.50
   1  -5  -6   21.50    2.20
  -1  -5   6   23.60    2.40
   1  -5  -6   19.70    2.40
  -1  -5   6   22.30    2.60
  -1  -5   6   31.10    2.50
   1  -5  -6   23.20    1.80
   1  -5  -6   21.90    2.60
   1   5  -6   26.80    2.40
   1   5  -6   21.20    2.20
   1   5  -6   24.20    2.10
  -1   5   6   21.90    2.30
  -1   5   6   22.30    3.00
  -1   5   6   25.20    2.40
   0  -5   6  134.59    7.00
   0  -5  -6  154.98    7.00
   0  -5  -6  140.19    6.50
   0  -5   6  140.69    6.20
   0  -5   6  149.29    6.70
   0  -5  -6  138.29    6.90
   0  -5   6  140.99    6.80
   0  -5  -6  142.99    5.20
   0   5  -6  154.08    6.70
   0   5  -6  138.09    6.60
   0   5   6  134.79    6.40
   0   5  -6  147.99    6.60
   0   5   6  140.39    7.30
  -1  -5  -6    0.40    0.90
   1  -5   6    0.20    0.60
  -1  -5  -6    0.90    0.70
   1  -5   6    0.10    0.60
   1  -5   6    1.10    1.10
   1  -5   6   -0.20    0.80
  -1   5  -6    0.00    0.70
   1   5   6    1.50    0.80
  -1   5  -6    1.80    1.00
   1   5   6    0.50    1.00
  -1   5  -6    0.30    1.00
  -2  -5  -6    5.10    1.50
   2  -5   6    8.10    2.10
   2  -5   6    9.20    1.40
   2  -5   6    6.40    1.60
  -2  -5  -6    7.50    1.50
  -2   5  -6    8.30    1.90
   2   5   6    8.20    2.10
  -2   5  -6    7.60    2.00
  -2   5  -6    6.30    1.60
   2   5   6    7.60    1.40
   3  -5   6   37.80    2.60
  -3  -5  -6   36.70    2.70
   3  -5   6   27.70    2.70
   3  -5   6   33.30    3.40
  -3  -5  -6   32.20    3.10
  -3   5  -6   29.60    3.30
   3   5   6   33.90    2.10
   3   5   6   38.30    2.20
   3   5   6   39.20    3.40
  -3   5  -6   32.40    2.80
   4  -5   6  137.29    7.70
   4  -5   6  132.09    6.50
  -4  -5  -6  141.39    6.10
   4  -5   6  143.89    6.20
  -4  -5  -6  134.19    7.10
  -4   5  -6  143.39    7.90
   4   5   6  138.29    7.00
  -4   5  -6  135.29    6.70
  -5  -5  -6    1.20    1.20
   5  -5   6    1.30    1.00
  -5  -5  -6    1.50    0.90
   5  -5   6    1.90    1.60
   5   5   6    2.50    1.30
  -5   5  -6    0.90    1.50
  -5   5  -6    2.10    1.10
   6  -5   6    3.30    1.90
   6  -5   6    0.80    0.80
  -6  -5  -6   -0.20    0.60
  -6  -5  -6    2.30    1.50
  -6   5  -6    1.60    1.10
  -6   5  -6    2.70    1.80
   6   5   6    0.40    0.80
  -7  -5  -6    2.60    1.70
  -7  -5  -6    2.40    1.00
   7  -5   6    3.20    1.00
   7  -5   6    2.50    2.00
  -7   5  -6    2.50    1.30
  -7   5  -6    2.70    1.90
  -8  -5  -6   37.20    2.60
   8  -5   6   41.80    4.90
  -8  -5  -6   47.20    4.50
  -8   5  -6   41.70    3.70
  -8   5  -6   37.80    4.80
  -9  -5  -6   22.10    2.00
   9  -5   6   24.90    4.90
  -9  -5  -6   21.80    4.10
  -9   5  -6   21.10    4.60
  -9   5  -6   19.40    2.70
  10  -5   6   31.00    4.70
 -10  -5  -6   33.80    2.40
 -10  -5  -6   41.20    4.70
 -10   5  -6   37.20    3.70
 -10   5  -6   35.00    5.10
  11  -5   6    4.60    2.50
 -11  -5  -6    8.70    3.20
 -11  -5  -6    7.30    1.40
 -11   5  -6    6.80    2.90
 -11   5  -6    5.90    2.20
  11  -6  -6   61.29    6.00
  11  -6  -6   53.69    6.20
 -11  -6   6   60.79    6.20
 -11  -6   6   58.79    4.60
 -11   6   6   46.80    6.70
  11   6  -6   55.29    6.10
 -11   6   6   53.39    5.30
 -11   6   6   41.00    5.40
 -10  -6   6    1.70    1.90
 -10  -6   6    4.30    1.50
  10  -6  -6    2.40    1.10
  10  -6  -6   -0.40    1.70
  10  -6  -6    1.40    2.20
  10   6  -6    3.10    2.00
 -10   6   6    0.30    2.10
 -10   6   6    0.50    1.30
 -10   6   6    0.30    1.70
   9  -6  -6   10.50    2.90
  -9  -6   6   13.10    2.70
  -9  -6   6    8.50    3.10
  -9  -6   6   13.20    3.50
   9  -6  -6   13.10    3.80
   9  -6  -6   13.30    2.40
  -9   6   6    8.00    3.30
  -9   6   6    7.30    2.30
   9   6  -6   15.50    3.80
   8  -6  -6   -1.10    0.80
  -8  -6   6   -1.10    1.70
  -8  -6   6    0.30    1.30
  -8  -6   6    1.30    1.10
   8  -6  -6   -0.80    1.30
   8  -6  -6   -1.70    1.10
  -8   6   6    0.00    1.80
  -8   6   6    1.20    1.20
   8   6  -6    0.60    1.50
  -7  -6   6   -1.40    1.70
  -7  -6   6    1.30    1.60
   7  -6  -6    1.00    1.40
   7  -6  -6    0.30    1.40
  -7  -6   6    0.10    1.00
   7  -6  -6    0.20    1.10
   7   6  -6    1.10    1.30
  -7   6   6    0.50    1.70
  -7   6   6   -0.60    0.90
   6  -6  -6   14.30    3.10
  -6  -6   6   12.50    3.00
   6  -6  -6   16.20    3.40
  -6  -6   6   14.90    2.30
   6  -6  -6    7.10    2.10
  -6  -6   6    9.80    2.60
   6   6  -6   15.00    1.60
  -6   6   6    9.30    2.50
  -6   6   6   13.50    3.70
   6   6  -6   16.30    3.40
  -5  -6   6   42.40    4.20
  -5  -6   6   46.00    3.80
   5  -6  -6   49.20    4.20
  -5  -6   6   45.30    4.20
   5  -6  -6   39.50    3.90
   5  -6  -6   44.10    4.20
  -5   6   6   41.00    4.70
  -5   6   6   47.60    4.10
   5   6  -6   42.50    3.00
   5   6  -6   49.99    4.50
   4  -6  -6  532.95   20.50
  -4  -6   6  559.04   20.50
  -4  -6   6  557.24   20.20
   4  -6  -6  556.54   19.70
   4  -6  -6  550.14   20.20
  -4  -6   6  563.14   19.50
  -4   6   6  562.34   20.10
   4   6  -6  554.74   20.60
  -4   6   6  573.34   21.70
   4   6  -6  542.35   18.70
   3  -6  -6   17.40    2.20
  -3  -6   6   19.10    2.60
   3  -6  -6   22.20    2.80
   3  -6  -6   22.60    2.90
  -3  -6   6   21.70    2.60
  -3  -6   6   22.20    2.80
   3   6  -6   24.20    2.50
  -3   6   6   20.60    2.60
  -3   6   6   26.00    3.50
  -3   6   6   20.90    2.60
  -2  -6   6   17.50    2.30
   2  -6  -6   27.60    2.70
  -2  -6   6   22.80    2.50
   2  -6  -6   17.20    2.40
   2  -6  -6   21.20    2.80
   2  -6  -6   17.70    2.00
  -2  -6   6   16.00    2.40
  -2   6   6   20.70    3.90
   2   6  -6   19.00    2.30
  -2   6   6   14.90    2.70
  -1  -6   6   54.39    3.90
  -1  -6   6   50.39    4.10
   1  -6  -6   57.79    3.90
  -1  -6   6   56.79    4.20
   1  -6  -6   58.89    4.40
  -1  -6   6   54.99    3.80
   1  -6  -6   47.20    3.90
   1   6  -6   54.39    3.60
  -1   6   6   50.99    3.80
   1   6  -6   50.09    3.80
  -1   6   6   32.10    3.90
   0  -6  -6  141.49    7.70
   0  -6   6  142.39    7.80
   0  -6   6  170.98    7.70
   0  -6   6  168.48    7.90
   0  -6  -6  158.08    7.40
   0  -6   6  169.48    7.30
   0   6  -6  157.78    7.60
   0   6   6  143.39    7.10
   0   6  -6  173.28    9.80
   0   6  -6  159.58    7.50
   0   6   6  162.78    8.40
  -1  -6  -6   22.90    2.80
   1  -6   6   21.70    2.30
   1  -6   6   22.60    3.10
   1  -6   6   22.20    2.80
  -1  -6  -6   27.20    2.60
   1  -6   6   27.70    2.90
  -1   6  -6   33.30    3.00
  -1   6  -6   27.50    2.90
  -1   6  -6   25.40    2.80
   1   6   6   23.50    3.00
   1   6   6   26.20    2.50
   2  -6   6  303.77   12.30
   2  -6   6  289.97   12.70
  -2  -6  -6  317.67   11.80
   2  -6   6  315.47   11.50
  -2  -6  -6  286.37   12.40
  -2   6  -6  300.17   12.30
   2   6   6  311.47   11.20
  -2   6  -6  301.77   12.70
  -2   6  -6  304.87   12.20
   2   6   6  310.27   12.70
   3  -6   6    5.70    2.00
  -3  -6  -6    4.70    1.90
  -3  -6  -6    2.00    1.00
   3  -6   6    5.50    1.50
   3  -6   6    2.50    1.40
  -3   6  -6    5.20    1.50
   3   6   6    3.00    1.00
   3   6   6    7.30    2.10
  -3   6  -6    2.50    1.80
  -4  -6  -6   22.40    3.00
   4  -6   6   26.70    3.40
  -4  -6  -6   17.20    2.10
   4  -6   6   16.20    2.30
   4   6   6   20.40    2.60
  -4   6  -6   19.20    2.50
  -4   6  -6   23.30    3.20
   4   6   6   18.60    1.40
   5  -6   6   -1.00    1.00
   5  -6   6    0.60    0.90
  -5  -6  -6    1.00    1.30
  -5  -6  -6    1.20    0.90
  -5   6  -6    1.90    1.80
  -5   6  -6    0.50    1.00
   5   6   6   -0.10    0.90
  -6  -6  -6    7.90    2.40
   6  -6   6   11.10    3.00
  -6  -6  -6    7.30    1.60
   6  -6   6    4.70    1.60
  -6   6  -6    3.90    1.60
  -6   6  -6    4.40    2.00
  -7  -6  -6   92.29    6.60
   7  -6   6   83.69    4.80
   7  -6   6   81.49    6.80
  -7  -6  -6   88.19    4.80
  -7   6  -6   88.89    7.40
  -7   6  -6   82.89    5.70
   8  -6   6   52.09    3.10
   8  -6   6   41.00    5.10
  -8  -6  -6   53.49    5.10
  -8  -6  -6   51.09    3.50
  -8   6  -6   49.20    4.40
  -8   6  -6   43.80    5.30
  -9  -6  -6   15.40    3.90
   9  -6   6   25.40    5.00
  -9  -6  -6   21.00    2.30
  -9   6  -6   23.20    5.30
  -9   6  -6   26.70    3.30
 -10  -6  -6   18.40    4.20
  10  -6   6   10.10    3.90
 -10  -6  -6   14.20    1.80
 -10   6  -6   12.50    2.90
 -10   6  -6    7.30    3.20
 -11  -6  -6   23.10    2.20
 -11  -6  -6   20.80    4.30
  11  -6   6   23.80    6.10
 -11   6  -6   19.60    3.10
 -11   6  -6   18.50    4.90
  10  -7  -6   -2.00    1.40
  10  -7  -6    1.70    1.00
  10  -7  -6    2.10    2.10
 -10  -7   6    1.10    1.20
 -10  -7   6    0.10    1.60
 -10   7   6    2.20    1.90
 -10   7   6    0.20    1.50
  10   7  -6    0.10    1.70
 -10   7   6   -1.50    2.10
  -9  -7   6    3.90    1.70
  -9  -7   6    2.90    1.90
[truncated: 759,137 more chars]
