# Supplementary material for: Crystal structure of (Z)-ethyl 2-{5-[(2-benzyl­idene-3-oxo-2,3-di­hydro­benzo[b][1,4]thia­zin-4-yl)meth­yl]-1H-1,2,3-triazol-1-yl}acetate
Source: Acta Crystallogr E Crystallogr Commun. 2015 Dec 6;71(Pt 12):o1022–3. doi: 10.1107/S2056989015022987 (PMC4719958; doi:10.1107/S2056989015022987)
Supplement: Supplementary file 2 [file e-71-o1022-Isup2.hkl]

data_I                                                                          
_shelx_title ' JTM542_0m_a.res in P2(1)/n'                                      
_shelx_refln_list_code          4                                               
_shelx_F_calc_maximum      214.35                                               
_exptl_crystal_F_000       880.00                                               
_reflns_d_resolution_high  0.7315                                               
                                                                                
loop_                                                                           
 _space_group_symop_operation_xyz                                               
 'x, y, z'                                                                      
 '-x+1/2, y+1/2, -z+1/2'                                                        
 '-x, -y, -z'                                                                   
 'x-1/2, -y-1/2, z-1/2'                                                         
                                                                                
_cell_length_a     9.9767                                                       
_cell_length_b     8.7342                                                       
_cell_length_c    23.1027                                                       
_cell_angle_alpha  90.000                                                       
_cell_angle_beta   94.508                                                       
_cell_angle_gamma  90.000                                                       
                                                                                
_shelx_F_squared_multiplier     1.000                                           
                                                                                
loop_                                                                           
 _refln_index_h                                                                 
 _refln_index_k                                                                 
 _refln_index_l                                                                 
 _refln_F_squared_calc                                                          
 _refln_F_squared_meas                                                          
 _refln_F_squared_sigma                                                         
 _refln_observed_status                                                         
   2   0   0       7642.08       8454.40       122.84 o                         
   4   0   0          0.59          1.46         0.74 o                         
   6   0   0         66.88         64.72         2.93 o                         
   8   0   0        244.46        243.25         8.20 o                         
  10   0   0        495.03        445.44        13.37 o                         
  12   0   0          6.86          7.12         3.68 o                         
   1   1   0       1053.74       1010.51        10.68 o                         
   2   1   0      15043.83      16410.72       142.14 o                         
   3   1   0        123.60        106.67         3.05 o                         
   4   1   0       1974.00       2135.70        22.27 o                         
   5   1   0         59.69         76.44         3.21 o                         
   6   1   0       1045.55        984.75        11.15 o                         
   7   1   0        354.10        325.73         6.02 o                         
   8   1   0         71.20         70.35         3.51 o                         
   9   1   0        458.01        386.20         8.41 o                         
  10   1   0         44.30         33.06         3.43 o                         
  11   1   0          8.24          8.15         2.41 o                         
  12   1   0        232.26        226.31         9.83 o                         
  13   1   0         27.76         25.72         3.81 o                         
   0   2   0      32122.04      35084.98       453.60 o                         
   1   2   0      31476.27      34388.20       301.80 o                         
   2   2   0       1762.25       1900.98        16.81 o                         
   3   2   0       1689.02       1606.42        16.96 o                         
   4   2   0        288.94        338.03         4.97 o                         
   5   2   0       1916.41       1682.74        16.00 o                         
   6   2   0        206.18        233.53         5.70 o                         
   7   2   0          0.83          2.03         1.01 o                         
   8   2   0        414.22        439.00         8.80 o                         
   9   2   0          0.80         -0.25         1.64 o                         
  10   2   0        395.99        337.86         8.97 o                         
  11   2   0        459.57        451.97        11.13 o                         
  12   2   0          0.47          0.13         2.33 o                         
  13   2   0         87.86        101.11         7.11 o                         
   1   3   0        638.43        614.45         7.33 o                         
   2   3   0       2937.89       3115.97        27.14 o                         
   3   3   0        386.85        352.15         4.64 o                         
   4   3   0         87.28         92.66         3.74 o                         
   5   3   0         72.24         56.03         2.21 o                         
   6   3   0        364.01        375.64         6.12 o                         
   7   3   0        858.22        799.24        11.37 o                         
   8   3   0        339.17        317.51         8.46 o                         
   9   3   0       1151.17       1039.25        18.64 o                         
  10   3   0        292.83        302.86        10.52 o                         
  11   3   0         56.18         51.44         4.92 o                         
  12   3   0          0.74          5.77         2.45 o                         
  13   3   0         22.50         27.32         4.80 o                         
   0   4   0       4400.75       4276.35        51.14 o                         
   1   4   0        311.33        292.35         4.96 o                         
   2   4   0        260.84        282.07         4.97 o                         
   3   4   0        993.08        976.30        10.41 o                         
   4   4   0        114.53        127.84         2.75 o                         
   5   4   0          1.03          2.81         1.19 o                         
   6   4   0         82.42         96.90         4.78 o                         
   7   4   0        105.68         86.25         5.01 o                         
   8   4   0        292.38        281.77         6.78 o                         
   9   4   0          2.88          3.28         2.13 o                         
  10   4   0          4.84         10.22         2.72 o                         
  11   4   0         58.28         50.42         5.13 o                         
  12   4   0        208.22        228.97         9.51 o                         
   1   5   0         11.02         25.81         1.82 o                         
   2   5   0         32.07         32.06         2.11 o                         
   3   5   0          3.01          3.97         1.14 o                         
   4   5   0        776.98        698.99        10.44 o                         
   5   5   0        372.45        325.71         7.67 o                         
   6   5   0          0.04          0.54         1.53 o                         
   7   5   0         12.11          8.32         2.16 o                         
   8   5   0        173.39        159.54         6.01 o                         
   9   5   0          2.58          4.94         2.39 o                         
  10   5   0         60.13         62.61         5.92 o                         
  11   5   0         87.21         78.49         6.71 o                         
  12   5   0        257.04        294.47        11.30 o                         
   0   6   0         61.23         79.30         4.32 o                         
   1   6   0        159.46        171.34         5.05 o                         
   2   6   0         11.53          8.40         1.49 o                         
   3   6   0        267.92        241.43         5.64 o                         
   4   6   0         93.72         96.73         4.17 o                         
   5   6   0       1182.49       1135.18        17.54 o                         
   6   6   0         37.01         36.93         4.16 o                         
   7   6   0        960.49        902.68        16.67 o                         
   8   6   0        395.45        400.92        10.40 o                         
   9   6   0        100.93        127.45         6.42 o                         
  10   6   0         93.55        108.33         8.18 o                         
  11   6   0         14.77         12.65         4.04 o                         
   1   7   0        132.71        121.09         4.37 o                         
   2   7   0         31.12         32.78         3.27 o                         
   3   7   0        109.61        109.49         5.06 o                         
   4   7   0        313.44        292.34         8.11 o                         
   5   7   0        147.06        127.45         5.36 o                         
   6   7   0         14.58         19.62         3.42 o                         
   7   7   0        367.26        395.24        11.68 o                         
   8   7   0          2.36          4.59         2.65 o                         
   9   7   0        177.65        158.95         8.03 o                         
  10   7   0         25.80         21.27         3.60 o                         
   0   8   0        109.32        115.77         7.89 o                         
   1   8   0        410.86        404.26        21.60 o                         
   2   8   0        411.39        414.84        10.41 o                         
   3   8   0       1720.58       1719.24        44.44 o                         
   4   8   0         58.87         51.78         4.87 o                         
   5   8   0        330.29        330.75         9.81 o                         
   6   8   0        104.56         96.98         6.78 o                         
   7   8   0          0.02          0.00         2.45 o                         
   8   8   0         75.60         74.48         6.76 o                         
   9   8   0         73.07         78.19         6.66 o                         
  10   8   0          2.57          4.46         4.83 o                         
   1   9   0         66.56         54.98         5.61 o                         
   2   9   0        364.92        373.53        12.07 o                         
   3   9   0         28.68         31.62         4.77 o                         
   4   9   0        120.72        113.65         7.14 o                         
   5   9   0          2.19          0.05         3.65 o                         
   6   9   0         13.88         12.82         4.53 o                         
   7   9   0         13.94         19.31         4.63 o                         
   8   9   0          0.40          0.50         3.42 o                         
   0  10   0        981.54       1118.45        41.33 o                         
   1  10   0         59.44         67.85         7.29 o                         
   2  10   0          1.35         -0.18         3.59 o                         
   3  10   0        192.53        181.39         9.79 o                         
   4  10   0          0.08          3.10         3.01 o                         
   5  10   0         16.55         15.71         4.15 o                         
   6  10   0        136.27        157.80        11.39 o                         
   7  10   0         19.90         19.65         5.15 o                         
   1  11   0          0.95         -1.47         3.55 o                         
   2  11   0        159.11        158.88        12.76 o                         
   3  11   0         15.00         11.56         4.58 o                         
   4  11   0        112.11        103.09        16.45 o                         
   5  11   0         18.17         14.14         3.86 o                         
 -13   0   1        472.00        501.37        18.26 o                         
 -11   0   1          1.10         -1.73         2.41 o                         
  -9   0   1        207.09        201.62         8.18 o                         
  -7   0   1         79.09        111.02         4.23 o                         
  -5   0   1      17573.50      20353.48       262.95 o                         
  -3   0   1        558.43        686.36        11.11 o                         
  -1   0   1        525.58        605.16         9.05 o                         
   1   0   1        509.96        482.89        11.75 o                         
   3   0   1       4420.72       4366.25        66.26 o                         
   5   0   1       1574.82       1803.33        24.57 o                         
   7   0   1        206.38        203.24         5.47 o                         
   9   0   1        974.82        991.40        20.76 o                         
  11   0   1        153.53        143.95         8.34 o                         
  13   0   1         44.81         57.57         8.04 o                         
 -13   1   1          2.35          0.46         2.52 o                         
 -12   1   1          5.98          8.20         2.78 o                         
 -11   1   1        331.24        342.59         9.57 o                         
 -10   1   1        402.35        387.07         9.26 o                         
  -9   1   1         42.41         35.84         3.41 o                         
  -8   1   1        255.80        238.96         6.12 o                         
  -7   1   1         72.69         87.86         3.51 o                         
  -6   1   1        340.83        299.00         4.91 o                         
  -5   1   1        596.32        669.36         8.05 o                         
  -4   1   1        377.24        396.74         4.85 o                         
  -3   1   1       2437.48       2617.71        22.46 o                         
  -2   1   1       2578.76       2733.22        24.70 o                         
  -1   1   1          4.41         17.26         0.99 o                         
   0   1   1        974.85       1083.96        12.56 o                         
   1   1   1       1106.11       1211.29        10.91 o                         
   2   1   1       3483.24       3451.65        31.23 o                         
   3   1   1        147.07        198.49         2.95 o                         
   4   1   1        707.32        851.75        10.52 o                         
   5   1   1       8855.41       9426.20        88.68 o                         
   6   1   1        154.28        152.32         4.61 o                         
   7   1   1        890.05        810.84        12.79 o                         
   8   1   1         59.49         65.25         2.74 o                         
   9   1   1        153.63        159.69         5.11 o                         
  10   1   1         30.55         29.63         3.78 o                         
  11   1   1         71.89         66.32         4.35 o                         
  12   1   1          0.21          1.67         2.21 o                         
  13   1   1         50.98         46.27         4.63 o                         
 -13   2   1          0.74          0.42         2.47 o                         
 -12   2   1         15.73         17.23         3.41 o                         
 -11   2   1          4.35          1.48         2.08 o                         
 -10   2   1         15.23         11.79         2.57 o                         
  -9   2   1          1.13          9.49         2.26 o                         
  -8   2   1        214.22        206.51         6.22 o                         
  -7   2   1        719.75        697.35         9.86 o                         
  -6   2   1       1861.55       1970.15        19.65 o                         
  -5   2   1       2123.45       2294.35        20.93 o                         
  -4   2   1       1385.32       1622.23        16.67 o                         
  -3   2   1       1323.34       1508.91        14.37 o                         
  -2   2   1      11923.91      12889.24       103.35 o                         
  -1   2   1       2778.15       2847.60        24.17 o                         
   0   2   1         37.77         52.24         1.53 o                         
   1   2   1       7648.88       8110.31        68.17 o                         
   2   2   1       1874.04       2004.75        17.54 o                         
   3   2   1       1890.27       1980.92        18.56 o                         
   4   2   1       1138.46       1144.45        11.78 o                         
   5   2   1       1378.87       1479.05        14.20 o                         
   6   2   1        826.97        794.56        13.52 o                         
   7   2   1       1668.51       1687.31        18.79 o                         
   8   2   1         10.55          9.49         1.44 o                         
   9   2   1        143.39        121.40         5.00 o                         
  10   2   1         58.42         55.30         3.89 o                         
  11   2   1         62.54         55.50         4.44 o                         
  12   2   1         36.29         30.08         3.86 o                         
  13   2   1        104.36        127.72         8.92 o                         
 -13   3   1         41.57         46.25         5.90 o                         
 -12   3   1         18.13         26.59         4.15 o                         
 -11   3   1         46.15         37.10         4.13 o                         
 -10   3   1        115.40        108.97         5.96 o                         
  -9   3   1         49.74         50.21         4.50 o                         
  -8   3   1         10.00          4.79         2.10 o                         
  -7   3   1         96.96        130.57         3.79 o                         
  -6   3   1       1825.92       1826.24        18.75 o                         
  -5   3   1        165.22        200.67         5.21 o                         
  -4   3   1        182.41        243.34         6.08 o                         
  -3   3   1         84.17         81.21         2.45 o                         
  -2   3   1       2993.50       3198.02        31.88 o                         
  -1   3   1          0.68          1.83         0.84 o                         
   0   3   1        691.11        763.98         7.90 o                         
   1   3   1        121.16        149.37         2.95 o                         
   2   3   1       2433.45       2361.92        21.93 o                         
   3   3   1        344.71        364.90         5.32 o                         
   4   3   1        114.73        137.73         3.75 o                         
   5   3   1         25.28         15.80         1.41 o                         
   6   3   1          5.38          9.02         1.49 o                         
   7   3   1        203.07        178.87         6.11 o                         
   8   3   1        293.75        273.38         7.22 o                         
   9   3   1         16.54         13.12         2.86 o                         
  10   3   1         14.71         20.59         2.98 o                         
  11   3   1          5.28          4.15         2.35 o                         
  12   3   1         96.05        115.36         7.65 o                         
  13   3   1         15.34         11.49         3.69 o                         
 -12   4   1         67.25         69.27         5.95 o                         
 -11   4   1          1.96          0.93         2.48 o                         
 -10   4   1        193.90        188.61         7.21 o                         
  -9   4   1         66.54         73.41         5.06 o                         
  -8   4   1          8.41          5.18         1.81 o                         
  -7   4   1        399.09        367.12         8.13 o                         
  -6   4   1          4.18          5.98         1.73 o                         
  -5   4   1        499.72        470.79        12.45 o                         
  -4   4   1        653.45        668.28         7.99 o                         
  -3   4   1         36.72         47.49         2.00 o                         
  -2   4   1        319.64        355.93         5.59 o                         
  -1   4   1        480.09        526.49         6.57 o                         
   0   4   1        821.87        918.57         9.78 o                         
   1   4   1        511.28        543.87         7.28 o                         
   2   4   1        327.47        351.81         5.29 o                         
   3   4   1        250.39        200.95         4.01 o                         
   4   4   1       1608.19       1795.16        17.92 o                         
   5   4   1        234.78        236.84         5.41 o                         
   6   4   1         58.24         60.39         3.27 o                         
   7   4   1          4.39          1.73         1.47 o                         
   8   4   1        685.24        651.39        12.89 o                         
   9   4   1        302.32        321.31         9.76 o                         
  10   4   1        162.61        143.43         7.09 o                         
  11   4   1        101.80        114.83         8.16 o                         
  12   4   1         23.37         35.67         4.73 o                         
 -12   5   1          3.02         -0.80         2.75 o                         
 -11   5   1         62.06         60.08         6.11 o                         
 -10   5   1          0.03          1.04         2.38 o                         
  -9   5   1        407.75        410.88         9.73 o                         
  -8   5   1        168.42        168.60         5.99 o                         
  -7   5   1         16.38         16.28         2.52 o                         
  -6   5   1         59.06         69.10         4.38 o                         
  -5   5   1         91.20         86.90         2.77 o                         
  -4   5   1         27.58         25.68         2.30 o                         
  -3   5   1        167.28        146.70         3.79 o                         
  -2   5   1        853.08        949.22        11.19 o                         
  -1   5   1       1224.38       1158.80        12.39 o                         
   0   5   1        802.72        839.94         9.72 o                         
   1   5   1        885.99        927.32        10.53 o                         
   2   5   1        205.95        220.07         4.45 o                         
   3   5   1         84.93         99.95         3.04 o                         
   4   5   1         32.74         33.09         2.38 o                         
   5   5   1       2422.30       2440.49        29.55 o                         
   6   5   1        243.15        260.59         8.98 o                         
   7   5   1        296.20        292.64         7.99 o                         
   8   5   1        253.76        239.19         7.22 o                         
   9   5   1         10.70          9.78         4.30 o                         
  10   5   1         21.47         23.61         5.42 o                         
  11   5   1        415.59        471.15        14.14 o                         
  12   5   1          2.28          7.43         3.54 o                         
 -11   6   1          0.88          4.84         3.06 o                         
 -10   6   1         57.88         77.63         8.53 o                         
  -9   6   1         64.84         68.09         5.06 o                         
  -8   6   1        111.12         97.36         5.69 o                         
  -7   6   1         43.53         40.12         4.15 o                         
  -6   6   1        887.38        802.08        15.19 o                         
  -5   6   1         22.37         32.58         2.91 o                         
  -4   6   1        608.29        608.17        10.95 o                         
  -3   6   1         30.01         21.93         2.16 o                         
  -2   6   1        700.44        682.83         9.88 o                         
  -1   6   1         39.90         41.85         2.56 o                         
   0   6   1        507.34        507.15         8.08 o                         
   1   6   1        290.84        225.94         5.46 o                         
   2   6   1         85.60         82.25         3.16 o                         
   3   6   1       1555.13       1537.19        19.37 o                         
   4   6   1        575.80        585.16        11.19 o                         
   5   6   1          5.11         14.09         1.52 o                         
   6   6   1          5.82          4.80         2.22 o                         
   7   6   1        543.53        526.11        12.57 o                         
   8   6   1        212.28        194.79         7.60 o                         
   9   6   1          0.83          1.40         1.97 o                         
  10   6   1          6.62          7.17         3.24 o                         
  11   6   1        236.57        253.68        10.62 o                         
 -11   7   1         27.84         36.42        13.01 o                         
 -10   7   1         91.68         91.37         7.91 o                         
  -9   7   1         48.69         60.40         5.99 o                         
  -8   7   1        137.96        133.90         7.24 o                         
  -7   7   1          5.71          9.93         3.00 o                         
  -6   7   1        277.67        254.50         8.98 o                         
  -5   7   1        392.98        374.66         9.35 o                         
  -4   7   1          1.95         -0.10         1.77 o                         
  -3   7   1         86.99        101.21         4.78 o                         
  -2   7   1        102.71        101.43         4.31 o                         
  -1   7   1        247.89        243.13         6.31 o                         
   0   7   1        858.25        810.42        12.33 o                         
   1   7   1        107.59        102.08         4.42 o                         
   2   7   1       1842.45       1746.00        23.47 o                         
   3   7   1        397.26        396.03         9.54 o                         
   4   7   1          0.03          0.73         1.70 o                         
   5   7   1        170.02        168.94         7.05 o                         
   6   7   1         24.94         12.53         4.18 o                         
   7   7   1          0.42         -2.60         2.60 o                         
   8   7   1        130.33        127.22        11.91 o                         
   9   7   1          5.14          5.56         2.82 o                         
  10   7   1        371.06        383.41        14.63 o                         
 -10   8   1        134.84        160.72        14.36 o                         
  -9   8   1          0.78          4.80         2.83 o                         
  -8   8   1         74.43         76.40         7.18 o                         
  -7   8   1         32.76         30.81         4.33 o                         
  -6   8   1        170.61        152.48         7.49 o                         
  -5   8   1        314.62        325.70         9.84 o                         
  -4   8   1        296.27        302.53         9.51 o                         
  -3   8   1       1111.24       1061.10        19.75 o                         
  -2   8   1        956.80        981.97        33.08 o                         
  -1   8   1          6.26         13.28         3.12 o                         
   0   8   1        440.72        421.02        10.99 o                         
   1   8   1        182.11        182.73         6.85 o                         
   2   8   1        559.55        541.03        12.04 o                         
   3   8   1         17.02         17.16         3.39 o                         
   4   8   1         24.73         31.39         3.96 o                         
   5   8   1          3.72          0.91         2.34 o                         
   6   8   1        148.29        159.10        10.68 o                         
   7   8   1        235.22        250.66        14.34 o                         
   8   8   1        235.54        236.60        10.17 o                         
   9   8   1         24.53         23.89         7.72 o                         
  10   8   1          1.35         -0.11         7.80 o                         
  -8   9   1         56.28         56.95         8.51 o                         
  -7   9   1         29.15         23.53         5.26 o                         
  -6   9   1         34.16         35.55         5.47 o                         
  -5   9   1         71.46         76.41         5.98 o                         
  -4   9   1         17.52         16.75         3.77 o                         
  -3   9   1         59.54         63.62         6.15 o                         
  -2   9   1         47.05         40.31         5.15 o                         
  -1   9   1        559.53        555.61        15.19 o                         
   0   9   1        186.12        183.41         8.73 o                         
   1   9   1         71.78         75.63         8.92 o                         
   2   9   1        762.68        776.52        18.23 o                         
   3   9   1         41.11         55.25         6.09 o                         
   4   9   1          8.09          9.64         3.26 o                         
   5   9   1         91.28         89.76         6.14 o                         
   6   9   1          7.93          4.56         3.38 o                         
   7   9   1         80.26         78.61         8.18 o                         
   8   9   1          0.62          7.24         3.55 o                         
  -7  10   1         15.28         16.28         4.98 o                         
  -6  10   1          7.03          3.34         2.43 o                         
  -5  10   1        285.79        310.48        11.53 o                         
  -4  10   1        131.99        136.80         8.06 o                         
  -3  10   1          1.53          3.96         3.33 o                         
  -2  10   1        592.50        631.15        20.48 o                         
  -1  10   1          0.46         -3.15         3.15 o                         
   0  10   1         18.80         31.27         6.09 o                         
   1  10   1        189.59        199.34        11.44 o                         
   2  10   1        123.61        148.90         9.32 o                         
   3  10   1        188.58        210.32         9.67 o                         
   4  10   1         74.92         67.29         6.92 o                         
   5  10   1          9.09         12.97         4.11 o                         
   6  10   1         16.80         19.96         5.53 o                         
   7  10   1         55.92         46.22         7.37 o                         
  -5  11   1         39.58         39.79         5.85 o                         
  -4  11   1          5.34          6.82         4.88 o                         
  -3  11   1         44.47         28.73         6.28 o                         
  -2  11   1         18.38         20.46         6.24 o                         
  -1  11   1        317.20        345.21        15.71 o                         
   0  11   1         12.21         10.04         5.18 o                         
   1  11   1          0.17          2.32         4.02 o                         
   2  11   1          0.06         -1.80         5.94 o                         
   3  11   1         10.15          2.13         4.38 o                         
   4  11   1          7.51          5.98         5.44 o                         
   5  11   1          0.33          1.80         2.78 o                         
 -12   0   2        348.30        340.52        14.38 o                         
 -10   0   2        393.43        353.13        13.18 o                         
  -8   0   2          5.32          9.73         3.11 o                         
  -6   0   2        828.81        974.89        16.17 o                         
  -4   0   2       6420.46       6840.09        83.21 o                         
  -2   0   2       8608.37       9617.55       119.96 o                         
   0   0   2       3178.24       3590.76        60.37 o                         
   2   0   2       3805.62       4395.62        75.68 o                         
   4   0   2       2800.62       3014.02        48.63 o                         
   6   0   2          1.15          2.44         0.69 o                         
   8   0   2       1211.07       1209.62        19.90 o                         
  10   0   2         44.39         51.73         4.77 o                         
  12   0   2          3.83          7.13         3.49 o                         
 -13   1   2         10.68         16.30         4.05 o                         
 -12   1   2         96.16        112.23         6.45 o                         
 -11   1   2        561.70        555.99        12.81 o                         
 -10   1   2         10.31          7.11         2.32 o                         
  -9   1   2        139.13        112.29         4.95 o                         
  -8   1   2        222.85        201.47         5.54 o                         
  -7   1   2          3.73         -0.96         0.96 o                         
  -6   1   2        859.72        790.52        10.12 o                         
  -5   1   2          2.22          9.38         0.83 o                         
  -4   1   2       3793.96       4074.21        34.48 o                         
  -3   1   2        551.33        564.99         5.65 o                         
  -2   1   2        956.10       1016.19        10.85 o                         
  -1   1   2        131.34        170.63         2.76 o                         
   0   1   2      17196.61      17902.22       143.34 o                         
   1   1   2       1027.63       1005.03        10.26 o                         
   2   1   2       9017.61      10127.46        88.35 o                         
   3   1   2         88.84         72.93         2.27 o                         
   4   1   2          8.82         25.47         2.05 o                         
   5   1   2         47.38         35.39         2.55 o                         
   6   1   2        200.21        177.94         5.05 o                         
   7   1   2         75.30         84.68         3.16 o                         
   8   1   2         52.12         41.20         2.43 o                         
   9   1   2         27.53         27.88         2.77 o                         
  10   1   2        398.21        360.80         8.72 o                         
  11   1   2        118.45        124.28         6.34 o                         
  12   1   2         14.04         17.02         4.00 o                         
  13   1   2          0.01          0.66         2.40 o                         
 -13   2   2         39.82         33.95         8.10 o                         
 -12   2   2         11.28          8.42         2.95 o                         
 -11   2   2          5.42          0.71         2.56 o                         
 -10   2   2          7.68          6.43         2.24 o                         
  -9   2   2       2408.29       2250.44        32.78 o                         
  -8   2   2         36.84         36.70         3.53 o                         
  -7   2   2       1841.21       1892.34        25.01 o                         
  -6   2   2        504.57        496.86         6.68 o                         
  -5   2   2        147.90        150.71         3.10 o                         
  -4   2   2       1331.48       1525.09        15.15 o                         
  -3   2   2          7.34          2.15         0.57 o                         
  -2   2   2       3175.45       3599.53        33.13 o                         
  -1   2   2        685.96        649.16         6.81 o                         
   0   2   2       4731.06       5358.41        43.85 o                         
   1   2   2       2736.04       2684.73        23.79 o                         
   2   2   2         99.01        100.48         2.39 o                         
   3   2   2        864.15        930.92         9.36 o                         
   4   2   2         60.49         82.25         2.85 o                         
   5   2   2        149.75        110.97         2.46 o                         
   6   2   2        138.44        118.34         4.37 o                         
   7   2   2        479.04        445.46         8.88 o                         
   8   2   2        619.65        590.66         9.72 o                         
   9   2   2       2271.64       2094.65        28.44 o                         
  10   2   2          2.29          1.98         1.94 o                         
  11   2   2         33.66         39.63         3.95 o                         
  12   2   2         28.99         22.43         3.15 o                         
  13   2   2         76.95         83.19         5.63 o                         
 -13   3   2         17.78         13.32         3.51 o                         
 -12   3   2         30.56         33.56         4.10 o                         
 -11   3   2        556.94        597.97        13.80 o                         
 -10   3   2          1.39          2.97         2.27 o                         
  -9   3   2         54.81         69.37         5.09 o                         
  -8   3   2        149.89        158.75        10.18 o                         
  -7   3   2       1224.28       1219.77        19.41 o                         
  -6   3   2        335.92        334.41         7.44 o                         
  -5   3   2        319.74        404.77         6.44 o                         
  -4   3   2       1240.92       1350.85        13.38 o                         
  -3   3   2       9429.57      10112.13        82.59 o                         
  -2   3   2         19.64         40.67         1.70 o                         
  -1   3   2       2471.98       2802.26        24.60 o                         
   0   3   2        657.60        647.89         7.36 o                         
   1   3   2         12.18          6.49         0.95 o                         
   2   3   2        319.85        420.57         5.33 o                         
   3   3   2       1102.74       1145.04        11.58 o                         
   4   3   2       1336.80       1474.58        15.26 o                         
   5   3   2         25.63          9.51         1.19 o                         
   6   3   2        307.05        300.95         6.21 o                         
   7   3   2          0.56          1.45         1.07 o                         
   8   3   2         16.53         20.96         2.57 o                         
   9   3   2        118.13        123.24         5.19 o                         
  10   3   2         89.10         90.17         5.25 o                         
  11   3   2         47.34         51.82         4.40 o                         
  12   3   2         94.65         92.43         5.84 o                         
  13   3   2         20.30         17.52         5.68 o                         
 -12   4   2        103.57        119.84         7.76 o                         
 -11   4   2         29.05         35.28         4.45 o                         
 -10   4   2          2.04         -0.52         2.22 o                         
  -9   4   2        222.88        223.64         7.71 o                         
  -8   4   2         10.89          7.64         2.03 o                         
  -7   4   2         58.69         56.27         3.64 o                         
  -6   4   2         54.22         64.44         3.82 o                         
  -5   4   2        468.55        436.12         8.56 o                         
  -4   4   2        137.71        132.85         3.11 o                         
  -3   4   2         91.46         88.19         3.17 o                         
  -2   4   2        159.85        225.03         4.59 o                         
  -1   4   2          7.71          6.16         1.06 o                         
   0   4   2        308.48        283.19         4.63 o                         
   1   4   2       6685.75       7199.58        60.00 o                         
   2   4   2       1727.89       2161.76        20.25 o                         
   3   4   2        755.98        850.23        10.37 o                         
   4   4   2        849.95        831.39        10.49 o                         
   5   4   2        225.51        213.20         5.12 o                         
   6   4   2        953.13        850.29        12.38 o                         
   7   4   2          4.26          7.16         1.70 o                         
   8   4   2       1919.96       1813.96        25.95 o                         
   9   4   2         45.86         43.13         4.31 o                         
  10   4   2        263.60        316.26        10.31 o                         
  11   4   2          0.55          3.88         2.57 o                         
  12   4   2         11.00         10.85         3.14 o                         
 -12   5   2         14.18         12.65         4.43 o                         
 -11   5   2          0.27          0.17         2.86 o                         
 -10   5   2         70.27         61.94         5.75 o                         
  -9   5   2        177.26        193.78         6.54 o                         
  -8   5   2        137.85        145.93         5.68 o                         
  -7   5   2        826.25        778.55        14.52 o                         
  -6   5   2        823.18        814.38        13.82 o                         
  -5   5   2         44.60         53.51         2.65 o                         
  -4   5   2       3309.19       3318.19        34.12 o                         
  -3   5   2        134.57        150.28         3.82 o                         
  -2   5   2        542.82        572.12         8.34 o                         
  -1   5   2         53.34         70.65         2.71 o                         
   0   5   2        879.75        860.35         9.94 o                         
   1   5   2       1242.66       1208.66        13.94 o                         
   2   5   2        158.93        145.42         5.78 o                         
   3   5   2         96.88        127.68         4.39 o                         
   4   5   2         37.92         50.65         2.65 o                         
   5   5   2          2.04          7.34         1.80 o                         
   6   5   2        155.54        147.13         6.36 o                         
   7   5   2          4.72          2.94         2.06 o                         
   8   5   2        264.40        266.12         9.81 o                         
   9   5   2         33.41         38.17         4.68 o                         
  10   5   2         51.11         54.82         5.31 o                         
  11   5   2         53.71         54.59         5.81 o                         
  12   5   2        199.76        218.33         9.56 o                         
 -11   6   2         31.72         30.85         4.98 o                         
 -10   6   2          0.53          0.76         2.20 o                         
  -9   6   2         33.42         35.89         4.54 o                         
  -8   6   2         16.63         16.48         3.26 o                         
  -7   6   2        502.72        498.68        11.78 o                         
  -6   6   2        469.85        502.15        10.81 o                         
  -5   6   2         15.06          9.96         2.20 o                         
  -4   6   2         32.96         24.63         2.77 o                         
  -3   6   2         16.06         13.41         2.04 o                         
  -2   6   2          0.83          2.31         1.20 o                         
  -1   6   2         43.17         38.07         2.55 o                         
   0   6   2        262.34        222.82         5.33 o                         
   1   6   2        883.55        854.36        11.33 o                         
   2   6   2        492.16        499.49         8.97 o                         
   3   6   2        515.99        489.17         8.88 o                         
   4   6   2          0.59          1.45         1.42 o                         
   5   6   2        575.08        542.10        12.15 o                         
   6   6   2       1151.55       1134.13        19.98 o                         
   7   6   2         97.14        102.40         6.13 o                         
   8   6   2        162.98        153.02         7.00 o                         
   9   6   2          6.63          0.27         1.86 o                         
  10   6   2        196.62        225.81         9.89 o                         
  11   6   2          5.52          5.79         3.23 o                         
 -11   7   2         34.39         17.17         8.84 o                         
 -10   7   2          7.39          2.82         2.77 o                         
  -9   7   2         12.34         14.87         3.40 o                         
  -8   7   2         24.74         23.23         3.82 o                         
  -7   7   2         26.97         30.06         4.08 o                         
  -6   7   2         23.20         28.95         4.10 o                         
  -5   7   2        182.49        170.22         6.25 o                         
  -4   7   2         17.84         25.44         3.30 o                         
  -3   7   2       1734.64       1615.22        22.31 o                         
  -2   7   2        160.68        147.06         5.90 o                         
  -1   7   2        327.43        315.39         6.99 o                         
   0   7   2          0.15         -1.15         1.45 o                         
   1   7   2        423.45        404.09        11.82 o                         
   2   7   2        264.43        247.69         6.93 o                         
   3   7   2        214.21        183.63         5.95 o                         
   4   7   2         10.78          7.55         2.15 o                         
   5   7   2         78.35         77.10         4.50 o                         
   6   7   2          3.92          6.82         2.45 o                         
   7   7   2          0.15         -2.03         2.03 o                         
   8   7   2        327.11        332.73        11.22 o                         
   9   7   2        184.36        204.17         8.65 o                         
  10   7   2         65.59         79.12         9.32 o                         
 -10   8   2         51.66         34.55         8.17 o                         
  -9   8   2        119.60        129.73        10.04 o                         
  -8   8   2          0.02          4.75         2.87 o                         
  -7   8   2         69.81         77.88         6.68 o                         
  -6   8   2         23.63         23.41         3.28 o                         
  -5   8   2         36.36         21.63         3.58 o                         
  -4   8   2        249.25        240.01         8.44 o                         
  -3   8   2         97.85         98.49         6.80 o                         
  -2   8   2        109.61        108.78         6.22 o                         
  -1   8   2        227.79        217.59         8.56 o                         
   0   8   2        215.91        211.72        11.12 o                         
   1   8   2        192.83        189.94         6.56 o                         
   2   8   2         38.64         35.55         4.77 o                         
   3   8   2        128.65        113.99         5.95 o                         
   4   8   2        130.69        120.56         6.18 o                         
   5   8   2        610.99        595.59        12.95 o                         
   6   8   2          2.95          3.51         2.64 o                         
   7   8   2         46.51         63.76        10.08 o                         
   8   8   2         25.07         17.86         4.04 o                         
   9   8   2          0.14          2.13         2.67 o                         
  -8   9   2          7.21          7.52         4.59 o                         
  -7   9   2          3.79          5.74         4.43 o                         
  -6   9   2         36.85         33.47         4.05 o                         
  -5   9   2          6.15         10.78         3.03 o                         
  -4   9   2         27.37         21.18         5.18 o                         
  -3   9   2        224.70        202.01         8.99 o                         
  -2   9   2        284.31        281.05        10.49 o                         
  -1   9   2         11.89         12.73         4.11 o                         
   0   9   2        113.07        121.08         7.81 o                         
   1   9   2          4.72          1.49         3.27 o                         
   2   9   2        574.54        568.33        15.20 o                         
   3   9   2        112.14        114.68         6.94 o                         
   4   9   2         94.87         86.37         6.22 o                         
   5   9   2         49.85         44.84         6.14 o                         
   6   9   2          2.10          1.08         3.50 o                         
   7   9   2          9.01          8.70         4.07 o                         
   8   9   2          4.53          6.24         3.81 o                         
  -7  10   2          0.15         -3.30         3.30 o                         
  -6  10   2         61.26         67.73         5.85 o                         
  -5  10   2          0.31          3.55         2.98 o                         
  -4  10   2        364.13        368.47        16.95 o                         
  -3  10   2         86.98         86.43         8.47 o                         
  -2  10   2          5.53          4.25         5.92 o                         
  -1  10   2          0.58          0.37         3.52 o                         
   0  10   2          8.18          5.70         4.22 o                         
   1  10   2         61.00         61.34         7.73 o                         
   2  10   2        120.73        142.71        11.12 o                         
   3  10   2          5.05          5.07         3.32 o                         
   4  10   2        258.97        252.76        11.10 o                         
   5  10   2          5.04          3.18         3.18 o                         
   6  10   2         64.97         58.58         9.54 o                         
   7  10   2          0.08          0.61         3.80 o                         
  -5  11   2         18.29         12.53         4.88 o                         
  -4  11   2          0.76         -2.95         2.95 o                         
  -3  11   2         30.89         19.84         5.41 o                         
  -2  11   2          4.63          3.50         4.02 o                         
  -1  11   2         17.03          9.91         4.17 o                         
   0  11   2        181.79        195.41        21.48 o                         
   1  11   2         50.48         58.44         9.31 o                         
   2  11   2         17.98         22.44         6.54 o                         
   3  11   2         12.89         10.07         6.00 o                         
   4  11   2          0.08          6.10         4.23 o                         
   5  11   2          3.02          2.06         3.80 o                         
 -13   0   3         16.73         15.33         5.11 o                         
 -11   0   3        192.46        165.06         9.69 o                         
  -9   0   3       1070.60       1046.78        22.25 o                         
  -7   0   3        100.15        105.87         7.15 o                         
  -5   0   3       2138.83       2099.07        29.17 o                         
  -3   0   3       3000.08       2960.51        34.58 o                         
  -1   0   3          6.93          2.50         1.17 o                         
   1   0   3       7320.20       7967.08       102.69 o                         
   3   0   3       3787.41       4184.39        73.97 o                         
   5   0   3        204.99        237.47         8.30 o                         
   7   0   3        157.42        158.89         5.46 o                         
   9   0   3        963.39        983.03        25.64 o                         
  11   0   3         79.87         71.19         9.63 o                         
  13   0   3        201.99        225.07        21.29 o                         
 -13   1   3        125.80        106.78         6.95 o                         
 -12   1   3          9.05         11.52         3.33 o                         
 -11   1   3          6.81          9.83         2.82 o                         
 -10   1   3         31.68         32.28         4.72 o                         
  -9   1   3          0.04         -0.78         1.53 o                         
  -8   1   3        175.91        172.49         5.21 o                         
  -7   1   3        226.18        171.53         4.82 o                         
  -6   1   3        415.71        397.54         6.26 o                         
  -5   1   3          1.38          1.98         0.68 o                         
  -4   1   3       1908.70       1857.70        17.56 o                         
  -3   1   3        713.69        760.00         8.08 o                         
  -2   1   3      15192.54      16794.07       161.47 o                         
  -1   1   3       4435.52       4939.67        42.01 o                         
   0   1   3       3613.70       3884.93        33.06 o                         
   1   1   3        447.44        516.65         6.25 o                         
   2   1   3       1258.35       1361.05        13.42 o                         
   3   1   3        885.14        911.72        11.13 o                         
   4   1   3        418.75        438.34         7.47 o                         
   5   1   3        564.43        674.11         9.79 o                         
   6   1   3        876.30        865.34        13.09 o                         
   7   1   3        438.99        470.39         8.28 o                         
   8   1   3          2.39          5.37         1.63 o                         
   9   1   3         13.60         14.00         2.44 o                         
  10   1   3         91.08         94.57         4.37 o                         
  11   1   3        249.56        253.55         7.57 o                         
  12   1   3         13.15         15.12         2.90 o                         
  13   1   3          4.49          8.10         2.84 o                         
 -13   2   3          6.59          9.08         3.07 o                         
 -12   2   3          9.69          8.60         3.03 o                         
 -11   2   3         69.72         80.38         5.44 o                         
 -10   2   3         24.36         32.42         3.88 o                         
  -9   2   3         70.55         68.31         4.65 o                         
  -8   2   3          2.88          3.56         1.90 o                         
  -7   2   3        257.08        262.63         7.33 o                         
  -6   2   3        446.24        441.16         6.66 o                         
  -5   2   3         26.92         19.81         1.57 o                         
  -4   2   3       3068.68       3292.16        28.47 o                         
  -3   2   3       3133.67       3493.97        32.83 o                         
  -2   2   3        613.97        693.34         8.26 o                         
  -1   2   3      10276.51      11141.43        86.31 o                         
   0   2   3       1814.45       1868.57        17.92 o                         
   1   2   3       4151.75       4315.58        39.11 o                         
   2   2   3       4433.37       4494.70        37.22 o                         
   3   2   3         58.37         72.14         1.74 o                         
   4   2   3        753.21        727.87         7.97 o                         
   5   2   3         99.25        121.03         3.54 o                         
   6   2   3        297.39        332.33         9.17 o                         
   7   2   3        395.54        408.80         9.44 o                         
   8   2   3       1621.64       1495.50        20.85 o                         
   9   2   3         15.68         18.39         3.03 o                         
  10   2   3        268.85        247.72         9.57 o                         
  11   2   3          2.39          3.05         1.86 o                         
  12   2   3          2.27          2.08         2.07 o                         
  13   2   3          5.84         15.05         3.76 o                         
 -13   3   3        102.31        116.37        14.34 o                         
 -12   3   3        137.09        152.24         8.47 o                         
 -11   3   3          1.16          1.72         2.49 o                         
 -10   3   3          4.78          7.16         2.36 o                         
  -9   3   3        613.72        586.30        14.57 o                         
  -8   3   3        317.72        322.82         6.32 o                         
  -7   3   3        284.95        259.08         6.74 o                         
  -6   3   3        698.83        632.12        11.23 o                         
  -5   3   3         34.42         31.80         2.61 o                         
  -4   3   3       5892.75       6490.13        54.33 o                         
  -3   3   3        625.72        658.69         8.61 o                         
  -2   3   3       1664.76       1582.69        15.24 o                         
  -1   3   3       1712.68       1828.07        16.92 o                         
   0   3   3       1989.17       2115.98        19.86 o                         
   1   3   3       2502.46       2508.66        23.16 o                         
   2   3   3        692.32        739.91         8.39 o                         
   3   3   3         66.96         86.82         2.58 o                         
   4   3   3          9.44          3.57         0.85 o                         
   5   3   3         99.85         81.66         2.94 o                         
   6   3   3       1974.20       1904.70        19.21 o                         
   7   3   3         75.60         78.14         2.96 o                         
   8   3   3          9.16         12.95         2.05 o                         
   9   3   3        205.10        203.88         6.67 o                         
  10   3   3        356.38        348.25         9.53 o                         
  11   3   3          1.59          6.48         2.04 o                         
  12   3   3         47.76         46.98         4.46 o                         
 -12   4   3         19.78         28.03         5.60 o                         
 -11   4   3        224.59        233.92         8.26 o                         
 -10   4   3          1.19          0.03         2.11 o                         
  -9   4   3        171.22        164.49         7.92 o                         
  -8   4   3         49.01         43.90         4.10 o                         
  -7   4   3        316.90        277.35         7.20 o                         
  -6   4   3       1284.24       1224.59        17.57 o                         
  -5   4   3       1052.18       1024.68        12.66 o                         
  -4   4   3        799.37        783.33         9.42 o                         
  -3   4   3        331.96        309.40         5.77 o                         
  -2   4   3       5111.81       5352.44        44.11 o                         
  -1   4   3        328.20        324.60         4.88 o                         
   0   4   3        143.19        118.10         2.76 o                         
   1   4   3        503.82        581.15         7.34 o                         
   2   4   3          2.11          2.86         0.88 o                         
   3   4   3       2051.00       2099.10        19.72 o                         
   4   4   3        311.33        325.82         6.91 o                         
   5   4   3       1085.43       1046.24        13.92 o                         
   6   4   3         61.92         52.81         2.98 o                         
   7   4   3       1394.77       1325.39        18.17 o                         
   8   4   3         84.52         91.95         5.61 o                         
   9   4   3        137.17        127.04         6.06 o                         
  10   4   3        269.25        272.20         9.38 o                         
  11   4   3        107.55        118.42         7.25 o                         
  12   4   3          1.88          2.54         2.64 o                         
 -12   5   3          2.87          6.06         3.24 o                         
 -11   5   3         18.50         10.99         4.30 o                         
 -10   5   3         99.85        101.57         7.05 o                         
  -9   5   3       1319.56       1378.30        21.08 o                         
  -8   5   3        128.43        117.46         5.33 o                         
  -7   5   3        376.90        345.76         8.66 o                         
  -6   5   3         91.53         93.74         4.76 o                         
  -5   5   3        302.33        276.32         6.39 o                         
  -4   5   3        190.69        220.67         5.34 o                         
  -3   5   3          0.14         -0.90         0.90 o                         
  -2   5   3       1572.84       1771.87        18.04 o                         
  -1   5   3       1748.18       1659.36        16.38 o                         
   0   5   3        985.78       1010.93        11.20 o                         
   1   5   3         10.15          5.80         1.21 o                         
   2   5   3        169.20        175.84         4.38 o                         
   3   5   3       2093.38       1981.10        20.34 o                         
   4   5   3          5.03          5.00         1.28 o                         
   5   5   3        214.12        234.30         6.50 o                         
   6   5   3         34.11         31.69         3.40 o                         
   7   5   3         81.12         66.72         4.39 o                         
   8   5   3         20.33         21.74         3.06 o                         
   9   5   3        129.62        129.74         6.89 o                         
  10   5   3          0.56          3.90         2.66 o                         
  11   5   3        527.95        560.83        15.50 o                         
  12   5   3         34.39         41.14         5.51 o                         
 -11   6   3        266.91        285.46        12.05 o                         
 -10   6   3         50.50         48.07         4.06 o                         
  -9   6   3          6.12          5.81         2.42 o                         
  -8   6   3        106.26        129.61         6.48 o                         
  -7   6   3        207.00        207.21         7.05 o                         
  -6   6   3          1.13          0.80         2.16 o                         
  -5   6   3        150.51        140.63         4.89 o                         
  -4   6   3        204.22        189.31         5.84 o                         
  -3   6   3          7.61          9.13         1.91 o                         
  -2   6   3        817.05        782.49        11.44 o                         
  -1   6   3       2169.31       2257.70        22.95 o                         
   0   6   3         41.99         38.45         2.53 o                         
   1   6   3         69.14         66.15         3.22 o                         
   2   6   3          5.10          4.57         1.43 o                         
   3   6   3         67.40         65.28         3.76 o                         
   4   6   3         30.98         34.72         3.12 o                         
   5   6   3       1788.64       1704.19        26.18 o                         
   6   6   3         58.19         54.67         4.75 o                         
   7   6   3        138.35        124.88         6.56 o                         
   8   6   3         17.51         16.02         3.31 o                         
   9   6   3         54.01         69.43         6.32 o                         
  10   6   3          0.16          0.38         3.26 o                         
  11   6   3        198.48        239.58        10.99 o                         
 -11   7   3         46.25         21.85         8.84 o                         
 -10   7   3          0.11         -1.78         3.08 o                         
  -9   7   3        376.96        382.95        12.89 o                         
  -8   7   3          1.64          4.31         2.61 o                         
  -7   7   3          0.14          1.80         2.50 o                         
  -6   7   3          0.42         -1.01         2.07 o                         
  -5   7   3        200.37        183.85        10.61 o                         
  -4   7   3        398.49        379.76         8.99 o                         
  -3   7   3        477.50        451.63         9.82 o                         
  -2   7   3        507.94        501.11        10.21 o                         
  -1   7   3        722.05        684.69        11.63 o                         
   0   7   3        474.92        459.00        10.46 o                         
   1   7   3          0.86          0.53         1.51 o                         
   2   7   3        673.53        640.36        11.49 o                         
   3   7   3        644.55        620.25        11.58 o                         
   4   7   3         15.92         21.66         2.93 o                         
   5   7   3        155.76        131.40         4.60 o                         
   6   7   3        119.15        122.38         6.80 o                         
   7   7   3         39.34         35.44         4.66 o                         
   8   7   3        118.34        119.51         7.20 o                         
   9   7   3         21.66         26.55         4.10 o                         
  10   7   3        282.42        315.64        13.22 o                         
 -10   8   3         21.47          6.35         7.45 o                         
  -9   8   3         22.94         19.69         4.37 o                         
  -8   8   3         32.00         26.77         4.23 o                         
  -7   8   3         49.78         50.53         5.54 o                         
  -6   8   3        457.88        463.31        11.71 o                         
  -5   8   3         17.26          8.77         2.89 o                         
  -4   8   3          8.40         10.09         3.26 o                         
  -3   8   3        542.98        504.31        13.76 o                         
  -2   8   3        494.97        483.11        12.24 o                         
  -1   8   3        252.36        223.53         8.26 o                         
   0   8   3        381.77        365.28         9.59 o                         
   1   8   3         15.73         14.87         2.61 o                         
   2   8   3        281.94        274.38         8.30 o                         
   3   8   3        272.24        267.42        12.01 o                         
   4   8   3          0.12         -0.76         1.99 o                         
   5   8   3         84.32         92.42         5.09 o                         
   6   8   3         18.57         16.03         3.80 o                         
   7   8   3          4.45         -2.52         3.30 o                         
   8   8   3         64.91         88.12         6.79 o                         
   9   8   3         36.32         34.01         4.97 o                         
  -8   9   3         19.29         12.34         5.93 o                         
  -7   9   3          4.44          0.32         3.14 o                         
  -6   9   3          3.74          0.93         2.27 o                         
  -5   9   3         71.40         74.69         6.42 o                         
  -4   9   3         33.49         27.71         4.46 o                         
  -3   9   3         42.33         42.78         5.27 o                         
  -2   9   3        185.62        189.75         8.76 o                         
  -1   9   3         13.50          5.51         3.38 o                         
   0   9   3        152.13        147.48         8.56 o                         
   1   9   3        281.48        277.14         9.50 o                         
   2   9   3         89.83         86.01         6.80 o                         
   3   9   3         68.26         51.87         5.15 o                         
   4   9   3        137.26        149.09         7.57 o                         
   5   9   3         11.54         12.05         2.96 o                         
   6   9   3          2.06          0.23         4.50 o                         
   7   9   3         71.34         61.80         7.40 o                         
   8   9   3         53.99         54.39         7.06 o                         
  -7  10   3         25.42         20.71         5.77 o                         
  -6  10   3         10.30          5.60         2.98 o                         
  -5  10   3         12.34         11.82         3.59 o                         
  -4  10   3          0.07          3.83         2.89 o                         
  -3  10   3          0.34          0.88         3.11 o                         
  -2  10   3          0.16          0.79         3.56 o                         
  -1  10   3        150.26        170.96         9.68 o                         
   0  10   3          1.70          7.64         3.64 o                         
   1  10   3         19.46         14.23         4.88 o                         
   2  10   3        192.46        189.48         9.97 o                         
   3  10   3         50.36         41.33         8.20 o                         
   4  10   3          7.84          2.63         3.11 o                         
   5  10   3         45.79         47.24         5.47 o                         
   6  10   3          0.81          1.82         4.29 o                         
   7  10   3          7.34         11.64         5.71 o                         
  -5  11   3         39.01         37.09         5.44 o                         
  -4  11   3         15.89         21.85         5.54 o                         
  -3  11   3          0.89          6.14         4.34 o                         
  -2  11   3         82.53         62.47        10.30 o                         
  -1  11   3         66.50         71.34        11.28 o                         
   0  11   3         43.80         31.44         6.73 o                         
   1  11   3        141.30        178.24        12.33 o                         
   2  11   3          2.87          5.54         4.88 o                         
   3  11   3          3.61          0.54         5.88 o                         
   4  11   3         13.01         11.99         4.02 o                         
   5  11   3         13.44         16.81         4.74 o                         
 -12   0   4         40.46         49.68         7.96 o                         
 -10   0   4       1654.37       1526.71        34.03 o                         
  -8   0   4        390.18        348.37        10.82 o                         
  -6   0   4          0.26         -0.33         1.01 o                         
  -4   0   4       1488.26       1646.42        19.72 o                         
  -2   0   4         12.85          7.77         1.74 o                         
   0   0   4       4419.10       4848.42        63.47 o                         
   2   0   4        178.15        219.46         5.71 o                         
   4   0   4        116.33        143.67         6.65 o                         
   6   0   4        113.96         70.76         4.99 o                         
   8   0   4         44.98         35.69         2.61 o                         
  10   0   4         45.95         63.01         4.94 o                         
  12   0   4         30.35         28.36         5.21 o                         
 -13   1   4         51.07         51.01         5.47 o                         
 -12   1   4         86.16        104.41         6.83 o                         
 -11   1   4        155.26        167.08         7.32 o                         
 -10   1   4         71.31         67.98         4.94 o                         
  -9   1   4        155.16        140.55         5.46 o                         
  -8   1   4        410.26        408.35         8.97 o                         
  -7   1   4        720.18        723.97        12.51 o                         
  -6   1   4         52.42         40.52         1.98 o                         
  -5   1   4        279.88        307.19         4.86 o                         
  -4   1   4        880.21        961.15         9.52 o                         
  -3   1   4        109.27        107.32         2.35 o                         
  -2   1   4        625.71        623.98         7.37 o                         
  -1   1   4        297.58        337.05         4.01 o                         
   0   1   4        599.73        554.32         5.89 o                         
   1   1   4         52.70         52.66         1.49 o                         
   2   1   4       5378.76       6020.75        50.94 o                         
   3   1   4         98.03        112.57         2.76 o                         
   4   1   4        165.18        213.61         4.30 o                         
   5   1   4        886.68        864.58        12.93 o                         
   6   1   4        173.98        184.98         4.52 o                         
   7   1   4        667.47        626.89        12.83 o                         
   8   1   4         31.39         31.27         3.02 o                         
   9   1   4         61.90         73.82         4.32 o                         
  10   1   4        450.42        431.41         9.42 o                         
  11   1   4         91.61         93.66         4.94 o                         
  12   1   4          3.62          1.16         2.03 o                         
  13   1   4          9.81          4.41         4.46 o                         
 -13   2   4          0.21         -2.34         2.40 o                         
 -12   2   4          5.20          7.69         2.95 o                         
 -11   2   4          6.66          2.44         2.39 o                         
 -10   2   4         18.70         16.60         3.09 o                         
  -9   2   4         17.73         18.77         3.74 o                         
  -8   2   4          2.60          3.01         1.92 o                         
  -7   2   4        304.83        284.38         6.16 o                         
  -6   2   4         12.38         21.09         1.76 o                         
  -5   2   4        650.84        604.97         8.86 o                         
  -4   2   4        583.31        615.33         7.42 o                         
  -3   2   4        717.70        768.63         9.26 o                         
  -2   2   4         58.69         66.15         2.20 o                         
  -1   2   4       1633.62       1675.04        14.15 o                         
   0   2   4          5.81          0.79         0.66 o                         
   1   2   4      26150.96      27940.49       232.22 o                         
   2   2   4       4443.61       4801.96        38.22 o                         
   3   2   4        520.52        497.34         5.63 o                         
   4   2   4         85.15         80.71         2.74 o                         
   5   2   4         56.65         53.73         2.30 o                         
   6   2   4       1625.78       1762.88        22.06 o                         
   7   2   4          4.55          2.29         1.48 o                         
   8   2   4        130.99        146.38         5.42 o                         
   9   2   4        169.70        170.11         6.08 o                         
  10   2   4         14.57         12.33         3.19 o                         
  11   2   4        654.54        748.87        17.49 o                         
  12   2   4         84.72        101.60        11.67 o                         
  13   2   4         11.72         13.16         5.30 o                         
 -13   3   4        242.26        249.65        11.24 o                         
 -12   3   4          1.54          1.48         2.72 o                         
 -11   3   4         72.60         70.56         6.64 o                         
 -10   3   4          0.05         -1.69         2.11 o                         
  -9   3   4        503.77        502.70        11.78 o                         
  -8   3   4        158.19        138.06         5.78 o                         
  -7   3   4         79.83         89.75         4.24 o                         
  -6   3   4          0.36          2.55         1.54 o                         
  -5   3   4         95.08        103.08         3.79 o                         
  -4   3   4        523.37        545.15         7.82 o                         
  -3   3   4       2721.14       2643.98        25.10 o                         
  -2   3   4        348.45        376.62         5.06 o                         
  -1   3   4        951.82        984.57         9.55 o                         
   0   3   4       2447.09       2541.72        21.77 o                         
   1   3   4        363.31        340.99         7.01 o                         
   2   3   4          0.03         -0.68         0.68 o                         
   3   3   4         11.99          9.74         1.27 o                         
   4   3   4         70.33         68.71         2.43 o                         
   5   3   4       4163.13       4297.39        37.41 o                         
   6   3   4        386.42        366.80         5.20 o                         
   7   3   4        272.80        291.91         8.07 o                         
   8   3   4        130.75        116.05         4.20 o                         
   9   3   4        257.75        246.86         8.16 o                         
  10   3   4        969.71        972.88        19.03 o                         
  11   3   4          0.01          0.72         3.57 o                         
  12   3   4          0.09         -2.86         3.05 o                         
 -12   4   4         34.39         42.05         4.57 o                         
 -11   4   4          0.21          0.43         2.20 o                         
 -10   4   4        150.80        125.33         6.74 o                         
  -9   4   4        242.22        205.13         7.80 o                         
  -8   4   4        131.37        141.65         5.80 o                         
  -7   4   4        318.52        306.04         8.07 o                         
  -6   4   4        113.48        100.46         4.36 o                         
  -5   4   4        437.24        464.25         7.62 o                         
  -4   4   4       1094.63       1043.05        13.14 o                         
  -3   4   4       3116.29       3310.34        29.76 o                         
  -2   4   4        464.51        418.67         6.37 o                         
  -1   4   4         36.89         51.80         2.06 o                         
   0   4   4       1190.40       1143.92        12.03 o                         
   1   4   4        707.24        713.18         8.45 o                         
   2   4   4       1441.61       1516.32        15.01 o                         
   3   4   4       2753.12       2903.44        26.17 o                         
   4   4   4          0.69          1.47         0.95 o                         
   5   4   4        779.53        735.37        11.39 o                         
   6   4   4       1286.95       1195.53        15.71 o                         
   7   4   4          7.66         13.69         1.98 o                         
   8   4   4          5.22          2.14         2.13 o                         
   9   4   4        300.04        306.09         9.50 o                         
  10   4   4          0.34         -0.57         3.06 o                         
  11   4   4        163.96        181.75         9.84 o                         
  12   4   4        318.65        331.31        10.70 o                         
 -12   5   4        199.04        235.83        10.00 o                         
 -11   5   4          6.57         11.32         3.23 o                         
 -10   5   4          1.72          5.84         3.36 o                         
  -9   5   4        119.05        117.17         5.69 o                         
  -8   5   4        295.88        263.32         7.81 o                         
  -7   5   4        748.62        669.00        12.79 o                         
  -6   5   4       2023.18       1940.85        25.73 o                         
  -5   5   4         67.17         65.51         3.50 o                         
  -4   5   4        188.20        189.59         4.94 o                         
  -3   5   4        495.45        471.61         7.29 o                         
  -2   5   4          1.05         -0.11         1.05 o                         
  -1   5   4        413.07        453.23         6.57 o                         
   0   5   4        924.46        947.44        10.71 o                         
   1   5   4        355.10        342.38         7.61 o                         
   2   5   4       1204.98       1152.42        13.31 o                         
   3   5   4        558.91        582.96         8.67 o                         
   4   5   4         19.89         23.53         2.42 o                         
   5   5   4         15.26         13.22         2.20 o                         
   6   5   4        406.34        371.82         8.90 o                         
   7   5   4          5.79          3.90         2.17 o                         
   8   5   4        693.53        674.48        13.43 o                         
   9   5   4        211.60        220.30         8.67 o                         
  10   5   4        192.89        210.10         8.64 o                         
  11   5   4          1.24          2.95         3.18 o                         
  12   5   4        247.02        279.36        12.23 o                         
 -11   6   4          7.05          7.01         3.45 o                         
 -10   6   4          9.37          9.90         2.86 o                         
  -9   6   4         67.59         60.36         5.04 o                         
  -8   6   4        344.82        329.81         9.97 o                         
  -7   6   4          9.12          7.12         2.44 o                         
  -6   6   4         24.12         25.18         3.63 o                         
  -5   6   4         20.88         20.83         2.57 o                         
  -4   6   4       1392.63       1314.62        18.85 o                         
  -3   6   4         84.67        104.04         4.06 o                         
  -2   6   4        350.01        305.56         6.53 o                         
  -1   6   4         32.29         41.05         2.79 o                         
   0   6   4        244.67        231.55         5.53 o                         
   1   6   4         41.92         59.79         3.28 o                         
   2   6   4         65.22         58.18         3.29 o                         
   3   6   4        456.04        428.70         8.68 o                         
   4   6   4        499.66        453.49         8.86 o                         
   5   6   4         17.75         27.62         3.54 o                         
   6   6   4         24.30         26.11         3.76 o                         
   7   6   4        372.72        348.13        10.64 o                         
   8   6   4        585.22        558.93        13.88 o                         
   9   6   4        111.46        114.48         7.81 o                         
  10   6   4          0.46          3.96         3.07 o                         
  11   6   4         37.13         40.08         5.64 o                         
 -10   7   4          0.01          1.20         2.57 o                         
  -9   7   4         11.57         14.36         3.29 o                         
  -8   7   4          0.07          0.39         2.36 o                         
  -7   7   4        230.78        243.97         8.63 o                         
  -6   7   4        472.57        443.96        10.54 o                         
  -5   7   4        916.41        885.81        16.31 o                         
  -4   7   4         69.38         75.28         4.82 o                         
  -3   7   4        371.74        326.10         8.21 o                         
  -2   7   4         12.72         14.62         2.67 o                         
  -1   7   4          7.33          1.85         1.66 o                         
   0   7   4          2.30          2.34         1.73 o                         
   1   7   4          2.05          1.99         1.70 o                         
   2   7   4         18.59         18.06         2.53 o                         
   3   7   4         21.96         24.82         2.93 o                         
   4   7   4        307.42        307.69         8.43 o                         
   5   7   4       1329.06       1267.55        24.07 o                         
   6   7   4         11.43          8.21         2.89 o                         
   7   7   4          4.46          4.29         2.47 o                         
   8   7   4         14.02         11.34         3.37 o                         
   9   7   4         14.53         13.80         4.07 o                         
  10   7   4          9.70         15.51         5.11 o                         
 -10   8   4         17.26         19.55         5.83 o                         
  -9   8   4         36.86         31.48         6.33 o                         
  -8   8   4         20.46         17.66         4.43 o                         
  -7   8   4        131.64        160.74         8.79 o                         
  -6   8   4        100.79         87.42         5.84 o                         
  -5   8   4         44.58         37.11         4.61 o                         
  -4   8   4        107.84        106.07         6.75 o                         
  -3   8   4        368.25        361.16        17.01 o                         
  -2   8   4        227.83        197.83         7.70 o                         
  -1   8   4        392.97        409.47        11.85 o                         
   0   8   4         18.89         21.44         3.35 o                         
   1   8   4        135.42        131.59         5.52 o                         
   2   8   4         14.71         14.61         2.83 o                         
   3   8   4        423.72        417.05        13.34 o                         
   4   8   4        218.42        211.74         8.31 o                         
   5   8   4          0.02         -0.26         2.17 o                         
   6   8   4        131.78        130.10         7.48 o                         
   7   8   4        251.38        251.98        10.30 o                         
   8   8   4         90.89         95.54         7.30 o                         
   9   8   4         14.78         13.60         3.24 o                         
  -8   9   4         50.27         46.35         6.99 o                         
  -7   9   4          4.64          3.89         3.70 o                         
  -6   9   4         40.07         42.47         4.92 o                         
  -5   9   4          9.71         10.96         3.27 o                         
  -4   9   4        104.66        103.99         7.21 o                         
  -3   9   4          5.39          5.03         3.25 o                         
  -2   9   4         55.37         50.63         5.59 o                         
  -1   9   4         54.53         73.68        11.06 o                         
   0   9   4         75.14         68.07         6.80 o                         
   1   9   4          5.60          4.42         2.62 o                         
   2   9   4         85.82         96.38         6.50 o                         
   3   9   4         37.05         35.30         4.79 o                         
   4   9   4         27.60         24.61         4.12 o                         
   5   9   4         54.47         51.96         5.47 o                         
   6   9   4        196.06        190.90        10.34 o                         
   7   9   4         21.18         28.61         6.24 o                         
   8   9   4        106.01        117.91         8.66 o                         
  -7  10   4         26.76         22.15         5.28 o                         
  -6  10   4          8.32          7.13         3.07 o                         
  -5  10   4         31.84         31.49         6.05 o                         
  -4  10   4        277.44        296.88        16.96 o                         
  -3  10   4         31.77         31.80         6.37 o                         
  -2  10   4         13.46         16.71         4.44 o                         
  -1  10   4          5.42          6.72         3.53 o                         
   0  10   4        138.58        133.85         8.94 o                         
   1  10   4          0.33         -2.84         3.41 o                         
   2  10   4          3.29          8.23         4.32 o                         
   3  10   4        298.69        310.29        12.83 o                         
   4  10   4          6.20          7.44         3.35 o                         
   5  10   4         15.25         18.88         3.61 o                         
   6  10   4         74.83         76.85         8.19 o                         
   7  10   4         18.19         27.57        10.30 o                         
  -5  11   4          4.95          7.29         4.43 o                         
  -4  11   4        182.88        198.75        18.54 o                         
  -3  11   4        103.58         92.46        12.84 o                         
  -2  11   4          9.32         14.41         4.50 o                         
  -1  11   4         28.45         24.59         5.67 o                         
   0  11   4          0.98          2.26         3.82 o                         
   1  11   4         12.85         22.26         6.66 o                         
   2  11   4         24.12         30.04         8.03 o                         
   3  11   4          4.82          6.16         3.89 o                         
   4  11   4         38.81         44.09         5.97 o                         
 -13   0   5        107.89        119.44        11.04 o                         
 -11   0   5          0.30         -2.73         2.73 o                         
  -9   0   5        377.22        322.12        12.69 o                         
  -7   0   5        903.52        785.09        20.52 o                         
  -5   0   5       1954.55       1954.54        23.50 o                         
  -3   0   5        432.67        430.00         8.78 o                         
  -1   0   5      12723.92      13733.28       149.54 o                         
   1   0   5      45946.17      51176.20       659.92 o                         
   3   0   5       2873.83       3464.56        46.98 o                         
   5   0   5        508.19        497.11        14.90 o                         
   7   0   5        184.35        190.29         6.01 o                         
   9   0   5         66.68         62.55         4.67 o                         
  11   0   5         20.95         26.52         4.20 o                         
  13   0   5         13.59         10.00         7.09 o                         
 -13   1   5         30.77         27.23         4.46 o                         
 -12   1   5         20.02         15.39         4.14 o                         
 -11   1   5        169.17        189.39         7.93 o                         
 -10   1   5         38.25         40.16         4.52 o                         
  -9   1   5        452.80        381.75        10.10 o                         
  -8   1   5         76.26         83.42         4.69 o                         
  -7   1   5        161.45        150.77         4.86 o                         
  -6   1   5         31.40         28.68         2.01 o                         
  -5   1   5        242.11        298.31         5.44 o                         
  -4   1   5         39.50         46.28         2.44 o                         
  -3   1   5       4142.57       4186.10        38.74 o                         
  -2   1   5        388.52        430.00         5.23 o                         
  -1   1   5      10664.96      11729.53        90.64 o                         
   0   1   5        108.11         75.57         1.73 o                         
   1   1   5        412.46        374.78         5.01 o                         
   2   1   5       4576.69       4895.35        43.75 o                         
   3   1   5        174.59        212.03         2.84 o                         
   4   1   5       1250.50       1329.81        16.86 o                         
   5   1   5       1046.49       1056.62        13.83 o                         
   6   1   5        288.76        296.52         6.80 o                         
   7   1   5         17.37         22.33         2.33 o                         
   8   1   5         59.73         73.80         4.15 o                         
   9   1   5        645.91        680.04        12.80 o                         
  10   1   5          0.04         -1.31         2.09 o                         
  11   1   5          3.82          2.50         1.98 o                         
  12   1   5          0.02         -3.35         3.35 o                         
  13   1   5          8.40         15.50         4.13 o                         
 -13   2   5         92.79        103.46         7.08 o                         
 -12   2   5        280.65        319.23        10.91 o                         
 -11   2   5          2.81         -0.11         2.79 o                         
 -10   2   5         38.91         30.32         3.94 o                         
  -9   2   5         36.92         63.19         4.87 o                         
  -8   2   5        330.89        290.96         8.07 o                         
  -7   2   5        445.59        466.82         8.21 o                         
  -6   2   5        268.23        292.64         6.08 o                         
  -5   2   5        751.25        764.83         8.44 o                         
  -4   2   5       1600.48       1633.55        17.41 o                         
  -3   2   5        924.08        944.84        12.19 o                         
  -2   2   5        347.17        393.63         5.50 o                         
  -1   2   5       2816.36       3075.69        25.35 o                         
   0   2   5      10460.90      11240.05        87.29 o                         
   1   2   5       9694.60      10813.86        94.91 o                         
   2   2   5         92.89         62.29         2.32 o                         
   3   2   5        110.69        107.73         2.46 o                         
   4   2   5       3252.07       3266.84        27.41 o                         
   5   2   5          0.66          1.78         0.99 o                         
   6   2   5        143.50        136.43         7.44 o                         
   7   2   5         37.70         46.36         3.21 o                         
   8   2   5         15.79         19.26         2.53 o                         
   9   2   5          0.60          0.83         1.89 o                         
  10   2   5        823.56        875.04        17.99 o                         
  11   2   5         58.61         57.41         5.57 o                         
  12   2   5        102.97        122.67        10.82 o                         
  13   2   5         22.69         20.38         5.38 o                         
 -13   3   5         66.51         71.33         7.73 o                         
 -12   3   5         17.32         13.03         3.91 o                         
 -11   3   5        118.23         98.91         6.48 o                         
 -10   3   5         52.60         57.40         6.11 o                         
  -9   3   5          2.45          2.32         2.17 o                         
  -8   3   5        300.79        333.79         7.93 o                         
  -7   3   5        775.39        742.70        13.26 o                         
  -6   3   5        327.83        342.27         7.94 o                         
  -5   3   5        343.09        335.27         6.89 o                         
  -4   3   5        769.19        826.43        10.65 o                         
  -3   3   5       2220.65       2218.78        22.86 o                         
  -2   3   5         14.56          6.35         1.00 o                         
  -1   3   5         78.52         63.18         1.92 o                         
   0   3   5         30.79         56.02         1.67 o                         
   1   3   5       2416.23       2588.22        25.27 o                         
   2   3   5       3910.03       4052.18        36.00 o                         
   3   3   5        176.02        161.07         3.54 o                         
   4   3   5        265.22        265.54         5.22 o                         
   5   3   5         94.43         71.95         2.25 o                         
   6   3   5        879.92        847.39        11.10 o                         
   7   3   5       1703.61       1653.77        18.95 o                         
   8   3   5        113.71        114.20         4.24 o                         
   9   3   5         44.74         44.96         3.43 o                         
  10   3   5         73.22         85.13         7.09 o                         
  11   3   5          4.98          2.05         3.85 o                         
  12   3   5          0.43          1.90         3.65 o                         
 -12   4   5          0.18          4.51         2.57 o                         
 -11   4   5          8.73         11.30         3.20 o                         
 -10   4   5          0.42          2.27         2.39 o                         
  -9   4   5         42.94         42.60         3.84 o                         
  -8   4   5        373.32        358.62         9.25 o                         
  -7   4   5        556.65        500.96        11.97 o                         
  -6   4   5         15.45         16.19         2.65 o                         
  -5   4   5        436.17        445.86         8.47 o                         
  -4   4   5        827.39        900.63        13.36 o                         
  -3   4   5         92.27         97.68         3.22 o                         
  -2   4   5        979.92        979.15        11.49 o                         
  -1   4   5       4334.00       4542.93        37.95 o                         
   0   4   5        603.88        665.46         7.83 o                         
   1   4   5       1791.11       1899.38        19.25 o                         
   2   4   5        983.28        956.74        10.69 o                         
   3   4   5        151.78        179.14         3.92 o                         
   4   4   5        123.62        105.11         5.25 o                         
   5   4   5         20.00         21.03         2.15 o                         
   6   4   5          2.96          1.83         1.34 o                         
   7   4   5       1239.75       1248.76        16.59 o                         
   8   4   5         21.95         24.81         3.22 o                         
   9   4   5        119.60        125.64         6.28 o                         
  10   4   5         41.66         53.34         6.05 o                         
  11   4   5         83.39         78.22         5.42 o                         
  12   4   5         40.15         54.95         4.60 o                         
 -12   5   5         11.19          7.40         3.17 o                         
 -11   5   5        124.91        148.52         7.31 o                         
 -10   5   5        140.11        161.07         6.73 o                         
  -9   5   5          2.75          2.27         2.01 o                         
  -8   5   5          5.80         13.17         2.80 o                         
  -7   5   5         29.76         25.32         3.26 o                         
  -6   5   5         49.72         49.91         3.21 o                         
  -5   5   5        602.83        541.39         9.74 o                         
  -4   5   5          0.06          2.00         1.39 o                         
  -3   5   5       1502.42       1423.21        16.42 o                         
  -2   5   5         98.71        101.29         3.16 o                         
  -1   5   5        612.82        658.10         8.45 o                         
   0   5   5         43.23         43.22         2.20 o                         
   1   5   5       3344.23       3634.80        32.87 o                         
   2   5   5        146.09        152.30         6.61 o                         
   3   5   5         72.46         50.95         2.53 o                         
   4   5   5        492.82        467.09        12.81 o                         
   5   5   5       1023.81        963.89        15.49 o                         
   6   5   5        206.96        188.76         6.48 o                         
   7   5   5        608.88        565.20        13.03 o                         
   8   5   5          2.92          4.40         2.87 o                         
   9   5   5          0.84          2.83         2.38 o                         
  10   5   5         52.32         51.22         6.47 o                         
  11   5   5         22.15         29.27         4.29 o                         
 -11   6   5         74.79         86.37         7.30 o                         
 -10   6   5         42.00         45.74         4.62 o                         
  -9   6   5        429.66        474.46        17.25 o                         
  -8   6   5          0.66         -0.83         1.98 o                         
  -7   6   5          9.94         14.03         2.90 o                         
  -6   6   5       1582.75       1513.91        20.47 o                         
  -5   6   5        330.55        341.40         7.90 o                         
  -4   6   5        189.08        190.62         6.08 o                         
  -3   6   5         49.06         43.79         3.40 o                         
  -2   6   5        997.19        980.37        13.47 o                         
  -1   6   5        767.94        732.24        11.06 o                         
   0   6   5        254.98        272.18         6.96 o                         
   1   6   5        896.27        911.14        12.70 o                         
   2   6   5         58.32         62.48         3.46 o                         
   3   6   5        315.02        305.24         7.15 o                         
   4   6   5         82.20         85.01         3.80 o                         
   5   6   5          6.36          5.95         2.11 o                         
   6   6   5        298.84        281.98         9.37 o                         
   7   6   5        513.24        482.22        16.56 o                         
   8   6   5         74.13         68.41         5.47 o                         
   9   6   5        263.33        272.55        12.05 o                         
  10   6   5          0.31          0.98         2.59 o                         
  11   6   5         32.14         35.08         5.28 o                         
 -10   7   5          0.34          1.49         2.59 o                         
  -9   7   5          1.61          0.38         2.42 o                         
  -8   7   5        190.79        190.66         7.91 o                         
  -7   7   5          7.24          5.52         2.76 o                         
  -6   7   5         13.44         15.67         2.73 o                         
  -5   7   5        279.30        290.90         8.11 o                         
  -4   7   5         69.82         73.68         5.08 o                         
  -3   7   5          7.39         11.71         2.59 o                         
  -2   7   5         79.35         89.88         4.95 o                         
  -1   7   5         31.21         33.47         3.87 o                         
   0   7   5        577.16        557.83        10.39 o                         
   1   7   5         17.31          9.57         2.23 o                         
   2   7   5        465.03        447.75         9.62 o                         
   3   7   5         19.16         21.88         2.71 o                         
   4   7   5         44.03         37.55         3.61 o                         
   5   7   5          4.71          5.27         2.51 o                         
   6   7   5         76.42         89.98         6.75 o                         
   7   7   5          0.08         -0.30         2.27 o                         
   8   7   5          1.25          4.70         2.41 o                         
   9   7   5          0.77          4.88         2.47 o                         
  10   7   5         76.15        112.21        12.50 o                         
 -10   8   5         87.96         88.96        18.73 o                         
  -9   8   5         61.65         58.81         6.11 o                         
  -8   8   5          0.06         -1.77         2.78 o                         
  -7   8   5        122.73        122.49         8.46 o                         
  -6   8   5        366.38        356.90        12.68 o                         
  -5   8   5         62.74         51.71         5.46 o                         
  -4   8   5          1.04          2.52         2.63 o                         
  -3   8   5        301.95        313.22        12.12 o                         
  -2   8   5          0.06         -1.37         2.11 o                         
  -1   8   5        546.38        531.23        12.99 o                         
   0   8   5        379.89        362.40        10.37 o                         
   1   8   5          8.10         11.63         2.65 o                         
   2   8   5        411.59        414.73        11.75 o                         
   3   8   5          0.02          0.22         2.21 o                         
   4   8   5          5.76         12.33         2.88 o                         
   5   8   5         28.84         17.84         5.39 o                         
   6   8   5          0.86          1.42         2.87 o                         
   7   8   5        129.02        123.56         8.76 o                         
   8   8   5          0.31          0.04         2.80 o                         
   9   8   5          0.02          1.66         2.75 o                         
  -8   9   5         19.01         20.39         4.98 o                         
  -7   9   5         61.26         75.99        10.15 o                         
  -6   9   5          3.09          0.38         2.57 o                         
  -5   9   5         42.77         46.33         5.62 o                         
  -4   9   5          8.29         11.20         3.66 o                         
  -3   9   5         91.12        108.32         7.89 o                         
  -2   9   5        107.00        104.52         7.63 o                         
  -1   9   5          0.03         -0.07         3.00 o                         
   0   9   5        422.50        417.97        14.10 o                         
   1   9   5        266.62        265.17        10.30 o                         
   2   9   5         57.52         63.00         6.21 o                         
   3   9   5         28.28         20.89         4.23 o                         
   4   9   5          2.98         -1.16         3.06 o                         
   5   9   5         74.68         91.62         5.36 o                         
   6   9   5          1.02          1.02         3.64 o                         
   7   9   5         18.23         18.32         4.67 o                         
   8   9   5         30.39         32.87         5.31 o                         
  -7  10   5         30.02         28.36         5.44 o                         
  -6  10   5         13.78          6.61         3.33 o                         
  -5  10   5         17.54          9.48         3.67 o                         
  -4  10   5         58.32         63.93         6.94 o                         
  -3  10   5         81.38         75.76         9.26 o                         
  -2  10   5        288.02        259.51        13.05 o                         
  -1  10   5        185.17        171.79        12.44 o                         
   0  10   5         61.39         49.79         8.81 o                         
   1  10   5         27.83         23.11        10.00 o                         
   2  10   5          6.16         11.47         4.70 o                         
   3  10   5          9.37          4.10         3.14 o                         
   4  10   5          8.75          2.44         2.97 o                         
   5  10   5         22.66         17.93         3.17 o                         
   6  10   5          5.92          5.65         3.87 o                         
  -5  11   5         16.88         14.05        11.45 o                         
  -4  11   5          7.96         10.61         4.81 o                         
  -3  11   5         74.21         73.94         8.95 o                         
  -2  11   5         31.76         21.47         5.50 o                         
  -1  11   5         15.53          8.69         4.27 o                         
   0  11   5         35.18         41.10         8.22 o                         
   1  11   5         14.92         12.93         6.62 o                         
   2  11   5         14.48          6.73         7.28 o                         
   3  11   5         19.71         17.19         5.11 o                         
   4  11   5          2.50          0.53         2.87 o                         
 -12   0   6         71.58         78.07         9.41 o                         
 -10   0   6        412.64        370.65        14.62 o                         
  -8   0   6        798.64        748.97        17.68 o                         
  -6   0   6       4736.80       4603.50        55.35 o                         
  -4   0   6       1269.54       1321.59        20.47 o                         
  -2   0   6        559.80        659.82        10.74 o                         
   0   0   6       6193.49       7059.22        84.42 o                         
   2   0   6      11164.76      11860.70       129.26 o                         
   4   0   6       1040.67       1191.48        18.53 o                         
   6   0   6         75.29         84.41         5.09 o                         
   8   0   6         12.77         10.86         2.33 o                         
  10   0   6        389.10        388.41        12.69 o                         
  12   0   6         71.08         92.10         7.24 o                         
 -13   1   6          7.10         11.44         3.47 o                         
 -12   1   6          1.01          2.93         2.84 o                         
 -11   1   6        120.13        112.54         8.12 o                         
 -10   1   6        277.07        239.40         9.69 o                         
  -9   1   6        365.19        363.58        10.50 o                         
  -8   1   6        899.04        851.55        17.82 o                         
  -7   1   6        201.18        171.48         4.28 o                         
  -6   1   6        518.84        574.34         7.25 o                         
  -5   1   6        427.20        443.09         6.09 o                         
  -4   1   6        813.02        901.09        10.34 o                         
  -3   1   6       1570.64       1631.79        16.23 o                         
  -2   1   6        233.78        190.69         3.26 o                         
  -1   1   6          5.38          9.76         0.89 o                         
   0   1   6      17019.97      18529.34       147.84 o                         
   1   1   6       3676.94       3868.25        41.32 o                         
   2   1   6        425.53        416.41         4.86 o                         
   3   1   6        398.21        423.08         6.39 o                         
   4   1   6       1317.75       1377.44        16.39 o                         
   5   1   6        532.67        586.82         8.60 o                         
   6   1   6         67.64         83.33         3.16 o                         
   7   1   6          8.63         12.35         2.42 o                         
   8   1   6         69.83         79.01         4.18 o                         
   9   1   6        256.79        240.66         7.41 o                         
  10   1   6          0.02          0.32         1.93 o                         
  11   1   6         45.53         49.12         5.94 o                         
  12   1   6        160.13        166.61         8.92 o                         
  13   1   6         21.98         29.83         5.68 o                         
 -13   2   6        114.69        138.49         8.90 o                         
 -12   2   6          1.82          3.20         2.65 o                         
 -11   2   6         78.47         65.49         5.59 o                         
 -10   2   6          0.53         -0.31         2.00 o                         
  -9   2   6        750.93        675.84        14.02 o                         
  -8   2   6        257.19        256.55         6.60 o                         
  -7   2   6         85.92         87.19         4.06 o                         
  -6   2   6        321.82        320.72         5.40 o                         
  -5   2   6        250.97        296.67         4.87 o                         
  -4   2   6          1.86          2.03         0.99 o                         
  -3   2   6        305.09        271.81         4.71 o                         
  -2   2   6        590.48        538.44         6.31 o                         
  -1   2   6      13649.99      14638.40       117.66 o                         
   0   2   6        498.98        438.52         4.96 o                         
   1   2   6       8634.34       8895.55        78.75 o                         
   2   2   6         43.27         49.70         1.38 o                         
   3   2   6          7.12          2.56         1.08 o                         
   4   2   6        253.77        279.91         4.81 o                         
   5   2   6        420.40        459.20         9.50 o                         
   6   2   6        125.86        115.03         4.16 o                         
   7   2   6        224.04        211.67         5.70 o                         
   8   2   6        336.07        328.39         8.54 o                         
   9   2   6        312.29        323.07         8.57 o                         
  10   2   6         24.14         33.58         4.25 o                         
  11   2   6        216.10        215.69        16.50 o                         
  12   2   6         36.22         42.71         7.23 o                         
 -13   3   6          0.77         -3.58         3.58 o                         
 -12   3   6         22.85         26.00         4.43 o                         
 -11   3   6          0.83          1.88         2.43 o                         
 -10   3   6          4.06          0.88         2.34 o                         
  -9   3   6        186.98        179.90         5.54 o                         
  -8   3   6        181.33        146.77         5.35 o                         
  -7   3   6       1502.69       1438.66        20.21 o                         
  -6   3   6       1038.83       1046.87        13.05 o                         
  -5   3   6         15.31         26.09         2.19 o                         
  -4   3   6          0.34          1.44         0.89 o                         
  -3   3   6        328.37        285.53         5.14 o                         
  -2   3   6       1368.43       1309.83        12.39 o                         
  -1   3   6        673.14        648.54         7.04 o                         
   0   3   6        132.60        138.79         2.70 o                         
   1   3   6       1304.47       1285.31        13.49 o                         
   2   3   6         48.10         54.35         1.95 o                         
   3   3   6       1616.75       1685.63        17.71 o                         
   4   3   6         49.27         70.21         2.16 o                         
   5   3   6       1173.84       1137.75        12.52 o                         
   6   3   6        298.42        290.82         5.43 o                         
   7   3   6        210.28        199.80         4.74 o                         
   8   3   6        185.15        186.00         5.60 o                         
   9   3   6         36.68         36.69         4.85 o                         
  10   3   6         11.00         14.35         4.13 o                         
  11   3   6        440.04        444.24        20.39 o                         
  12   3   6         80.78         83.32        17.76 o                         
 -12   4   6          1.37          3.46         2.73 o                         
 -11   4   6         80.42         95.54         6.66 o                         
 -10   4   6          7.19          4.62         2.62 o                         
  -9   4   6         73.89         78.40         4.88 o                         
  -8   4   6          0.14          0.29         1.79 o                         
  -7   4   6          7.13          6.86         2.32 o                         
  -6   4   6        899.86        855.92        12.79 o                         
  -5   4   6        787.00        698.80        11.62 o                         
  -4   4   6       1747.58       1673.01        19.30 o                         
  -3   4   6         86.05         79.61         2.77 o                         
  -2   4   6       1205.81       1208.18        12.13 o                         
  -1   4   6        446.62        430.61         6.00 o                         
   0   4   6         16.92         18.68         1.37 o                         
   1   4   6        888.72        953.94        11.31 o                         
   2   4   6       3837.95       3970.03        36.38 o                         
   3   4   6          4.46          5.19         1.36 o                         
   4   4   6        272.84        235.15         5.87 o                         
   5   4   6        259.02        266.56         6.46 o                         
   6   4   6        921.08        848.67        14.71 o                         
   7   4   6        849.94        903.02        20.00 o                         
   8   4   6        449.99        462.04        12.94 o                         
   9   4   6        316.16        328.97         9.93 o                         
  10   4   6         76.24         81.57         5.38 o                         
  11   4   6        278.51        311.20        11.05 o                         
  12   4   6        204.23        232.97        26.33 o                         
 -12   5   6         29.24         29.09         4.41 o                         
 -11   5   6         31.63         23.84         3.99 o                         
 -10   5   6        188.93        193.89         7.43 o                         
  -9   5   6          4.44          7.38         2.35 o                         
  -8   5   6          0.30         -0.85         1.98 o                         
  -7   5   6        239.70        217.60         7.14 o                         
  -6   5   6        491.95        480.42         9.32 o                         
  -5   5   6         27.81         28.67         2.89 o                         
  -4   5   6       2193.01       2075.79        23.53 o                         
  -3   5   6        111.90         98.45         3.60 o                         
  -2   5   6        440.15        387.58         6.38 o                         
  -1   5   6         95.06        123.54         3.25 o                         
   0   5   6        765.89        744.40         9.44 o                         
   1   5   6          0.94          2.83         1.23 o                         
   2   5   6         40.98         39.34         2.72 o                         
   3   5   6        171.33        180.82         5.62 o                         
   4   5   6        740.44        720.07        12.55 o                         
   5   5   6          6.24          8.43         2.29 o                         
   6   5   6          4.88          5.63         2.37 o                         
   7   5   6         21.75         13.95         2.79 o                         
   8   5   6        241.14        210.32         8.73 o                         
   9   5   6        110.11        112.42         7.11 o                         
  10   5   6        146.32        184.02         8.49 o                         
  11   5   6         40.30         35.24         4.98 o                         
 -11   6   6        281.79        285.24        10.49 o                         
 -10   6   6          5.22          8.17         2.77 o                         
  -9   6   6         80.88         60.49         5.11 o                         
  -8   6   6          1.15         -0.98         2.09 o                         
  -7   6   6          0.99          1.24         2.17 o                         
  -6   6   6         71.11         69.80         4.28 o                         
  -5   6   6        248.85        232.87         6.57 o                         
  -4   6   6       3022.70       2887.71        33.12 o                         
  -3   6   6        100.18        112.11         4.38 o                         
  -2   6   6         94.66        102.56         5.10 o                         
  -1   6   6        264.95        272.85         8.08 o                         
   0   6   6        864.80        826.94        15.33 o                         
   1   6   6        135.42        133.74         4.38 o                         
   2   6   6       1601.30       1586.78        19.99 o                         
   3   6   6         16.71         21.04         2.93 o                         
   4   6   6        108.45        102.62         5.31 o                         
   5   6   6          0.86          2.51         2.02 o                         
   6   6   6         28.11         33.08         5.16 o                         
   7   6   6        461.20        448.13        12.25 o                         
   8   6   6        239.18        259.28         8.80 o                         
   9   6   6        112.98        117.44         8.49 o                         
  10   6   6         49.63         69.19         8.32 o                         
  11   6   6         94.68        113.04         7.90 o                         
 -10   7   6          3.47          2.54         2.56 o                         
  -9   7   6          6.00         10.96         3.21 o                         
  -8   7   6          5.63          7.79         2.93 o                         
  -7   7   6         33.81         26.26         3.92 o                         
  -6   7   6         50.32         59.85         4.24 o                         
  -5   7   6          6.80          2.77         2.26 o                         
  -4   7   6         15.02         17.17         3.25 o                         
  -3   7   6        633.86        623.62        12.96 o                         
  -2   7   6        298.75        285.04         8.21 o                         
  -1   7   6       1168.89       1143.46        19.65 o                         
   0   7   6         12.90         15.03         2.37 o                         
   1   7   6         25.91         33.07         3.30 o                         
   2   7   6         11.26          6.93         2.06 o                         
   3   7   6        187.94        174.36         6.61 o                         
   4   7   6        485.92        466.74        10.47 o                         
   5   7   6         81.33         80.06         6.28 o                         
   6   7   6          0.16         -1.14         2.32 o                         
   7   7   6        227.77        211.45         8.78 o                         
   8   7   6        172.07        148.80         7.49 o                         
   9   7   6        231.92        252.55         8.80 o                         
  10   7   6         28.76         35.19         6.07 o                         
  -9   8   6         75.58         81.25        11.65 o                         
  -8   8   6         15.87          7.48         3.91 o                         
  -7   8   6          1.80          2.95         2.16 o                         
  -6   8   6        142.50        143.18         7.45 o                         
  -5   8   6         98.36        101.54         6.82 o                         
  -4   8   6         53.07         50.64         5.55 o                         
  -3   8   6          2.85          4.45         2.73 o                         
  -2   8   6         37.17         38.85         4.40 o                         
  -1   8   6         15.24         16.72         3.92 o                         
   0   8   6         25.79         26.61         3.73 o                         
   1   8   6          0.83          0.64         1.90 o                         
   2   8   6          0.33         -1.97         1.97 o                         
   3   8   6        118.26        112.12         5.92 o                         
   4   8   6         31.59         27.53         4.10 o                         
   5   8   6        277.28        259.06        11.58 o                         
   6   8   6        308.21        315.27        11.35 o                         
   7   8   6        145.28        152.99         8.34 o                         
   8   8   6          5.78          7.34         3.33 o                         
   9   8   6          0.37         -2.17         2.17 o                         
  -8   9   6         66.64         70.34         8.07 o                         
  -7   9   6          1.59          4.46         2.13 o                         
  -6   9   6          5.22          6.68         3.40 o                         
  -5   9   6        294.22        318.31        11.61 o                         
  -4   9   6        213.41        226.98         9.79 o                         
  -3   9   6          2.81         -2.52         2.52 o                         
  -2   9   6         72.08         67.79         7.30 o                         
  -1   9   6         30.89         28.43         5.00 o                         
   0   9   6         27.29         24.04         4.42 o                         
   1   9   6         42.38         53.48         8.28 o                         
   2   9   6         14.00          8.72         2.95 o                         
   3   9   6         19.22         14.72         4.77 o                         
   4   9   6          6.96          8.95         3.55 o                         
   5   9   6         80.75         77.11         7.39 o                         
   6   9   6         65.00         62.75         7.21 o                         
   7   9   6         78.58         74.36         8.06 o                         
   8   9   6          2.02          3.14         3.14 o                         
  -7  10   6          2.55         -1.52         3.54 o                         
  -6  10   6         63.43         70.47         6.91 o                         
  -5  10   6         13.07          8.51         3.45 o                         
  -4  10   6         20.08         21.69         4.96 o                         
  -3  10   6         14.76         20.52         5.89 o                         
  -2  10   6         31.43         34.21         5.91 o                         
  -1  10   6         24.20         23.45         5.23 o                         
   0  10   6          1.49          4.13         3.71 o                         
   1  10   6          1.37          1.12         6.36 o                         
   2  10   6        149.39        168.91        14.51 o                         
   3  10   6        121.55        103.08         8.00 o                         
   4  10   6          5.36          1.81         3.02 o                         
   5  10   6          6.89          3.68         3.62 o                         
   6  10   6          0.29          2.90         3.81 o                         
  -4  11   6         51.44         61.44         8.40 o                         
  -3  11   6          6.73          3.03         4.98 o                         
  -2  11   6         41.95         35.88         6.11 o                         
  -1  11   6         51.46         62.07         9.46 o                         
   0  11   6         20.72         17.11         6.32 o                         
   1  11   6         63.13         73.24        12.36 o                         
   2  11   6         25.12         38.12        18.73 o                         
   3  11   6         85.76         77.26         8.65 o                         
   4  11   6         55.50         69.38         7.81 o                         
 -13   0   7        136.95        122.03        11.75 o                         
 -11   0   7         28.53         41.90         7.31 o                         
  -9   0   7        705.89        638.69        21.50 o                         
  -7   0   7       1034.43        960.22        15.76 o                         
  -5   0   7        173.11        192.40         5.53 o                         
  -3   0   7       1510.82       1337.13        21.56 o                         
  -1   0   7        153.61        167.64         4.01 o                         
   1   0   7       8740.36       9211.48       119.97 o                         
   3   0   7       2090.96       2191.06        28.53 o                         
   5   0   7        787.91        621.21        12.18 o                         
   7   0   7         21.64         19.19         2.02 o                         
   9   0   7        415.15        429.51        12.92 o                         
  11   0   7          5.32          3.27         2.29 o                         
  13   0   7         21.77         22.37         5.20 o                         
 -13   1   7        133.35        160.29         8.94 o                         
 -12   1   7        201.55        234.58        14.34 o                         
 -11   1   7          2.91          4.11         2.76 o                         
 -10   1   7         65.99         65.40         5.60 o                         
  -9   1   7        395.56        381.86        10.05 o                         
  -8   1   7        145.24        151.54         6.04 o                         
  -7   1   7        289.50        275.12         6.27 o                         
  -6   1   7        133.33        140.98         3.79 o                         
  -5   1   7        220.18        186.73         3.78 o                         
  -4   1   7        326.02        314.93         4.95 o                         
  -3   1   7       1421.98       1541.15        14.98 o                         
  -2   1   7        917.23        921.33         9.32 o                         
  -1   1   7        339.09        310.36         4.19 o                         
   0   1   7        205.71        240.90         3.55 o                         
   1   1   7         65.11         60.03         2.17 o                         
   2   1   7        121.52        126.14         3.08 o                         
   3   1   7         58.75         51.90         2.05 o                         
   4   1   7        373.13        368.02         5.25 o                         
   5   1   7        818.98        919.56        12.01 o                         
   6   1   7         27.88         37.50         2.30 o                         
   7   1   7       4006.72       3955.32        47.45 o                         
   8   1   7        124.75        142.07         5.14 o                         
   9   1   7        304.20        287.48         7.85 o                         
  10   1   7        568.51        596.58        16.14 o                         
  11   1   7         13.99         15.16         3.58 o                         
  12   1   7          1.76          6.04         3.25 o                         
 -13   2   7         10.79         14.22         4.10 o                         
 -12   2   7         22.64         23.73         4.36 o                         
 -11   2   7         85.20        105.61         6.78 o                         
 -10   2   7        393.97        367.32        10.46 o                         
  -9   2   7         48.39         44.21         4.52 o                         
  -8   2   7        209.77        185.52         8.00 o                         
  -7   2   7         92.62         92.70         4.26 o                         
  -6   2   7        395.15        364.90         6.42 o                         
  -5   2   7          0.08          0.56         0.80 o                         
  -4   2   7       1845.60       1772.03        18.31 o                         
  -3   2   7       1253.31       1558.90        15.57 o                         
  -2   2   7       8544.82       9408.18        74.14 o                         
  -1   2   7       1224.04       1354.10        12.78 o                         
   0   2   7       1285.79       1385.95        12.73 o                         
   1   2   7        147.30        165.48         2.95 o                         
   2   2   7         17.30         25.74         1.88 o                         
   3   2   7        453.79        557.78         8.57 o                         
   4   2   7          5.96         12.80         1.04 o                         
   5   2   7        622.80        638.46        10.44 o                         
   6   2   7        419.36        410.41         8.14 o                         
   7   2   7        847.64        826.17        14.50 o                         
   8   2   7       2068.37       2004.67        26.61 o                         
   9   2   7       1280.64       1280.60        19.80 o                         
  10   2   7          0.13          2.24         2.41 o                         
  11   2   7         22.21         31.64         6.36 o                         
  12   2   7         62.49         64.31        10.47 o                         
 -12   3   7        147.20        139.05        10.02 o                         
 -11   3   7         20.41         12.99         3.47 o                         
 -10   3   7          2.75          1.97         2.41 o                         
  -9   3   7         51.59         50.99         4.09 o                         
  -8   3   7        165.99        181.62         6.15 o                         
  -7   3   7        112.03        125.89         5.05 o                         
  -6   3   7        442.69        394.40         7.27 o                         
  -5   3   7         15.21         18.96         1.93 o                         
  -4   3   7        527.87        449.68         8.83 o                         
  -3   3   7          0.08          6.95         1.23 o                         
  -2   3   7        536.86        589.71         6.89 o                         
  -1   3   7        811.23        948.44         9.21 o                         
   0   3   7        691.30        732.04         8.05 o                         
   1   3   7          1.38          4.64         1.23 o                         
   2   3   7        996.09       1003.68        11.15 o                         
   3   3   7         34.24         34.68         2.21 o                         
   4   3   7          0.12          1.08         0.87 o                         
   5   3   7          8.18          9.33         1.19 o                         
   6   3   7        179.37        158.60         4.73 o                         
   7   3   7          2.22          6.35         1.66 o                         
   8   3   7          8.74         10.64         2.11 o                         
   9   3   7          1.10         -0.55         2.16 o                         
  10   3   7        824.12        874.27        21.84 o                         
  11   3   7        249.37        234.45        14.00 o                         
  12   3   7         13.60          2.16         5.01 o                         
 -12   4   7          2.32         -1.67         2.69 o                         
 -11   4   7          5.19          7.24         2.98 o                         
 -10   4   7        113.07        106.92         4.95 o                         
  -9   4   7        738.15        690.08        13.72 o                         
  -8   4   7        392.24        377.67         9.37 o                         
  -7   4   7        472.94        425.71         9.73 o                         
  -6   4   7        966.80        923.94        14.40 o                         
  -5   4   7         94.18         76.03         3.89 o                         
  -4   4   7          2.02          1.01         1.21 o                         
  -3   4   7       1331.88       1344.54        14.79 o                         
  -2   4   7       1777.20       1824.10        16.95 o                         
  -1   4   7       1428.16       1567.21        15.14 o                         
   0   4   7       2647.15       2712.48        24.05 o                         
   1   4   7       1408.91       1419.62        15.42 o                         
   2   4   7       1203.81       1279.68        14.06 o                         
   3   4   7       5018.71       5349.00        50.11 o                         
   4   4   7          0.95          2.32         1.19 o                         
   5   4   7         17.07         18.35         2.42 o                         
   6   4   7       1178.63       1127.63        18.15 o                         
   7   4   7         13.83         12.84         2.66 o                         
   8   4   7        106.23        111.05         5.58 o                         
   9   4   7         86.97         86.47         5.42 o                         
  10   4   7        270.13        270.68        12.48 o                         
  11   4   7         20.58         13.94         2.73 o                         
  12   4   7         23.13         26.69         7.08 o                         
 -12   5   7         21.66         14.62         3.80 o                         
 -11   5   7         22.46         25.52         4.14 o                         
 -10   5   7          1.10          1.86         1.99 o                         
  -9   5   7         35.77         43.12         4.12 o                         
  -8   5   7          3.54          0.82         2.10 o                         
  -7   5   7         17.54         19.53         3.44 o                         
  -6   5   7        131.24        117.69         4.64 o                         
  -5   5   7         97.76        105.53         4.35 o                         
  -4   5   7        218.69        224.84         5.75 o                         
  -3   5   7        275.26        234.98         5.36 o                         
  -2   5   7        254.27        222.65         4.68 o                         
  -1   5   7        635.35        606.87         8.42 o                         
   0   5   7        594.09        638.16         9.18 o                         
   1   5   7       1572.20       1563.29        18.11 o                         
   2   5   7         46.69         51.32         3.28 o                         
   3   5   7        212.69        190.39         4.84 o                         
   4   5   7          2.91          4.55         1.83 o                         
   5   5   7       1541.13       1475.63        22.96 o                         
   6   5   7        107.54         93.31         4.82 o                         
   7   5   7        134.00        120.48         5.59 o                         
   8   5   7         22.40         26.42         4.10 o                         
   9   5   7         16.65         17.02         3.35 o                         
  10   5   7          0.96          2.14         2.67 o                         
  11   5   7        235.82        258.12        10.27 o                         
 -11   6   7         15.62         16.98         2.86 o                         
 -10   6   7         30.48         26.38         3.59 o                         
  -9   6   7        108.46        118.16         6.02 o                         
  -8   6   7         89.14         90.47         5.81 o                         
  -7   6   7        261.41        260.40         8.99 o                         
  -6   6   7          1.50         -0.79         1.76 o                         
  -5   6   7        380.28        354.33         8.78 o                         
  -4   6   7         57.86         49.92         3.84 o                         
  -3   6   7        151.88        148.68         5.05 o                         
  -2   6   7        243.20        240.02         6.61 o                         
  -1   6   7         55.03         72.16         3.88 o                         
   0   6   7         25.17         16.90         2.32 o                         
   1   6   7        430.87        407.31         8.14 o                         
   2   6   7        222.88        231.69         6.01 o                         
   3   6   7        610.81        648.34        12.26 o                         
   4   6   7          1.60         -1.17         2.02 o                         
   5   6   7        277.44        272.59         9.31 o                         
   6   6   7        194.86        197.13         7.86 o                         
   7   6   7         43.58         47.74         4.51 o                         
   8   6   7         10.08         14.09         2.88 o                         
   9   6   7         87.19         84.90        10.60 o                         
  10   6   7         25.71         29.44         5.02 o                         
  11   6   7         37.75         63.57        12.41 o                         
 -10   7   7         52.63         58.38         5.35 o                         
  -9   7   7          3.99          5.27         2.58 o                         
  -8   7   7         17.87         14.45         3.44 o                         
  -7   7   7         41.71         40.29         3.47 o                         
  -6   7   7       1349.50       1243.69        18.94 o                         
  -5   7   7         22.36         23.04         3.61 o                         
  -4   7   7        416.99        431.05        11.53 o                         
  -3   7   7         87.16         70.90         5.24 o                         
  -2   7   7        486.20        491.32        11.80 o                         
  -1   7   7        147.78        145.82         6.32 o                         
   0   7   7        142.40        135.01         5.19 o                         
   1   7   7        366.72        356.28         8.61 o                         
   2   7   7         38.08         29.49         3.35 o                         
   3   7   7         65.93         66.19         4.49 o                         
   4   7   7         12.79         19.10         2.79 o                         
   5   7   7         10.31         10.76         2.95 o                         
   6   7   7         56.81         48.54         5.20 o                         
   7   7   7          0.88         -0.36         2.15 o                         
   8   7   7          0.25         -1.82         2.16 o                         
   9   7   7         12.26          8.63         4.30 o                         
  10   7   7        173.09        185.29         9.87 o                         
  -9   8   7          1.54          0.78         3.88 o                         
  -8   8   7         55.22         42.17         6.34 o                         
  -7   8   7         44.33         44.52         5.20 o                         
  -6   8   7         24.75         36.49         4.69 o                         
  -5   8   7          7.72          5.47         3.76 o                         
  -4   8   7        142.32        135.86         6.96 o                         
  -3   8   7        590.98        600.25        13.52 o                         
  -2   8   7         76.27         78.86         6.17 o                         
  -1   8   7        112.95        107.36         7.67 o                         
   0   8   7        243.48        250.31         8.88 o                         
   1   8   7         28.31         28.52         3.50 o                         
   2   8   7        374.62        377.64        10.82 o                         
   3   8   7         11.82         11.42         2.79 o                         
   4   8   7          1.15         -2.11         2.91 o                         
   5   8   7          3.45          0.90         2.87 o                         
   6   8   7        115.71        116.93         7.45 o                         
   7   8   7         61.38         63.99         6.36 o                         
   8   8   7          0.90          0.33         2.62 o                         
   9   8   7         14.30          9.65         3.15 o                         
  -8   9   7         78.18         79.25         8.36 o                         
  -7   9   7          0.44          1.04         3.99 o                         
  -6   9   7        102.14        100.55         7.21 o                         
  -5   9   7         74.43         73.70         6.50 o                         
  -4   9   7         32.12         29.35         4.75 o                         
  -3   9   7        181.42        176.71         8.92 o                         
  -2   9   7          0.11          3.61         2.96 o                         
  -1   9   7         15.97         12.38         3.37 o                         
   0   9   7         18.66         22.32         4.16 o                         
   1   9   7        224.04        227.38         9.58 o                         
   2   9   7        104.77        112.57         6.44 o                         
   3   9   7         75.09         70.02         6.18 o                         
   4   9   7        263.36        288.45        10.42 o                         
   5   9   7         97.29        116.83         8.89 o                         
   6   9   7          0.09         -2.63         2.63 o                         
   7   9   7         82.95         90.82         8.03 o                         
   8   9   7         95.55        113.74        13.00 o                         
  -7  10   7         84.09        109.87         8.07 o                         
  -6  10   7         60.19         47.88         5.76 o                         
  -5  10   7         74.71         90.30        11.83 o                         
  -4  10   7        100.03         71.42         8.70 o                         
  -3  10   7         37.69         30.93         8.28 o                         
  -2  10   7         73.78         67.10         7.45 o                         
  -1  10   7         68.93         54.99         7.03 o                         
   0  10   7         11.99          6.23         4.21 o                         
   1  10   7        197.15        242.27        24.84 o                         
   2  10   7        210.91        224.03        16.89 o                         
   3  10   7         97.55         86.91         7.67 o                         
   4  10   7         22.01         20.93         3.98 o                         
   5  10   7         57.59         80.52        13.69 o                         
   6  10   7         44.09         54.42         6.80 o                         
  -4  11   7          0.19         -0.88         4.41 o                         
  -3  11   7         26.78         27.07         7.13 o                         
  -2  11   7         71.21         66.92         8.73 o                         
  -1  11   7         78.59         79.18         9.49 o                         
   0  11   7         36.70         43.82         8.24 o                         
   1  11   7         28.94         29.27         8.18 o                         
   2  11   7         16.63         17.17         5.97 o                         
   3  11   7          0.06          1.80         3.08 o                         
   4  11   7         11.28         12.31         5.56 o                         
 -12   0   8         73.64         85.00         9.99 o                         
 -10   0   8        800.73        827.21        31.35 o                         
  -8   0   8        379.44        362.82        15.76 o                         
  -6   0   8         30.78         42.22         3.16 o                         
  -4   0   8       5729.97       5998.55        74.91 o                         
  -2   0   8       1511.38       1673.41        21.65 o                         
   0   0   8       2529.04       2747.27        32.66 o                         
   2   0   8        382.50        431.95         8.03 o                         
   4   0   8         70.90         43.81         2.31 o                         
   6   0   8        271.09        265.88         7.71 o                         
   8   0   8       1398.21       1311.62        38.13 o                         
  10   0   8        637.34        645.08        17.82 o                         
  12   0   8       1515.64       1728.71        37.97 o                         
 -13   1   8          7.73          5.18         3.49 o                         
 -12   1   8         39.89         41.28         5.49 o                         
 -11   1   8          1.32          2.18         2.74 o                         
 -10   1   8        510.71        474.03        12.78 o                         
  -9   1   8        594.47        567.64        13.63 o                         
  -8   1   8       2737.01       2579.97        31.61 o                         
  -7   1   8         86.71         82.98         2.98 o                         
  -6   1   8         19.99         19.56         1.81 o                         
  -5   1   8        123.34         94.64         2.98 o                         
  -4   1   8        578.97        537.65         7.54 o                         
  -3   1   8        119.25        104.29         3.52 o                         
  -2   1   8        871.45        844.78         8.91 o                         
  -1   1   8        679.98        699.61         7.56 o                         
   0   1   8        601.64        693.81         7.62 o                         
   1   1   8        401.53        457.30         7.24 o                         
   2   1   8       4684.82       5002.33        43.42 o                         
   3   1   8         41.05         32.89         1.90 o                         
   4   1   8         15.42         10.49         1.10 o                         
   5   1   8       1075.83       1075.11        13.30 o                         
   6   1   8         69.53         93.09         2.95 o                         
   7   1   8        885.49        850.79        14.48 o                         
   8   1   8       1835.77       1821.08        26.81 o                         
   9   1   8        468.98        459.36        11.75 o                         
  10   1   8         36.17         40.95         4.66 o                         
  11   1   8        143.73        153.49         7.15 o                         
  12   1   8          5.53          1.21         6.91 o                         
 -13   2   8         11.27          8.61         4.03 o                         
 -12   2   8        125.51        135.48         7.76 o                         
 -11   2   8         17.71         18.70         3.85 o                         
 -10   2   8          1.83         -1.13         2.42 o                         
  -9   2   8         15.93         11.47         2.13 o                         
  -8   2   8         18.64         23.10         2.85 o                         
  -7   2   8        801.78        793.66        11.29 o                         
  -6   2   8        180.92        198.48         4.78 o                         
  -5   2   8        142.10        131.85         3.77 o                         
  -4   2   8        309.71        301.85         5.51 o                         
  -3   2   8        159.87        142.14         3.03 o                         
  -2   2   8        356.13        345.53         4.96 o                         
  -1   2   8       4528.98       4988.46        42.26 o                         
   0   2   8        162.58        183.95         3.45 o                         
   1   2   8       2038.39       2183.35        20.62 o                         
   2   2   8       1395.61       1666.60        17.00 o                         
   3   2   8       1070.01       1099.88        12.48 o                         
   4   2   8       1764.33       1861.37        17.56 o                         
   5   2   8          0.73         -0.64         0.94 o                         
   6   2   8        195.04        156.30         5.14 o                         
   7   2   8       1170.17       1068.73        17.41 o                         
   8   2   8        186.72        209.69         6.62 o                         
   9   2   8         85.03         93.95         5.09 o                         
  10   2   8         14.03         11.60         3.81 o                         
  11   2   8          4.15          1.79         4.96 o                         
  12   2   8         72.30         96.56         9.53 o                         
 -12   3   8         36.87         30.23         5.34 o                         
 -11   3   8         69.04         85.81         9.41 o                         
 -10   3   8        185.36        154.44         7.14 o                         
  -9   3   8        180.59        177.28         6.25 o                         
  -8   3   8       1091.31       1048.30        17.07 o                         
  -7   3   8        338.60        326.89         6.18 o                         
  -6   3   8         73.89         70.70         3.87 o                         
  -5   3   8       2079.99       2040.68        23.89 o                         
  -4   3   8         30.09         35.21         2.33 o                         
  -3   3   8       2064.65       2224.10        21.53 o                         
  -2   3   8       3040.98       3349.12        27.84 o                         
  -1   3   8        251.65        273.43         4.72 o                         
   0   3   8       2031.54       2194.14        19.71 o                         
   1   3   8         14.94         11.80         1.27 o                         
   2   3   8        649.96        685.63         9.99 o                         
   3   3   8        687.21        637.19         8.82 o                         
   4   3   8         23.13         24.96         1.62 o                         
   5   3   8       2141.44       2107.05        21.16 o                         
   6   3   8         46.78         46.69         3.46 o                         
   7   3   8        577.92        551.21        11.49 o                         
   8   3   8        344.49        337.84         8.49 o                         
   9   3   8        260.49        256.37         7.66 o                         
  10   3   8          1.51          4.36         3.23 o                         
  11   3   8         40.79         44.72         7.73 o                         
  12   3   8          1.40          0.17         3.92 o                         
 -12   4   8          4.85         11.21         5.09 o                         
 -11   4   8         78.21         92.79         8.09 o                         
 -10   4   8          0.05         -1.70         1.85 o                         
  -9   4   8         25.78         20.11         3.08 o                         
  -8   4   8         11.95          8.83         2.68 o                         
  -7   4   8        470.58        464.77         8.99 o                         
  -6   4   8        228.42        218.41         7.17 o                         
  -5   4   8         23.85         37.50         3.14 o                         
  -4   4   8         51.49         53.38         3.05 o                         
  -3   4   8         62.47         45.86         2.52 o                         
  -2   4   8        126.92         98.09         2.59 o                         
  -1   4   8        548.53        609.23         7.11 o                         
   0   4   8        703.75        780.21         9.62 o                         
   1   4   8         22.82         35.39         2.22 o                         
   2   4   8       3406.99       3610.32        33.77 o                         
   3   4   8        222.39        218.47         5.72 o                         
   4   4   8          0.65         -0.68         1.17 o                         
   5   4   8         71.01         90.55         4.28 o                         
   6   4   8        260.22        258.20         7.04 o                         
   7   4   8          6.50          7.59         2.27 o                         
   8   4   8         62.70         60.83         4.62 o                         
   9   4   8        170.50        178.32         7.72 o                         
  10   4   8        174.02        177.07         7.87 o                         
  11   4   8          0.70         -0.99         3.00 o                         
  12   4   8        304.46        352.68        38.50 o                         
 -12   5   8          3.00          2.30         3.62 o                         
 -11   5   8          1.06          2.49         2.77 o                         
 -10   5   8          4.93          0.86         2.14 o                         
  -9   5   8         77.21         68.88         4.79 o                         
  -8   5   8         46.60         43.14         4.06 o                         
  -7   5   8          2.89          1.36         2.64 o                         
  -6   5   8        236.33        227.51         6.19 o                         
  -5   5   8         18.73         10.31         2.15 o                         
  -4   5   8       3209.71       3147.56        33.37 o                         
  -3   5   8        360.97        398.88         7.29 o                         
  -2   5   8        431.84        412.13         7.12 o                         
  -1   5   8        533.28        570.54         8.66 o                         
   0   5   8        919.98        851.72        11.27 o                         
   1   5   8        228.45        200.95         4.95 o                         
   2   5   8         23.40         30.23         2.86 o                         
   3   5   8         58.99         62.41         3.93 o                         
   4   5   8        459.36        464.44        10.62 o                         
   5   5   8         42.88         54.24         4.29 o                         
   6   5   8         46.44         54.43         4.01 o                         
   7   5   8          2.93          1.09         1.76 o                         
   8   5   8        754.11        776.03        18.80 o                         
   9   5   8          0.76         -0.59         2.47 o                         
  10   5   8         40.10         39.62         4.93 o                         
  11   5   8         53.91         63.07         5.69 o                         
 -11   6   8          0.84         -0.81         2.61 o                         
 -10   6   8         97.28        106.99         6.42 o                         
  -9   6   8        113.08        123.41         6.36 o                         
  -8   6   8         73.53         65.74         5.08 o                         
  -7   6   8        179.62        185.59         6.07 o                         
  -6   6   8        246.53        237.72         6.98 o                         
  -5   6   8         32.32         35.28         3.43 o                         
  -4   6   8         87.05         70.25         4.39 o                         
  -3   6   8        376.43        385.34         9.50 o                         
  -2   6   8        638.67        578.12        11.07 o                         
  -1   6   8        192.27        189.42         5.31 o                         
   0   6   8         53.66         60.39         3.59 o                         
   1   6   8          0.03         -1.24         1.24 o                         
   2   6   8        497.51        518.62        10.18 o                         
   3   6   8        807.06        776.85        13.80 o                         
   4   6   8       1099.61       1067.94        15.19 o                         
   5   6   8        258.86        253.73         8.28 o                         
   6   6   8        113.33        101.04         5.91 o                         
   7   6   8        270.63        245.33         8.99 o                         
   8   6   8         25.14         28.28         4.19 o                         
   9   6   8         45.04         43.39         5.82 o                         
  10   6   8         12.22          8.20         4.07 o                         
 -10   7   8         43.37         39.70         4.61 o                         
  -9   7   8         26.41         32.17         4.19 o                         
  -8   7   8         40.58         36.80         5.11 o                         
  -7   7   8        217.76        216.75         7.62 o                         
  -6   7   8         87.58         84.30         5.50 o                         
  -5   7   8       1391.99       1354.13        23.82 o                         
  -4   7   8          4.83          2.83         2.44 o                         
  -3   7   8          0.36          1.29         2.08 o                         
  -2   7   8         83.87         90.14         5.89 o                         
  -1   7   8          3.99          4.50         2.25 o                         
   0   7   8          0.44         -1.46         1.46 o                         
   1   7   8         26.33         27.49         3.14 o                         
   2   7   8         34.26         30.81         4.85 o                         
   3   7   8        257.56        239.76         7.46 o                         
   4   7   8        241.45        236.06         7.04 o                         
   5   7   8        500.18        475.51        12.64 o                         
   6   7   8         10.71         12.43         3.26 o                         
   7   7   8        132.31        126.64         6.84 o                         
   8   7   8         22.39         20.62         3.63 o                         
   9   7   8         45.58         55.75         6.63 o                         
  10   7   8          0.96          4.97         3.50 o                         
  -9   8   8         14.56          9.05         4.81 o                         
  -8   8   8         30.04         29.37         5.73 o                         
  -7   8   8        584.61        581.34        15.13 o                         
  -6   8   8         89.02         80.13         7.49 o                         
  -5   8   8        169.68        159.79         7.79 o                         
  -4   8   8         19.52         10.66         3.18 o                         
  -3   8   8          1.41          1.67         2.56 o                         
  -2   8   8        167.31        184.68         7.75 o                         
  -1   8   8        191.52        181.63        10.39 o                         
   0   8   8        109.24         96.89         6.12 o                         
   1   8   8         44.72         44.67         4.71 o                         
   2   8   8          1.26          2.73         2.29 o                         
   3   8   8         38.21         27.38         3.82 o                         
   4   8   8         47.47         41.39         4.39 o                         
   5   8   8        111.04        118.14         7.19 o                         
   6   8   8          0.40         -0.85         2.53 o                         
   7   8   8        200.64        188.77         9.15 o                         
   8   8   8          4.05         -1.03         2.44 o                         
   9   8   8        183.14        171.65         8.49 o                         
  -8   9   8        178.26        180.45        11.25 o                         
  -7   9   8          0.59         -2.56         2.56 o                         
  -6   9   8          0.10         -2.65         4.85 o                         
  -5   9   8        308.97        340.72        12.39 o                         
  -4   9   8        277.77        307.96        12.53 o                         
  -3   9   8        260.31        258.39        11.67 o                         
  -2   9   8        269.94        292.31        11.18 o                         
  -1   9   8          8.78          4.48         3.05 o                         
   0   9   8        176.49        184.06         9.73 o                         
   1   9   8         68.93         77.54         7.18 o                         
   2   9   8          0.12         -0.86         2.56 o                         
   3   9   8          0.45          1.74         2.49 o                         
   4   9   8        120.38        104.99         8.44 o                         
   5   9   8        253.50        230.34        11.42 o                         
   6   9   8          9.40         11.56         4.27 o                         
   7   9   8          0.43         -2.09         3.28 o                         
  -6  10   8          3.15         -3.23         3.67 o                         
  -5  10   8         44.33         45.69         5.69 o                         
  -4  10   8        254.44        287.65        15.97 o                         
  -3  10   8         43.43         51.44         7.35 o                         
  -2  10   8         25.25         18.03         6.89 o                         
  -1  10   8         52.10         55.11         7.86 o                         
   0  10   8          3.94          5.26         4.01 o                         
   1  10   8         32.11         26.94         6.65 o                         
   2  10   8         32.88         33.29         5.56 o                         
   3  10   8         43.14         47.87         6.12 o                         
   4  10   8        266.21        302.14        11.13 o                         
   5  10   8          2.24          2.79         3.12 o                         
   6  10   8         99.61        122.55        11.01 o                         
  -4  11   8          0.08         -3.95         4.58 o                         
  -3  11   8         66.26         48.88         8.87 o                         
  -2  11   8         34.50         25.84         6.17 o                         
  -1  11   8         14.21          6.69         4.96 o                         
   0  11   8          5.19          3.01         4.21 o                         
   1  11   8         56.85         39.02         9.61 o                         
   2  11   8         28.88         31.51         7.96 o                         
   3  11   8        154.03        169.37        16.30 o                         
 -13   0   9          8.22         14.76         6.18 o                         
 -11   0   9        558.19        552.71        22.04 o                         
  -9   0   9        166.62        168.58        11.02 o                         
  -7   0   9        420.32        424.07        11.14 o                         
  -5   0   9        218.32        196.11         6.34 o                         
  -3   0   9       1245.87       1312.47        18.38 o                         
  -1   0   9       6873.21       7039.53        79.47 o                         
   1   0   9         88.25         66.58         2.88 o                         
   3   0   9        901.74       1043.02        13.63 o                         
   5   0   9       1097.69       1152.04        19.58 o                         
   7   0   9       9964.08       9635.90       169.44 o                         
   9   0   9        322.70        309.05        13.34 o                         
  11   0   9         13.91         18.57         4.13 o                         
 -13   1   9        746.21        782.30        20.74 o                         
 -12   1   9         26.90         23.35         4.76 o                         
 -11   1   9         30.32         29.57         6.09 o                         
 -10   1   9         32.00         24.31         5.70 o                         
  -9   1   9         42.40         31.43         4.40 o                         
  -8   1   9        145.17        120.65         6.17 o                         
  -7   1   9       1488.97       1335.21        18.31 o                         
  -6   1   9        569.70        578.82         9.69 o                         
  -5   1   9        991.38        975.78        16.66 o                         
  -4   1   9        209.57        223.98         4.52 o                         
  -3   1   9        479.54        610.74         7.43 o                         
  -2   1   9        978.34       1087.64        11.51 o                         
  -1   1   9        434.83        450.15         5.73 o                         
   0   1   9        867.53        884.15         9.78 o                         
   1   1   9          0.76         -0.43         0.67 o                         
   2   1   9        298.03        355.13         5.83 o                         
   3   1   9       4317.90       4688.63        43.19 o                         
   4   1   9         15.25         25.43         1.46 o                         
   5   1   9        279.44        250.69         5.04 o                         
   6   1   9        884.74        842.67        11.49 o                         
   7   1   9          0.03          3.06         1.36 o                         
   8   1   9         23.48         28.86         3.02 o                         
   9   1   9        381.68        389.37        14.49 o                         
  10   1   9          1.12         -0.05         2.22 o                         
  11   1   9        105.39        109.94         7.58 o                         
  12   1   9          3.19          9.60         3.62 o                         
 -13   2   9         12.10         -0.91        10.51 o                         
 -12   2   9         56.25         59.43         6.81 o                         
 -11   2   9         52.30         56.76         5.85 o                         
 -10   2   9         14.35         10.50         3.23 o                         
  -9   2   9        208.00        212.39         6.62 o                         
  -8   2   9        221.50        210.38         6.66 o                         
  -7   2   9          0.38          3.28         1.59 o                         
  -6   2   9       4099.37       3800.58        40.29 o                         
  -5   2   9        112.55         95.72         4.65 o                         
  -4   2   9        801.63        822.40         9.53 o                         
  -3   2   9       1033.81       1117.74        12.05 o                         
  -2   2   9          0.05          1.04         0.80 o                         
  -1   2   9         69.25        103.08         2.93 o                         
   0   2   9         84.27         83.58         2.40 o                         
   1   2   9         20.39         25.16         1.67 o                         
   2   2   9         15.59         14.41         1.44 o                         
   3   2   9       1673.76       1777.34        19.46 o                         
   4   2   9         14.34         22.63         1.66 o                         
   5   2   9          2.95          3.52         1.14 o                         
   6   2   9        661.00        611.99        11.52 o                         
   7   2   9       1820.37       1833.28        21.81 o                         
   8   2   9        417.36        411.79         8.42 o                         
   9   2   9        168.21        166.32         8.60 o                         
  10   2   9        996.54        996.30        23.55 o                         
  11   2   9         61.19         71.45         8.11 o                         
  12   2   9          3.64          5.82         4.24 o                         
 -12   3   9         63.58         72.41         6.96 o                         
 -11   3   9          4.00          5.89         3.67 o                         
 -10   3   9        406.83        443.36         9.91 o                         
  -9   3   9         66.08         65.15         4.70 o                         
  -8   3   9          6.59         13.89         2.68 o                         
  -7   3   9       1025.10        955.86        14.35 o                         
  -6   3   9        325.80        298.42         6.97 o                         
  -5   3   9        375.25        328.24         7.05 o                         
  -4   3   9         24.68         38.19         2.59 o                         
  -3   3   9        698.56        749.88         9.17 o                         
  -2   3   9       3608.99       3638.32        31.22 o                         
  -1   3   9        412.39        384.24         5.37 o                         
   0   3   9        127.78        107.93         3.20 o                         
   1   3   9        442.44        482.48         6.82 o                         
   2   3   9          3.23          0.71         0.79 o                         
   3   3   9        835.68        837.16        11.16 o                         
   4   3   9        222.13        173.38         4.57 o                         
   5   3   9        886.51        918.82        13.10 o                         
   6   3   9        272.34        271.99         7.55 o                         
   7   3   9        497.32        489.22        11.45 o                         
   8   3   9         74.25         79.50         5.84 o                         
   9   3   9          0.72          0.98         2.10 o                         
  10   3   9         13.80         12.84         4.58 o                         
  11   3   9        190.19        180.68        16.76 o                         
  12   3   9          3.71         -5.79         5.79 o                         
 -12   4   9          5.70          0.97         3.15 o                         
 -11   4   9         34.80         37.53         4.72 o                         
 -10   4   9         67.45         63.56         4.75 o                         
  -9   4   9        205.88        212.92         7.35 o                         
  -8   4   9        335.40        286.14         8.37 o                         
  -7   4   9        384.53        354.73         8.36 o                         
  -6   4   9        188.48        197.45         5.85 o                         
  -5   4   9        818.61        807.60        12.74 o                         
  -4   4   9        358.47        352.16         7.61 o                         
  -3   4   9        695.70        637.72         8.61 o                         
  -2   4   9        306.84        263.23         4.40 o                         
  -1   4   9       1292.15       1316.66        13.60 o                         
   0   4   9        482.17        472.14         7.89 o                         
   1   4   9          8.26          5.91         1.14 o                         
   2   4   9         99.34         84.75         2.78 o                         
   3   4   9        449.97        470.04         7.67 o                         
   4   4   9        200.70        164.59         5.37 o                         
   5   4   9         43.70         43.14         3.94 o                         
   6   4   9        622.48        605.63        11.96 o                         
   7   4   9        229.97        242.28        10.15 o                         
   8   4   9          2.64          2.84         2.06 o                         
   9   4   9        182.20        178.87        10.68 o                         
  10   4   9         77.28         82.18         9.76 o                         
  11   4   9         95.17         99.95        10.81 o                         
 -12   5   9         17.90         14.05         9.36 o                         
 -11   5   9         32.15         34.66         3.45 o                         
 -10   5   9          4.97          6.51         2.63 o                         
  -9   5   9         72.28         76.73         5.73 o                         
  -8   5   9        216.22        198.42         7.00 o                         
  -7   5   9         69.14         71.16         4.24 o                         
  -6   5   9        994.01        964.32        14.47 o                         
  -5   5   9         25.18         22.94         2.67 o                         
  -4   5   9         25.07         34.76         2.95 o                         
  -3   5   9         33.58         30.56         2.36 o                         
  -2   5   9         39.47         40.41         2.48 o                         
  -1   5   9        624.28        646.43        11.95 o                         
   0   5   9        166.74        179.31         5.32 o                         
   1   5   9        536.26        495.60         8.72 o                         
   2   5   9         26.87         25.72         2.56 o                         
   3   5   9        295.80        251.66         6.64 o                         
   4   5   9         73.02         70.53         4.96 o                         
   5   5   9        307.27        310.20         8.65 o                         
   6   5   9          0.16          1.76         1.88 o                         
   7   5   9          3.02          6.79         2.04 o                         
   8   5   9        174.80        177.92         8.20 o                         
   9   5   9          5.61          4.88         2.77 o                         
  10   5   9          0.02          2.54         2.29 o                         
  11   5   9         15.78         12.51         5.47 o                         
 -11   6   9          9.32         10.40         2.70 o                         
 -10   6   9         10.82         10.83         2.94 o                         
  -9   6   9        358.76        355.09        10.11 o                         
  -8   6   9         53.54         49.16         4.52 o                         
  -7   6   9          3.42         -0.87         1.70 o                         
  -6   6   9        984.11        951.51        14.84 o                         
  -5   6   9        239.01        258.27         6.87 o                         
  -4   6   9         17.51         15.60         2.80 o                         
  -3   6   9        621.07        568.37        12.73 o                         
  -2   6   9        610.10        561.70        11.05 o                         
  -1   6   9        303.44        268.46         9.54 o                         
   0   6   9        177.61        158.18         5.34 o                         
   1   6   9          2.56          3.66         1.54 o                         
   2   6   9       1074.12       1070.09        17.38 o                         
   3   6   9         67.71         68.50         4.42 o                         
   4   6   9         67.67         68.20         2.78 o                         
   5   6   9        303.20        260.18         8.44 o                         
   6   6   9         41.95         37.90         4.11 o                         
   7   6   9        181.50        189.16         7.65 o                         
   8   6   9         22.48         25.69         3.28 o                         
   9   6   9         48.31         39.84         5.51 o                         
  10   6   9         38.90         32.69         4.90 o                         
 -10   7   9        475.68        536.92        18.23 o                         
  -9   7   9         35.72         40.72         4.55 o                         
  -8   7   9         41.53         54.61         5.08 o                         
  -7   7   9          8.46         13.87         2.81 o                         
  -6   7   9         85.16         80.05         6.66 o                         
  -5   7   9          0.04          2.61         2.64 o                         
  -4   7   9        679.13        659.53        15.10 o                         
  -3   7   9        204.10        194.52         7.21 o                         
  -2   7   9       1108.18       1174.03        22.42 o                         
  -1   7   9        277.08        290.72         9.06 o                         
   0   7   9        302.70        286.92        10.66 o                         
   1   7   9        259.01        224.28         8.33 o                         
   2   7   9          3.77          2.00         2.18 o                         
   3   7   9         39.62         35.03         3.64 o                         
   4   7   9        163.90        173.25         5.99 o                         
   5   7   9        101.49         91.77         5.98 o                         
   6   7   9        132.01        151.88         7.63 o                         
   7   7   9         67.42         64.62         6.07 o                         
   8   7   9        151.78        150.27         7.72 o                         
   9   7   9          1.09         -1.75         2.72 o                         
  -9   8   9         27.53         25.96         5.90 o                         
  -8   8   9        160.95        163.44         9.49 o                         
  -7   8   9         15.55         17.54         4.20 o                         
  -6   8   9        388.50        352.01        12.25 o                         
  -5   8   9        126.60        137.97         9.64 o                         
  -4   8   9        142.83        169.80         8.20 o                         
  -3   8   9         35.30         36.80         4.70 o                         
  -2   8   9         18.21         15.74         3.79 o                         
  -1   8   9         38.17         25.67         5.29 o                         
   0   8   9          6.75          3.90         2.94 o                         
   1   8   9         45.86         40.17         5.06 o                         
   2   8   9        951.92        955.04        18.98 o                         
   3   8   9         23.49         23.28         3.57 o                         
   4   8   9        596.28        569.76        13.33 o                         
   5   8   9        184.69        200.81        14.54 o                         
   6   8   9         20.20         19.28         3.83 o                         
   7   8   9         82.17         80.37         6.54 o                         
   8   8   9         41.48         39.36         5.08 o                         
   9   8   9        154.13        151.91        10.93 o                         
  -8   9   9        100.03        118.75         9.72 o                         
  -7   9   9         64.15         50.80         5.73 o                         
  -6   9   9          1.52          0.78         3.37 o                         
  -5   9   9         34.07         29.57         4.71 o                         
  -4   9   9        204.55        217.56        10.98 o                         
  -3   9   9        145.64        165.04         9.34 o                         
  -2   9   9        194.17        211.07        13.03 o                         
  -1   9   9          0.63         -3.57         3.57 o                         
   0   9   9         21.23         24.62         5.22 o                         
   1   9   9         93.64        103.61         8.31 o                         
   2   9   9         41.66         42.99         5.21 o                         
   3   9   9         82.75         87.70         6.71 o                         
   4   9   9        122.51        122.05         7.02 o                         
   5   9   9        169.18        167.55         9.92 o                         
   6   9   9        253.94        248.47        12.71 o                         
   7   9   9         36.19         32.77         5.47 o                         
  -6  10   9         67.62         60.91        10.40 o                         
  -5  10   9         71.23         56.31         7.69 o                         
  -4  10   9          0.97          5.36         4.10 o                         
  -3  10   9         11.70          9.34         4.09 o                         
  -2  10   9         19.28         14.01         4.99 o                         
  -1  10   9         63.84         60.67         8.28 o                         
   0  10   9          4.84          3.69         3.88 o                         
   1  10   9         43.36         49.46         7.26 o                         
   2  10   9          0.67         -1.96         3.53 o                         
   3  10   9          0.34         -0.80         3.56 o                         
   4  10   9        236.18        249.55        10.57 o                         
   5  10   9         83.44         81.81         8.55 o                         
  -3  11   9          2.45         -2.74         4.26 o                         
  -2  11   9          2.96         -0.43         3.92 o                         
  -1  11   9          5.63          7.59         4.47 o                         
   0  11   9         13.41         12.23         4.67 o                         
   1  11   9         51.79         36.75         9.38 o                         
   2  11   9         73.80         73.04        11.93 o                         
   3  11   9        126.28        155.94        18.47 o                         
 -12   0  10        122.69        135.05        13.01 o                         
 -10   0  10          7.33          3.94         4.18 o                         
  -8   0  10       4699.55       4381.76        72.79 o                         
  -6   0  10       1118.50       1080.01        20.82 o                         
  -4   0  10       2164.49       2305.09        32.68 o                         
  -2   0  10       1584.84       1496.48        20.39 o                         
   0   0  10        702.35        738.25        11.42 o                         
   2   0  10       4839.04       5635.12        69.22 o                         
   4   0  10          4.48          6.88         1.56 o                         
   6   0  10        898.02        904.96        22.84 o                         
   8   0  10       3445.13       3368.11        59.32 o                         
  10   0  10        682.77        720.53        19.59 o                         
  12   0  10          3.86         -1.40         3.26 o                         
 -13   1  10          1.39          3.84         3.73 o                         
 -12   1  10         57.55         57.09         6.55 o                         
 -11   1  10          0.13         -0.21         3.45 o                         
 -10   1  10        514.50        473.06        15.67 o                         
  -9   1  10         29.01         27.83         3.22 o                         
  -8   1  10        955.23        864.14        13.75 o                         
  -7   1  10        216.68        201.57         6.22 o                         
  -6   1  10       1993.82       1870.92        23.61 o                         
  -5   1  10          8.28          4.04         1.30 o                         
  -4   1  10       4617.22       4930.74        44.68 o                         
  -3   1  10        706.01        791.09         9.14 o                         
  -2   1  10       2625.50       3011.85        27.17 o                         
  -1   1  10       3193.83       3418.87        29.04 o                         
   0   1  10       1464.31       1516.83        14.31 o                         
   1   1  10       5992.50       6560.80        59.26 o                         
   2   1  10         36.64         79.76         3.13 o                         
   3   1  10        700.81        800.84        10.22 o                         
   4   1  10       3121.58       3317.51        33.59 o                         
   5   1  10          5.15          8.94         1.44 o                         
   6   1  10       1203.91       1075.40        15.50 o                         
   7   1  10         46.58         43.37         3.29 o                         
   8   1  10        139.02        134.65         5.86 o                         
   9   1  10        223.16        218.25         6.51 o                         
  10   1  10         29.19         29.08         2.83 o                         
  11   1  10         40.36         41.52         5.16 o                         
  12   1  10        493.05        541.76        20.43 o                         
 -12   2  10         22.53         26.40         4.97 o                         
 -11   2  10        340.02        336.60        12.32 o                         
 -10   2  10         21.79         16.11         4.46 o                         
  -9   2  10        285.57        266.70         7.80 o                         
  -8   2  10        528.18        499.59        14.42 o                         
  -7   2  10        237.40        213.06         5.89 o                         
  -6   2  10          5.77          5.36         1.78 o                         
  -5   2  10        167.91        137.05         6.98 o                         
  -4   2  10        445.26        431.84         6.78 o                         
  -3   2  10        258.91        249.63         4.43 o                         
  -2   2  10         13.59          8.38         1.22 o                         
  -1   2  10       1393.48       1374.30        13.57 o                         
   0   2  10        521.64        518.59         6.73 o                         
   1   2  10       3476.91       3630.03        36.45 o                         
   2   2  10       4033.77       4487.13        41.95 o                         
   3   2  10        663.51        628.09         8.83 o                         
   4   2  10        448.59        483.90         7.11 o                         
   5   2  10       3382.99       3349.15        37.13 o                         
   6   2  10        100.75        127.52         6.14 o                         
   7   2  10        798.94        754.55        14.34 o                         
   8   2  10        798.97        778.49        15.71 o                         
   9   2  10         15.12         12.05         2.25 o                         
  10   2  10        138.14        163.98         8.83 o                         
  11   2  10        150.79        171.99        11.50 o                         
  12   2  10         38.91         43.36        12.18 o                         
 -12   3  10         60.10         51.16         6.02 o                         
 -11   3  10         20.52         19.06         4.35 o                         
 -10   3  10         12.83          8.19         2.76 o                         
  -9   3  10        107.54         88.25         5.29 o                         
  -8   3  10         15.36         13.11         2.63 o                         
  -7   3  10        800.65        718.31        12.16 o                         
  -6   3  10        683.88        645.83        11.69 o                         
  -5   3  10        698.53        724.46        11.68 o                         
  -4   3  10         83.12         73.42         3.32 o                         
  -3   3  10       1475.35       1637.13        16.62 o                         
  -2   3  10        514.29        519.78         7.25 o                         
  -1   3  10       1910.43       1973.60        17.87 o                         
   0   3  10         87.48         99.71         2.77 o                         
   1   3  10       7895.36       8264.36        69.02 o                         
   2   3  10        673.55        697.88         8.81 o                         
   3   3  10        406.91        410.59         7.43 o                         
   4   3  10         96.27         75.88         3.83 o                         
   5   3  10          4.15          7.01         1.74 o                         
   6   3  10         56.94         45.49         3.65 o                         
   7   3  10          8.71          8.45         2.77 o                         
   8   3  10        704.32        722.43        14.59 o                         
   9   3  10        397.87        395.94        12.70 o                         
  10   3  10          9.34          7.87         4.45 o                         
  11   3  10         19.90         23.85         6.04 o                         
  12   3  10         98.32        108.50        13.80 o                         
 -12   4  10         35.49         36.07         5.25 o                         
 -11   4  10         34.43         21.15         3.73 o                         
 -10   4  10         11.45         15.85         2.98 o                         
  -9   4  10          1.64          5.15         2.43 o                         
  -8   4  10        414.53        398.83        10.17 o                         
  -7   4  10          7.61          7.68         2.06 o                         
  -6   4  10        290.82        256.09         6.81 o                         
  -5   4  10        856.29        782.52        12.68 o                         
  -4   4  10         58.40         68.90         3.44 o                         
  -3   4  10        562.66        489.34         7.93 o                         
  -2   4  10        339.02        310.90         5.45 o                         
  -1   4  10         40.61         53.57         2.23 o                         
   0   4  10          2.37          0.22         0.88 o                         
   1   4  10        755.18        718.48        13.67 o                         
   2   4  10        236.23        252.43         5.76 o                         
   3   4  10         13.76          6.20         1.28 o                         
   4   4  10        421.55        395.18         9.81 o                         
   5   4  10         40.55         40.05         3.26 o                         
   6   4  10          7.97         13.00         2.30 o                         
   7   4  10        204.05        205.89         7.57 o                         
   8   4  10         25.24         29.59         4.23 o                         
   9   4  10          4.61          1.93         2.04 o                         
  10   4  10          3.02          1.48         2.64 o                         
  11   4  10         38.36         46.03         4.65 o                         
 -11   5  10          1.53         -1.11         2.29 o                         
 -10   5  10         12.07         12.29         3.30 o                         
  -9   5  10         29.23         37.84         4.33 o                         
  -8   5  10         17.68         14.19         3.01 o                         
  -7   5  10         63.87         51.53         3.96 o                         
  -6   5  10        236.46        217.92         6.31 o                         
  -5   5  10        436.48        468.73         9.18 o                         
  -4   5  10       2162.76       2112.44        23.44 o                         
  -3   5  10        196.31        198.54         6.18 o                         
  -2   5  10          3.73          0.02         1.17 o                         
  -1   5  10        183.84        185.89         4.79 o                         
   0   5  10        408.47        395.42         9.12 o                         
   1   5  10        218.74        205.95         7.25 o                         
   2   5  10        137.75        153.85         5.30 o                         
   3   5  10         58.52         41.32         3.32 o                         
   4   5  10       1449.27       1336.42        26.17 o                         
   5   5  10        371.59        336.42         9.18 o                         
   6   5  10         24.53         22.89         3.34 o                         
   7   5  10         74.78         66.49         6.07 o                         
   8   5  10        298.37        290.05        12.52 o                         
   9   5  10          2.14          5.42         2.86 o                         
  10   5  10          2.73          1.00         2.99 o                         
  11   5  10         14.73         13.60         3.93 o                         
 -11   6  10         94.41        105.78         6.37 o                         
 -10   6  10         33.30         28.89         3.77 o                         
  -9   6  10          0.22          2.54         2.58 o                         
  -8   6  10        143.05        140.75         6.80 o                         
  -7   6  10          0.26          0.14         1.96 o                         
  -6   6  10         33.49         34.36         3.48 o                         
  -5   6  10         22.56         23.03         3.19 o                         
  -4   6  10         66.04         66.61         4.80 o                         
  -3   6  10        221.71        202.56         8.56 o                         
  -2   6  10        528.95        536.96        10.86 o                         
  -1   6  10        162.73        159.19         7.50 o                         
   0   6  10         21.16         24.51         2.78 o                         
   1   6  10        152.93        149.65         5.40 o                         
   2   6  10        704.07        683.96        13.08 o                         
   3   6  10        422.06        425.46         9.74 o                         
   4   6  10        506.54        524.57        12.49 o                         
   5   6  10        323.29        274.86         8.81 o                         
   6   6  10        180.14        176.47         7.24 o                         
   7   6  10         10.70          3.97         2.39 o                         
   8   6  10         27.60         34.09         3.96 o                         
   9   6  10         50.99         48.19         5.65 o                         
  10   6  10         11.30         11.91         3.76 o                         
 -10   7  10          0.84          1.25         2.54 o                         
  -9   7  10        160.31        162.42         8.64 o                         
  -8   7  10         18.77         19.02         4.07 o                         
  -7   7  10        163.09        169.88         7.62 o                         
  -6   7  10        106.90        100.09         8.04 o                         
  -5   7  10         68.29         78.62         6.05 o                         
  -4   7  10        102.92         96.25         6.80 o                         
  -3   7  10          1.54          1.27         2.20 o                         
  -2   7  10         38.87         46.33         4.61 o                         
  -1   7  10       1009.90        983.90        18.63 o                         
   0   7  10         75.89         60.58         5.37 o                         
   1   7  10        152.33        165.38         6.88 o                         
   2   7  10          3.04          3.72         2.24 o                         
   3   7  10          0.07         -1.62         1.70 o                         
   4   7  10         64.53         63.20         4.84 o                         
   5   7  10         23.35         18.49         3.49 o                         
   6   7  10         18.19         26.98         4.67 o                         
   7   7  10        235.78        234.19         9.41 o                         
   8   7  10          3.09         -1.78         3.83 o                         
   9   7  10        396.91        422.50        22.57 o                         
  -9   8  10          7.78          6.37         4.07 o                         
  -8   8  10         50.81         42.14         6.16 o                         
  -7   8  10          0.23          2.10         2.67 o                         
  -6   8  10         40.22         54.77         7.15 o                         
  -5   8  10        120.89        119.72         7.61 o                         
  -4   8  10         15.02         13.79         4.96 o                         
  -3   8  10        403.42        417.79        12.14 o                         
  -2   8  10        203.81        211.62         9.14 o                         
  -1   8  10         87.91         81.66         7.52 o                         
   0   8  10         53.87         60.99         6.25 o                         
   1   8  10        384.56        352.17        11.63 o                         
   2   8  10         56.47         48.44         4.94 o                         
   3   8  10         50.02         52.22         5.05 o                         
   4   8  10        105.32         96.91         5.59 o                         
   5   8  10        797.07        742.20        19.45 o                         
   6   8  10         76.29         72.42         6.89 o                         
   7   8  10         58.16         52.89         7.14 o                         
   8   8  10        101.83        100.79         9.52 o                         
  -8   9  10         25.35         23.49         5.54 o                         
  -7   9  10        164.04        133.19        14.04 o                         
  -6   9  10         85.05         79.76         7.07 o                         
  -5   9  10         55.80         48.38         6.51 o                         
  -4   9  10        340.65        361.75        13.81 o                         
  -3   9  10         12.90         16.31         4.04 o                         
  -2   9  10          4.33          5.81         3.59 o                         
  -1   9  10        243.91        237.16        16.08 o                         
   0   9  10         11.09         13.78         4.31 o                         
   1   9  10         13.48         14.57         3.86 o                         
   2   9  10         49.42         38.96         5.14 o                         
   3   9  10          1.10         -1.66         3.00 o                         
   4   9  10         84.99         77.22         5.83 o                         
   5   9  10         87.11        127.14         9.47 o                         
   6   9  10         61.11         58.26         7.49 o                         
   7   9  10        121.83        113.31         9.36 o                         
  -6  10  10          5.90         13.78         4.15 o                         
  -5  10  10          5.60          8.13         4.58 o                         
  -4  10  10          2.96         -0.98         3.90 o                         
  -3  10  10         16.03          7.04         4.52 o                         
  -2  10  10         35.90         21.98         6.95 o                         
  -1  10  10         33.67         34.23         7.43 o                         
   0  10  10          3.79          1.01         3.30 o                         
   1  10  10         12.00         19.24         6.68 o                         
   2  10  10        223.55        226.84        12.12 o                         
   3  10  10          4.87          8.10         3.63 o                         
   4  10  10         28.63         31.18         6.19 o                         
   5  10  10        358.48        388.33        15.60 o                         
  -3  11  10        102.28        106.26        11.83 o                         
  -2  11  10          0.10          1.62         5.39 o                         
  -1  11  10         41.63         49.99         8.21 o                         
   0  11  10         11.06         20.63         5.33 o                         
   1  11  10         97.99        111.24        13.37 o                         
 -13   0  11        629.59        637.78        57.23 o                         
 -11   0  11         12.44          6.81         7.22 o                         
  -9   0  11          4.52          4.56         2.42 o                         
  -7   0  11        355.42        326.11        11.95 o                         
  -5   0  11        854.39        784.73        18.48 o                         
  -3   0  11        844.66        942.47        14.84 o                         
  -1   0  11       1003.30       1078.99        17.08 o                         
   1   0  11         11.37         42.03         2.53 o                         
   3   0  11       3125.89       3478.87        40.91 o                         
   5   0  11         59.66         54.35         5.13 o                         
   7   0  11        324.42        308.10        12.05 o                         
   9   0  11       2394.95       2418.56        50.30 o                         
  11   0  11          4.05          9.78         3.38 o                         
 -12   1  11        283.85        283.91        11.90 o                         
 -11   1  11         18.33         21.01         4.48 o                         
 -10   1  11        334.90        318.25        11.61 o                         
  -9   1  11        839.26        837.05        16.55 o                         
  -8   1  11        134.86        151.15         5.50 o                         
  -7   1  11       1414.52       1301.79        18.56 o                         
  -6   1  11        627.94        630.85        11.15 o                         
  -5   1  11          3.56          3.44         1.40 o                         
  -4   1  11          0.29         -0.95         0.95 o                         
  -3   1  11        361.95        346.92         5.52 o                         
  -2   1  11          0.50          0.52         0.76 o                         
  -1   1  11        363.74        317.58         4.90 o                         
   0   1  11        127.72        108.72         2.60 o                         
   1   1  11        164.77        158.33         3.41 o                         
   2   1  11        378.46        403.01         6.05 o                         
   3   1  11       2667.33       2737.20        25.36 o                         
   4   1  11        568.85        535.86         9.18 o                         
   5   1  11         94.78        114.40         4.19 o                         
   6   1  11        225.50        235.44         7.41 o                         
   7   1  11       1753.44       1701.74        25.52 o                         
   8   1  11        636.18        622.52        12.74 o                         
   9   1  11         35.91         31.51         3.45 o                         
  10   1  11          5.57          7.61         2.37 o                         
  11   1  11         79.99         94.80         5.09 o                         
  12   1  11         20.65         20.58         8.15 o                         
 -12   2  11          0.38          1.40         3.12 o                         
 -11   2  11         26.88         32.89         5.10 o                         
 -10   2  11         72.41         79.53         5.02 o                         
  -9   2  11          1.54          1.25         2.14 o                         
  -8   2  11        379.03        380.72         9.85 o                         
  -7   2  11         42.88         44.99         4.08 o                         
  -6   2  11        377.11        355.88         8.11 o                         
  -5   2  11        198.68        179.12         5.64 o                         
  -4   2  11          1.29          0.85         0.95 o                         
  -3   2  11          1.27          4.61         0.99 o                         
  -2   2  11       5496.95       5857.26        48.36 o                         
  -1   2  11       1923.59       2095.68        19.39 o                         
   0   2  11        180.66        188.71         3.72 o                         
   1   2  11          1.01          0.30         0.99 o                         
   2   2  11        656.79        706.56        11.31 o                         
   3   2  11         85.65         79.67         3.26 o                         
   4   2  11         76.38         68.38         3.09 o                         
   5   2  11        524.51        487.05         9.54 o                         
   6   2  11        753.19        698.31        12.36 o                         
   7   2  11        327.62        313.09         8.85 o                         
   8   2  11        103.06        116.13         7.74 o                         
   9   2  11        374.69        374.60        10.20 o                         
  10   2  11         77.06         80.67         5.74 o                         
  11   2  11        130.15        144.74        17.65 o                         
  12   2  11          5.59          6.80         3.61 o                         
 -12   3  11        132.11        148.31         9.65 o                         
 -11   3  11        139.99        142.73         8.86 o                         
 -10   3  11        182.77        173.01         6.71 o                         
  -9   3  11        109.91        106.86         5.76 o                         
  -8   3  11         60.31         58.17         3.73 o                         
  -7   3  11         33.76         28.64         3.16 o                         
  -6   3  11         35.15         42.27         3.38 o                         
  -5   3  11         10.89          7.94         2.03 o                         
  -4   3  11       1582.45       1481.22        19.80 o                         
  -3   3  11         77.03         86.90         3.15 o                         
  -2   3  11        107.92         87.38         2.72 o                         
  -1   3  11       2054.47       2122.12        19.95 o                         
   0   3  11        283.10        324.95         4.98 o                         
   1   3  11        573.04        622.20         7.54 o                         
   2   3  11          3.71          7.62         1.30 o                         
   3   3  11       1102.03       1036.89        14.56 o                         
   4   3  11       1336.76       1241.08        18.12 o                         
   5   3  11         12.00         13.87         2.23 o                         
   6   3  11       2396.10       2348.82        33.21 o                         
   7   3  11        331.80        333.37         9.02 o                         
   8   3  11        216.77        223.00        11.98 o                         
   9   3  11        122.70        136.66         6.63 o                         
  10   3  11        189.86        223.63         8.36 o                         
  11   3  11          8.04          9.65         5.03 o                         
 -12   4  11          0.05          0.10         3.10 o                         
 -11   4  11          8.87          5.08         2.34 o                         
 -10   4  11        150.32        161.11         6.86 o                         
  -9   4  11          9.94          4.45         2.55 o                         
  -8   4  11        141.28        127.65         5.06 o                         
  -7   4  11        198.43        194.00         6.17 o                         
  -6   4  11         76.98         83.12         4.65 o                         
  -5   4  11         47.35         62.33         4.08 o                         
  -4   4  11          0.68          2.69         1.56 o                         
  -3   4  11         92.73         85.94         3.42 o                         
  -2   4  11          8.02          6.49         1.21 o                         
  -1   4  11        104.99         80.45         2.62 o                         
   0   4  11         10.71          8.78         1.44 o                         
   1   4  11        705.93        675.18        10.63 o                         
   2   4  11          0.93          0.64         1.14 o                         
   3   4  11        420.03        402.46         8.69 o                         
   4   4  11        129.07        116.90         4.78 o                         
   5   4  11        551.61        554.77        11.10 o                         
   6   4  11        305.60        296.99         8.28 o                         
   7   4  11        175.77        173.31         7.88 o                         
   8   4  11         65.17         73.74         5.32 o                         
   9   4  11         77.43         75.13         5.66 o                         
  10   4  11        386.67        397.14        13.54 o                         
  11   4  11         18.02         14.22         5.11 o                         
 -11   5  11          6.43         -2.11         2.37 o                         
 -10   5  11          0.83         -1.11         2.65 o                         
  -9   5  11        319.62        355.06        10.31 o                         
  -8   5  11          0.49         -1.78         1.78 o                         
  -7   5  11         27.82         32.77         3.59 o                         
  -6   5  11        199.24        193.19         6.06 o                         
  -5   5  11       1186.63       1160.24        16.38 o                         
  -4   5  11         15.92         10.82         2.05 o                         
  -3   5  11         13.79         14.17         2.34 o                         
  -2   5  11         36.11         42.94         4.11 o                         
  -1   5  11       1849.46       1814.45        21.21 o                         
   0   5  11        209.53        225.32         5.70 o                         
   1   5  11         62.42         72.78         3.80 o                         
   2   5  11        189.87        148.55         5.34 o                         
   3   5  11       1490.00       1399.16        20.39 o                         
   4   5  11          0.12         -0.69         1.88 o                         
   5   5  11        257.30        239.72         9.09 o                         
   6   5  11        141.86        143.55         5.97 o                         
   7   5  11        528.19        485.59        11.04 o                         
   8   5  11         98.87        101.58         6.31 o                         
   9   5  11          0.01          2.28         2.60 o                         
  10   5  11         12.91         13.34         4.58 o                         
 -11   6  11         24.94         22.34         4.26 o                         
 -10   6  11         30.95         26.79         4.75 o                         
  -9   6  11          0.20          1.43         2.49 o                         
  -8   6  11         30.91         34.77         3.24 o                         
  -7   6  11        231.09        214.22         6.67 o                         
  -6   6  11         42.71         43.15         4.04 o                         
  -5   6  11        506.68        538.67        12.90 o                         
  -4   6  11        330.42        335.80        12.25 o                         
  -3   6  11        156.45        137.46         5.54 o                         
  -2   6  11         19.24         15.95         2.73 o                         
  -1   6  11        187.94        185.73         6.10 o                         
   0   6  11       1103.34       1104.55        19.70 o                         
   1   6  11       1122.97       1074.21        16.88 o                         
   2   6  11         18.51         23.74         3.04 o                         
   3   6  11        251.67        252.84         7.39 o                         
   4   6  11        284.25        274.56         8.85 o                         
   5   6  11         24.05         17.06         3.12 o                         
   6   6  11        514.71        522.09        12.74 o                         
   7   6  11         22.15         34.94         4.26 o                         
   8   6  11          3.30          4.90         2.95 o                         
   9   6  11        222.13        253.48        11.01 o                         
  10   6  11          2.01         -2.03         5.41 o                         
 -10   7  11         39.87         41.60         5.34 o                         
  -9   7  11         12.73          2.75         3.86 o                         
  -8   7  11         21.91         20.45         3.29 o                         
  -7   7  11          2.23          0.30         2.31 o                         
  -6   7  11        376.45        378.85        10.84 o                         
  -5   7  11        111.40        108.43         6.45 o                         
  -4   7  11        306.56        316.74        13.07 o                         
  -3   7  11         29.23         26.29         3.83 o                         
  -2   7  11        184.54        195.85         8.79 o                         
  -1   7  11        141.07        131.19         7.06 o                         
   0   7  11          4.33          8.26         2.77 o                         
   1   7  11         30.37         43.67         4.64 o                         
   2   7  11        107.13        112.04         7.45 o                         
   3   7  11        100.37        103.11         5.67 o                         
   4   7  11        656.46        674.05        13.04 o                         
   5   7  11         53.48         49.55         5.03 o                         
   6   7  11        538.56        532.63        14.77 o                         
   7   7  11         26.11         22.99         3.94 o                         
   8   7  11          8.16          5.47         2.87 o                         
   9   7  11         28.11         20.04         4.40 o                         
  -9   8  11          4.20          0.36         3.22 o                         
  -8   8  11          9.87          9.33         2.74 o                         
  -7   8  11         24.32         21.44         4.07 o                         
  -6   8  11         37.48         38.55         7.47 o                         
  -5   8  11         41.17         35.77         4.75 o                         
  -4   8  11         64.93         50.50         5.38 o                         
  -3   8  11         25.17         24.57         4.60 o                         
  -2   8  11         42.88         41.81         5.47 o                         
  -1   8  11         87.01         89.23         7.55 o                         
   0   8  11        516.03        524.68        14.84 o                         
   1   8  11          1.29          3.73         2.66 o                         
   2   8  11         27.00         23.89         3.90 o                         
   3   8  11         40.94         37.16         4.35 o                         
   4   8  11        349.25        342.19        10.50 o                         
   5   8  11          1.52         -2.02         4.57 o                         
   6   8  11        310.26        352.39        12.45 o                         
   7   8  11          3.25          3.26         4.05 o                         
   8   8  11         32.59         40.20         4.97 o                         
  -7   9  11         11.17          3.20         3.34 o                         
  -6   9  11        465.97        496.27        26.99 o                         
  -5   9  11        127.01        132.59        10.52 o                         
  -4   9  11        258.37        271.85        14.38 o                         
  -3   9  11         41.11         33.81         5.89 o                         
  -2   9  11         41.97         47.98         6.72 o                         
  -1   9  11         26.36         34.01         5.74 o                         
   0   9  11          1.20          0.19         3.22 o                         
   1   9  11         11.59         10.60         3.49 o                         
   2   9  11        175.26        186.82         8.84 o                         
   3   9  11         14.33          9.26         3.45 o                         
   4   9  11        325.57        337.20        10.83 o                         
   5   9  11          7.82          8.46         3.91 o                         
   6   9  11          8.46          6.60         3.65 o                         
   7   9  11         90.96         76.45        11.91 o                         
  -6  10  11         87.23         98.85        15.40 o                         
  -5  10  11         56.91         72.03         8.98 o                         
  -4  10  11         16.76         28.62         7.30 o                         
  -3  10  11         15.40         10.16         5.12 o                         
  -2  10  11         15.17          4.77         5.48 o                         
  -1  10  11          0.02          0.50         3.35 o                         
   0  10  11          4.04          0.38         3.80 o                         
   1  10  11        142.52        160.44        14.34 o                         
   2  10  11          3.96          1.53         3.21 o                         
   3  10  11        211.56        216.04        10.86 o                         
   4  10  11          5.43          2.51         2.96 o                         
   5  10  11          0.03          3.28         3.63 o                         
  -2  11  11          0.55         -3.49         7.02 o                         
  -1  11  11         13.60         14.47         4.85 o                         
   0  11  11         12.02         -1.69         4.26 o                         
 -12   0  12        157.06        166.77        15.89 o                         
 -10   0  12       1108.86       1027.69        32.33 o                         
  -8   0  12        705.66        653.58        18.02 o                         
  -6   0  12          0.24          0.37         1.96 o                         
  -4   0  12       4675.11       4983.12        80.18 o                         
  -2   0  12       2257.34       2312.60        30.11 o                         
   0   0  12       3252.74       3455.38        41.84 o                         
   2   0  12        155.63        193.28         9.00 o                         
   4   0  12       1240.00       1232.42        36.05 o                         
   6   0  12         65.23         47.04         5.15 o                         
   8   0  12        128.45        134.94         7.49 o                         
  10   0  12         21.08         21.04         3.97 o                         
  12   0  12        124.16        139.43         9.56 o                         
 -12   1  12         50.13         57.42         6.81 o                         
 -11   1  12         13.89         12.58         3.81 o                         
 -10   1  12         80.67        105.28         8.08 o                         
  -9   1  12         93.64         98.08         4.55 o                         
  -8   1  12       1431.81       1295.08        20.17 o                         
  -7   1  12         86.21         81.66         4.40 o                         
  -6   1  12         10.11         12.97         2.42 o                         
  -5   1  12        215.97        186.66         5.45 o                         
  -4   1  12         47.61         61.84         2.91 o                         
  -3   1  12        140.30        111.04         3.05 o                         
  -2   1  12        154.98        197.59         3.99 o                         
  -1   1  12          0.48          3.04         0.88 o                         
   0   1  12         23.13         18.61         1.47 o                         
   1   1  12        390.28        401.61         5.96 o                         
   2   1  12       1204.47       1213.36        13.77 o                         
   3   1  12        910.84        949.99        11.11 o                         
   4   1  12         47.04         46.06         2.11 o                         
   5   1  12        396.29        383.48         9.44 o                         
   6   1  12         30.65         38.31         3.99 o                         
   7   1  12         47.79         44.85         3.66 o                         
   8   1  12        207.77        204.18         7.75 o                         
   9   1  12         73.44         71.56         6.21 o                         
  10   1  12        606.35        614.44        13.65 o                         
  11   1  12         17.67         21.55         3.93 o                         
  12   1  12         53.57         62.67         5.39 o                         
 -12   2  12          0.47          0.11         3.25 o                         
 -11   2  12        278.59        295.80        11.90 o                         
 -10   2  12         28.08         17.19         3.08 o                         
  -9   2  12         37.52         35.14         4.60 o                         
  -8   2  12         50.01         40.79         5.51 o                         
  -7   2  12       2138.67       2028.87        26.50 o                         
  -6   2  12        346.92        336.39         8.04 o                         
  -5   2  12        498.68        504.25        11.36 o                         
  -4   2  12         82.60         72.44         3.32 o                         
  -3   2  12        624.71        613.32         8.13 o                         
  -2   2  12         72.58         80.41         2.90 o                         
  -1   2  12       1053.67       1161.40        12.32 o                         
   0   2  12       1251.98       1279.10        13.53 o                         
   1   2  12       5856.94       6329.24        56.02 o                         
   2   2  12          0.83         -0.80         0.80 o                         
   3   2  12        381.61        336.49         7.63 o                         
   4   2  12        237.37        245.19         5.38 o                         
   5   2  12         38.03         28.50         2.80 o                         
   6   2  12        256.17        265.02         7.68 o                         
   7   2  12        158.48        155.98         6.32 o                         
   8   2  12        181.70        175.98         6.89 o                         
   9   2  12         32.42         40.52         4.04 o                         
  10   2  12          0.32          0.67         1.93 o                         
  11   2  12         58.34         67.14         6.68 o                         
 -12   3  12         47.39         54.81         6.69 o                         
 -11   3  12         84.68         97.96         8.56 o                         
 -10   3  12         52.53         58.58         4.98 o                         
  -9   3  12          7.83          6.26         2.69 o                         
  -8   3  12        155.49        151.31         9.24 o                         
  -7   3  12         68.44         78.09         5.14 o                         
  -6   3  12         51.22         46.72         3.80 o                         
  -5   3  12        854.21        802.03        14.27 o                         
  -4   3  12         15.17         17.58         2.26 o                         
  -3   3  12        102.56         87.28         3.26 o                         
  -2   3  12        135.53        141.39         3.51 o                         
  -1   3  12        304.14        296.24         5.62 o                         
   0   3  12        356.19        339.81         5.85 o                         
   1   3  12        956.28        964.52        13.96 o                         
   2   3  12       1082.85       1047.03        14.06 o                         
   3   3  12        191.06        148.87         3.80 o                         
   4   3  12          0.01          3.25         1.68 o                         
   5   3  12       1126.38       1077.25        16.71 o                         
   6   3  12         36.21         40.46         4.59 o                         
   7   3  12          0.58          1.51         1.93 o                         
   8   3  12        128.27        143.41         6.51 o                         
   9   3  12        173.79        185.49         7.53 o                         
  10   3  12          0.31         -1.36         2.47 o                         
  11   3  12          0.78          5.08         3.23 o                         
 -12   4  12         22.68         21.69         6.17 o                         
 -11   4  12         81.28         68.89         5.50 o                         
 -10   4  12         75.66         76.03         5.57 o                         
  -9   4  12          8.05          6.87         2.58 o                         
  -8   4  12        866.86        831.02        14.44 o                         
  -7   4  12        937.70        895.45        14.89 o                         
  -6   4  12        120.94        113.24         4.98 o                         
  -5   4  12         23.28         28.74         3.42 o                         
  -4   4  12        827.23        803.73        13.45 o                         
  -3   4  12        294.77        262.94         6.15 o                         
  -2   4  12        341.93        321.04         7.04 o                         
  -1   4  12        458.47        400.72         6.53 o                         
   0   4  12       2153.77       2283.66        23.59 o                         
   1   4  12         66.52         69.55         3.44 o                         
   2   4  12        625.57        559.53        10.08 o                         
   3   4  12        725.75        744.28        11.06 o                         
   4   4  12         80.98         85.32         4.70 o                         
   5   4  12        650.35        609.18        13.40 o                         
   6   4  12        117.09        115.78         4.78 o                         
   7   4  12        308.62        305.59        14.55 o                         
   8   4  12        260.61        279.48        10.31 o                         
   9   4  12        149.22        139.10         7.43 o                         
  10   4  12         53.41         51.79         5.55 o                         
  11   4  12         17.65          8.26         2.89 o                         
 -11   5  12         10.20         11.90         3.60 o                         
 -10   5  12         78.32         81.64         6.08 o                         
  -9   5  12         57.40         51.11         5.25 o                         
  -8   5  12        178.51        177.38         6.26 o                         
  -7   5  12        269.39        271.21         7.85 o                         
  -6   5  12        152.44        125.77         5.40 o                         
  -5   5  12          0.56          0.37         1.80 o                         
  -4   5  12        296.94        254.37         6.96 o                         
  -3   5  12        301.09        275.57         7.45 o                         
  -2   5  12        856.17        814.25        12.37 o                         
  -1   5  12        293.56        270.03         7.02 o                         
   0   5  12        332.11        315.35         7.62 o                         
   1   5  12        175.76        182.03         5.73 o                         
   2   5  12        403.39        384.24         8.97 o                         
   3   5  12         20.32         22.14         2.73 o                         
   4   5  12       2270.63       2110.25        33.14 o                         
   5   5  12         82.63         93.45         6.90 o                         
   6   5  12         45.96         55.20         4.72 o                         
   7   5  12         24.75         29.60         3.22 o                         
   8   5  12        124.74        126.27         6.85 o                         
   9   5  12         25.79         24.52         4.70 o                         
  10   5  12         35.34         19.10         5.11 o                         
 -10   6  12         90.68        103.31         6.73 o                         
  -9   6  12         15.60         17.13         3.31 o                         
  -8   6  12        292.40        298.28         8.01 o                         
  -7   6  12          0.02         -2.04         2.04 o                         
  -6   6  12          3.06          0.24         2.21 o                         
  -5   6  12          0.05          3.21         2.62 o                         
  -4   6  12         82.79         90.91         5.41 o                         
  -3   6  12         22.73         29.27         3.50 o                         
  -2   6  12         59.08         54.69         4.38 o                         
  -1   6  12         80.06         81.13         5.10 o                         
   0   6  12         11.04          9.81         2.81 o                         
   1   6  12        147.74        147.98         5.92 o                         
   2   6  12        435.29        435.67        10.29 o                         
   3   6  12         10.83         11.59         2.51 o                         
   4   6  12          3.32          4.02         2.44 o                         
   5   6  12        214.21        210.10         8.90 o                         
   6   6  12        192.58        204.39         7.81 o                         
   7   6  12          8.74          4.81         4.82 o                         
   8   6  12         75.73        104.24        11.88 o                         
   9   6  12         47.80         49.79         6.41 o                         
  10   6  12         45.00         47.25        15.61 o                         
 -10   7  12          0.20          1.94         3.50 o                         
  -9   7  12          1.81         -2.42         3.21 o                         
  -8   7  12          0.08         -0.03         2.63 o                         
  -7   7  12         21.72         22.85         4.33 o                         
  -6   7  12         10.90          9.83         2.92 o                         
  -5   7  12         15.05         22.17         3.76 o                         
  -4   7  12         69.08         85.23         8.76 o                         
  -3   7  12          5.18          5.29         2.73 o                         
  -2   7  12         80.44         90.50         7.20 o                         
  -1   7  12        247.97        249.72         9.76 o                         
   0   7  12         58.23         77.15         6.44 o                         
   1   7  12        376.43        385.39        12.48 o                         
   2   7  12         27.01         29.83         3.91 o                         
   3   7  12        116.31         95.14         5.17 o                         
   4   7  12        169.77        168.73         8.02 o                         
   5   7  12        761.68        713.41        18.80 o                         
   6   7  12         31.14         32.95         5.12 o                         
   7   7  12         33.83         29.68         4.39 o                         
   8   7  12          2.94          1.66         2.47 o                         
   9   7  12        365.00        364.68        14.26 o                         
  -9   8  12         64.84         49.94        13.53 o                         
  -8   8  12          3.37         -2.23         2.29 o                         
  -7   8  12        110.43        134.90         7.26 o                         
  -6   8  12         35.39         29.90         4.67 o                         
  -5   8  12          3.74          4.59         3.04 o                         
  -4   8  12          2.86         -1.73         2.79 o                         
  -3   8  12         30.14         33.70         5.82 o                         
  -2   8  12         59.45         53.84         6.63 o                         
  -1   8  12        241.99        250.51        11.44 o                         
   0   8  12          0.73          4.15         2.76 o                         
   1   8  12         23.66         22.83         4.23 o                         
   2   8  12         11.41         24.75         4.22 o                         
   3   8  12         20.78         18.87         3.48 o                         
   4   8  12          6.30          5.36         2.19 o                         
   5   8  12        113.05        101.42         7.51 o                         
   6   8  12        102.57        113.46        10.82 o                         
   7   8  12        215.92        228.68        11.36 o                         
   8   8  12        133.67        129.13         7.94 o                         
  -7   9  12          4.07          1.74         3.03 o                         
  -6   9  12         41.97         49.96         6.16 o                         
  -5   9  12         15.57         11.71         3.86 o                         
  -4   9  12          0.10         -3.09         3.72 o                         
  -3   9  12         34.28         34.67         6.34 o                         
  -2   9  12         77.03         82.79         8.03 o                         
  -1   9  12          3.69          1.22         3.39 o                         
   0   9  12          1.87         -1.12         5.71 o                         
   1   9  12         10.93         11.80         3.58 o                         
   2   9  12         73.87         72.05         6.55 o                         
   3   9  12         17.70         11.32         3.88 o                         
   4   9  12        148.47        181.94         7.58 o                         
   5   9  12         15.54         18.46         4.95 o                         
   6   9  12          4.62          0.84         3.56 o                         
  -5  10  12          2.37         -0.81         5.33 o                         
  -4  10  12         33.84         17.86         6.27 o                         
  -3  10  12         14.33         24.11         5.96 o                         
  -2  10  12        194.55        194.39        12.21 o                         
  -1  10  12         11.53         16.06         4.89 o                         
   0  10  12         59.37         79.41         9.68 o                         
   1  10  12          1.37          5.43         4.28 o                         
   2  10  12         12.62         15.76         4.18 o                         
   3  10  12         26.51         24.59         4.76 o                         
   4  10  12        104.19        115.36         7.56 o                         
  -1  11  12          2.25         12.16         7.02 o                         
 -11   0  13         19.38         15.48         5.82 o                         
  -9   0  13         41.52         40.43         4.90 o                         
  -7   0  13        677.07        627.35        17.77 o                         
  -5   0  13       1580.35       1472.29        26.65 o                         
  -3   0  13        397.62        416.09         9.03 o                         
  -1   0  13         22.56         37.52         3.30 o                         
   1   0  13          2.06         -0.95         0.95 o                         
   3   0  13        298.43        294.37         7.52 o                         
   5   0  13        577.51        567.96        19.40 o                         
   7   0  13       1245.86       1166.80        29.70 o                         
   9   0  13        813.64        781.97        21.32 o                         
  11   0  13        114.71        149.21         9.45 o                         
 -12   1  13         23.78         19.87         4.61 o                         
 -11   1  13         14.57         11.35         4.18 o                         
 -10   1  13        291.40        298.62         9.19 o                         
  -9   1  13         23.52         25.36         3.50 o                         
  -8   1  13         16.83         10.56         2.56 o                         
  -7   1  13        372.97        347.41         8.49 o                         
  -6   1  13        498.55        491.85        10.03 o                         
  -5   1  13          9.72          7.89         1.78 o                         
  -4   1  13        466.52        410.33         8.58 o                         
  -3   1  13         23.59         24.35         1.88 o                         
  -2   1  13        302.58        319.09         5.35 o                         
  -1   1  13        478.16        439.88         6.34 o                         
   0   1  13          0.51         -0.57         0.73 o                         
   1   1  13        688.28        611.84         8.12 o                         
   2   1  13         22.95         29.22         2.05 o                         
   3   1  13        192.04        214.01         4.70 o                         
   4   1  13        384.39        358.69         6.44 o                         
   5   1  13         75.41         70.95         4.30 o                         
   6   1  13         42.13         46.97         3.88 o                         
   7   1  13        252.31        250.70         9.40 o                         
   8   1  13        200.98        196.28         7.29 o                         
   9   1  13        319.67        349.25        10.21 o                         
  10   1  13         14.92         17.77         3.17 o                         
  11   1  13         90.22         96.22         5.70 o                         
 -12   2  13        179.09        147.65        12.70 o                         
 -11   2  13         47.13         57.83         6.61 o                         
 -10   2  13        247.09        240.31        10.34 o                         
  -9   2  13          4.62          3.03         1.76 o                         
  -8   2  13        526.10        472.98        10.38 o                         
  -7   2  13        282.04        258.73         7.42 o                         
  -6   2  13          1.45          0.90         1.71 o                         
  -5   2  13          1.79          4.45         1.85 o                         
  -4   2  13        388.65        344.10         7.44 o                         
  -3   2  13         52.36         52.35         2.63 o                         
  -2   2  13         65.06         61.93         2.54 o                         
  -1   2  13          2.72          0.37         0.78 o                         
   0   2  13       1651.58       1573.40        16.20 o                         
   1   2  13        274.79        256.23         6.58 o                         
   2   2  13         67.23         49.81         2.50 o                         
   3   2  13        518.67        575.80         8.44 o                         
   4   2  13        145.97        125.54         4.42 o                         
   5   2  13         37.41         34.35         3.42 o                         
   6   2  13        326.65        317.15         9.44 o                         
   7   2  13          2.60          3.63         2.04 o                         
   8   2  13        184.88        187.60         8.76 o                         
   9   2  13         88.02         91.34         5.89 o                         
  10   2  13        430.27        426.33        11.28 o                         
  11   2  13         78.04         92.47         6.46 o                         
 -12   3  13        169.72        158.04        10.02 o                         
 -11   3  13         92.86         87.98         5.53 o                         
 -10   3  13        180.05        172.95         7.72 o                         
  -9   3  13         73.09         66.81         4.02 o                         
  -8   3  13          8.30          5.77         2.31 o                         
  -7   3  13        299.46        286.84         8.00 o                         
  -6   3  13        938.82        902.34        16.04 o                         
  -5   3  13          7.30          0.67         1.86 o                         
  -4   3  13         57.51         47.55         3.58 o                         
  -3   3  13        186.37        193.91         5.14 o                         
  -2   3  13       1233.11       1199.04        13.29 o                         
  -1   3  13       1339.21       1373.88        15.06 o                         
   0   3  13        519.68        473.96         7.58 o                         
   1   3  13        125.36        105.55         4.61 o                         
   2   3  13        289.08        268.19         7.38 o                         
   3   3  13        909.07        944.12        12.72 o                         
   4   3  13       1672.53       1583.92        22.36 o                         
   5   3  13        264.87        228.59         7.20 o                         
   6   3  13         82.57         95.50         5.68 o                         
   7   3  13         27.88         29.41         3.91 o                         
   8   3  13        282.55        299.14         9.81 o                         
   9   3  13         26.62         30.59         6.57 o                         
  10   3  13          0.03          0.95         2.21 o                         
  11   3  13        127.87        112.31         6.76 o                         
 -11   4  13         14.58         12.31         3.45 o                         
 -10   4  13        236.24        251.87         9.86 o                         
  -9   4  13         87.92        102.16         6.44 o                         
  -8   4  13        227.17        237.41         7.56 o                         
  -7   4  13          3.83          9.27         2.63 o                         
  -6   4  13         17.85         11.02         2.65 o                         
  -5   4  13        767.54        707.25        13.80 o                         
  -4   4  13         12.44         10.85         2.17 o                         
  -3   4  13       1524.69       1543.57        19.13 o                         
  -2   4  13         43.16         36.11         2.80 o                         
  -1   4  13         60.32         71.79         2.91 o                         
   0   4  13        492.49        431.00         8.82 o                         
   1   4  13        449.69        428.75        10.03 o                         
   2   4  13          0.08         -0.39         1.29 o                         
   3   4  13        118.61        111.50         4.22 o                         
   4   4  13       1179.55       1159.43        18.50 o                         
   5   4  13        443.45        434.87         9.87 o                         
   6   4  13          1.74          4.21         1.78 o                         
   7   4  13        200.48        194.41         7.49 o                         
   8   4  13        387.25        400.07        12.77 o                         
   9   4  13          0.11         -1.37         2.18 o                         
  10   4  13        175.91        177.33         9.06 o                         
  11   4  13          3.35          7.78         3.44 o                         
 -11   5  13         21.11         27.84         3.96 o                         
 -10   5  13          9.35          7.94         2.97 o                         
  -9   5  13        233.58        261.69         9.92 o                         
  -8   5  13         58.71         55.05         4.55 o                         
  -7   5  13        142.70        138.72         5.80 o                         
  -6   5  13         10.20         12.04         2.73 o                         
  -5   5  13       1212.08       1187.48        18.95 o                         
  -4   5  13         27.33         25.81         3.37 o                         
  -3   5  13        301.46        299.99         8.30 o                         
  -2   5  13        249.13        260.33         6.39 o                         
  -1   5  13       1955.13       1835.69        26.04 o                         
   0   5  13         56.08         57.84         4.03 o                         
   1   5  13        519.28        489.37        10.58 o                         
   2   5  13        649.89        591.65        11.82 o                         
   3   5  13        294.26        299.02         7.75 o                         
   4   5  13          1.35          3.44         2.21 o                         
   5   5  13        113.11        117.11         5.78 o                         
   6   5  13         15.36         11.35         2.71 o                         
   7   5  13        448.94        493.00        11.16 o                         
   8   5  13         13.29         15.85         3.62 o                         
   9   5  13         21.95         28.99         7.81 o                         
  10   5  13          6.00          3.08         3.53 o                         
 -10   6  13          0.24          1.00         2.61 o                         
  -9   6  13         47.62         51.60         5.05 o                         
  -8   6  13         91.07        100.88         6.37 o                         
  -7   6  13          0.32          1.69         2.34 o                         
  -6   6  13          4.50          4.68         2.51 o                         
  -5   6  13        273.40        263.38        12.24 o                         
  -4   6  13          3.09         -0.65         1.95 o                         
  -3   6  13       1107.63       1101.44        17.97 o                         
  -2   6  13        219.99        222.24         9.79 o                         
  -1   6  13         95.70         92.56         5.82 o                         
   0   6  13         15.53         15.25         3.23 o                         
   1   6  13         19.69         32.67         3.79 o                         
   2   6  13          3.48          7.12         2.18 o                         
   3   6  13        557.18        536.18        14.08 o                         
   4   6  13         95.70         92.19         5.99 o                         
   5   6  13         70.59         75.50         5.56 o                         
   6   6  13        316.61        311.46         9.78 o                         
   7   6  13         33.84         36.07         4.87 o                         
   8   6  13          6.68         -1.56         4.84 o                         
   9   6  13         16.20         12.59         3.80 o                         
  -9   7  13        225.36        252.89        11.44 o                         
  -8   7  13         38.77         45.88         4.52 o                         
  -7   7  13         45.35         46.66         4.92 o                         
  -6   7  13         47.30         49.47         4.99 o                         
  -5   7  13        312.19        326.62        10.67 o                         
  -4   7  13         40.84         29.54         4.43 o                         
  -3   7  13          1.01          1.70         2.60 o                         
  -2   7  13         17.97          6.81         3.47 o                         
  -1   7  13         69.49         56.71         5.92 o                         
   0   7  13        442.65        455.99        12.37 o                         
   1   7  13        158.25        165.83         7.87 o                         
   2   7  13          1.67          3.01         2.25 o                         
   3   7  13        274.75        264.98         8.24 o                         
   4   7  13        138.81        151.17         7.30 o                         
   5   7  13          7.74          3.64         2.46 o                         
   6   7  13         30.27         26.47         4.03 o                         
   7   7  13         60.95         67.45         5.85 o                         
   8   7  13          0.35         -0.89         2.58 o                         
   9   7  13          0.03         -1.56         4.68 o                         
  -8   8  13        174.34        195.28        11.81 o                         
  -7   8  13         84.44         80.81         6.47 o                         
  -6   8  13         60.76         68.52         6.60 o                         
  -5   8  13          1.32         -0.06         2.68 o                         
  -4   8  13         27.33         14.93         4.34 o                         
  -3   8  13         72.50         75.72         8.18 o                         
  -2   8  13          1.70          4.04         3.39 o                         
  -1   8  13          0.13         -1.47         2.71 o                         
   0   8  13         98.04        105.40         8.22 o                         
   1   8  13          0.52         -2.34         2.34 o                         
   2   8  13         38.75         34.01         4.70 o                         
   3   8  13         73.07         59.82         5.14 o                         
   4   8  13        179.31        214.80         9.78 o                         
   5   8  13         13.03         18.65         4.21 o                         
   6   8  13        149.11        162.32         8.63 o                         
   7   8  13         20.18         29.17         4.82 o                         
  -7   9  13          5.24          8.25         3.51 o                         
  -6   9  13         32.64         26.47         4.70 o                         
  -5   9  13         31.64         29.69         6.07 o                         
  -4   9  13          6.12          7.23         4.83 o                         
  -3   9  13         23.37         13.71         8.08 o                         
  -2   9  13          0.36         -2.33         3.15 o                         
  -1   9  13        155.57        141.82         9.30 o                         
   0   9  13          2.26          0.86         3.68 o                         
   1   9  13          1.70         -2.68         2.68 o                         
   2   9  13         11.67         10.84         3.33 o                         
   3   9  13         26.27         18.46         3.92 o                         
   4   9  13          4.06          2.61         2.18 o                         
   5   9  13          1.79         -1.07         3.15 o                         
   6   9  13          1.79         -3.33         4.49 o                         
  -5  10  13         10.95         26.53        16.13 o                         
  -4  10  13         73.74         51.42        10.38 o                         
  -3  10  13         25.35         19.40         5.33 o                         
  -2  10  13         85.87         87.12         9.28 o                         
  -1  10  13         68.28         73.29         8.39 o                         
   0  10  13          1.78          7.94         5.78 o                         
   1  10  13          2.33          3.09         3.90 o                         
   2  10  13         17.11         23.78         4.64 o                         
   3  10  13        197.42        232.18        13.77 o                         
   4  10  13         20.18         22.55         5.68 o                         
 -12   0  14         17.78         10.32         5.42 o                         
 -10   0  14         14.90         14.01         3.39 o                         
  -8   0  14        556.02        515.79        16.43 o                         
  -6   0  14        809.10        700.61        18.94 o                         
  -4   0  14         53.60         61.41         4.52 o                         
  -2   0  14        996.24       1028.19        16.50 o                         
   0   0  14         10.94          3.79         1.37 o                         
   2   0  14         30.33         15.75         2.35 o                         
   4   0  14        951.09        975.52        25.17 o                         
   6   0  14       1377.66       1303.89        32.15 o                         
   8   0  14       1589.01       1506.67        37.13 o                         
  10   0  14         18.63         12.47         4.28 o                         
 -12   1  14         73.29         40.38         5.82 o                         
 -11   1  14         14.61         10.05         5.43 o                         
 -10   1  14         33.74         31.91         3.95 o                         
  -9   1  14         43.30         44.57         4.64 o                         
  -8   1  14        185.30        180.89         6.68 o                         
  -7   1  14          0.01          1.00         1.91 o                         
  -6   1  14         15.40         12.88         2.46 o                         
  -5   1  14         19.40         19.93         2.62 o                         
  -4   1  14        395.49        351.90         6.89 o                         
  -3   1  14         17.75         24.13         2.05 o                         
  -2   1  14        175.90        185.46         4.11 o                         
  -1   1  14        322.92        281.24         5.01 o                         
   0   1  14          0.39         -0.08         0.81 o                         
   1   1  14        452.31        458.25         7.36 o                         
   2   1  14        411.12        395.18         7.36 o                         
   3   1  14          1.94          4.62         1.07 o                         
   4   1  14         24.60         17.10         1.90 o                         
   5   1  14        113.51        114.73         5.29 o                         
   6   1  14         66.37         78.01         4.67 o                         
   7   1  14        106.39        101.53         5.82 o                         
   8   1  14          4.30          2.78         3.11 o                         
   9   1  14         55.29         51.74         4.43 o                         
  10   1  14         83.05         85.91         6.09 o                         
  11   1  14         17.67         22.67         3.23 o                         
 -12   2  14         29.54         22.72         4.87 o                         
 -11   2  14        155.61        157.68         9.28 o                         
 -10   2  14         11.78         10.03         2.96 o                         
  -9   2  14        222.39        193.16         6.82 o                         
  -8   2  14          0.37          0.44         1.94 o                         
  -7   2  14        444.90        412.38        13.44 o                         
  -6   2  14        293.02        261.58         7.45 o                         
  -5   2  14        725.40        673.02        12.27 o                         
  -4   2  14         68.33         72.10         4.16 o                         
  -3   2  14        397.69        403.40         6.85 o                         
  -2   2  14         21.11         17.10         1.71 o                         
  -1   2  14         19.36         14.18         1.49 o                         
   0   2  14        266.09        249.76         4.84 o                         
   1   2  14       1613.64       1546.38        19.77 o                         
   2   2  14         82.15         83.68         3.31 o                         
   3   2  14        211.11        201.92         5.37 o                         
   4   2  14         47.63         48.70         3.45 o                         
   5   2  14        519.63        490.70        13.01 o                         
   6   2  14         10.30         10.19         2.61 o                         
   7   2  14        366.32        343.43        10.32 o                         
   8   2  14          0.22          1.85         2.53 o                         
   9   2  14        702.11        701.23        16.98 o                         
  10   2  14        112.54        115.85         8.25 o                         
  11   2  14        133.73        150.04         6.59 o                         
 -12   3  14         38.55         34.09         6.04 o                         
 -11   3  14        206.71        217.46         8.47 o                         
 -10   3  14          0.07          0.46         2.37 o                         
  -9   3  14         81.22         80.17         4.77 o                         
  -8   3  14         85.90         82.01         5.13 o                         
  -7   3  14        138.82        131.12         5.77 o                         
  -6   3  14        600.88        576.23        12.34 o                         
  -5   3  14        234.31        274.19         7.61 o                         
  -4   3  14        239.93        235.32         6.93 o                         
  -3   3  14       1508.99       1446.36        17.22 o                         
  -2   3  14        546.66        531.26         8.09 o                         
  -1   3  14        164.00        126.75         3.58 o                         
   0   3  14        347.40        308.55         7.15 o                         
   1   3  14        290.10        312.78         7.58 o                         
   2   3  14        431.16        425.05         8.96 o                         
   3   3  14        180.95        146.87         4.14 o                         
   4   3  14         48.78         51.92         3.68 o                         
   5   3  14         63.53         56.00         3.68 o                         
   6   3  14          3.01          1.86         1.99 o                         
   7   3  14        224.45        228.74         8.58 o                         
   8   3  14         69.43         73.03         5.50 o                         
   9   3  14          0.18          1.07         2.41 o                         
  10   3  14        164.88        179.99         8.25 o                         
  11   3  14          3.46          3.84         2.41 o                         
 -11   4  14         15.27         11.71         3.14 o                         
 -10   4  14         47.94         49.70         5.70 o                         
  -9   4  14         98.33        112.22         5.53 o                         
  -8   4  14         42.36         47.75         4.22 o                         
  -7   4  14        656.06        609.59        13.39 o                         
  -6   4  14         40.94         36.19         3.82 o                         
  -5   4  14         55.75         47.09         4.12 o                         
  -4   4  14        120.89        134.41         5.02 o                         
  -3   4  14         23.73         26.02         3.08 o                         
  -2   4  14         61.92         62.45         3.44 o                         
  -1   4  14         12.94         12.60         1.80 o                         
   0   4  14         69.78         71.10         3.60 o                         
   1   4  14        224.68        194.98         5.89 o                         
   2   4  14         55.27         61.88         3.89 o                         
   3   4  14        574.81        568.77        11.08 o                         
   4   4  14        677.97        616.30        12.39 o                         
   5   4  14         34.27         33.54         3.50 o                         
   6   4  14       1121.45       1063.12        17.58 o                         
   7   4  14         16.15         18.33         3.68 o                         
   8   4  14          8.73         13.91         3.25 o                         
   9   4  14         12.14         17.39         3.79 o                         
  10   4  14         95.82        102.93         7.43 o                         
 -11   5  14         86.39         96.85         8.79 o                         
 -10   5  14          2.09          8.12         3.67 o                         
  -9   5  14         19.92         15.91         2.73 o                         
  -8   5  14        250.93        247.68         8.11 o                         
  -7   5  14          9.78         10.01         3.04 o                         
  -6   5  14        405.65        396.48        10.79 o                         
  -5   5  14        139.66        163.84         7.45 o                         
  -4   5  14          0.56          1.74         1.91 o                         
  -3   5  14        115.67        105.33         4.85 o                         
  -2   5  14        298.88        291.76         7.22 o                         
  -1   5  14         10.72         11.09         2.68 o                         
   0   5  14        721.87        712.55        12.73 o                         
   1   5  14         38.38         43.65         3.71 o                         
   2   5  14       1128.17       1137.15        17.40 o                         
   3   5  14         68.21         66.34         5.80 o                         
   4   5  14        874.73        895.09        16.43 o                         
   5   5  14        126.63        113.66         5.98 o                         
   6   5  14         86.77         95.82         5.62 o                         
   7   5  14          0.10         -1.65         2.35 o                         
   8   5  14        281.88        277.35        11.28 o                         
   9   5  14        111.66        102.86         8.10 o                         
  10   5  14        352.20        398.86        23.28 o                         
 -10   6  14         40.52         32.37         5.06 o                         
  -9   6  14          2.45          1.18         2.29 o                         
  -8   6  14          4.18          3.67         2.60 o                         
  -7   6  14         10.68         13.19         3.22 o                         
  -6   6  14         46.97         49.45         5.25 o                         
  -5   6  14          9.71         11.63         2.95 o                         
  -4   6  14        133.84        164.00         6.52 o                         
  -3   6  14        181.52        198.94         7.34 o                         
  -2   6  14        296.71        309.37        11.97 o                         
  -1   6  14         43.88         38.28         4.37 o                         
   0   6  14          0.19          4.01         2.27 o                         
   1   6  14       1401.52       1420.80        23.91 o                         
   2   6  14        116.93        116.70         5.52 o                         
   3   6  14        228.37        227.76         7.45 o                         
   4   6  14        196.67        191.70         9.30 o                         
   5   6  14         16.74         13.30         4.78 o                         
   6   6  14        447.70        430.74        11.81 o                         
   7   6  14          4.48          2.77         4.29 o                         
   8   6  14        534.02        549.81        18.95 o                         
   9   6  14         11.05         12.71         4.19 o                         
  -9   7  14         20.48         16.45         4.10 o                         
  -8   7  14          0.34         -2.65         2.65 o                         
  -7   7  14        102.80        113.76         9.67 o                         
  -6   7  14         38.24         40.15         4.80 o                         
  -5   7  14          6.75          5.27         2.84 o                         
  -4   7  14          9.32         18.64         3.84 o                         
  -3   7  14        354.22        390.15        17.90 o                         
  -2   7  14          1.63          0.34         2.84 o                         
  -1   7  14         18.23         21.42         4.51 o                         
   0   7  14        167.79        171.17         8.34 o                         
   1   7  14         86.36         86.21         6.46 o                         
   2   7  14         92.60         98.76         6.74 o                         
   3   7  14          8.32          5.39         2.30 o                         
   4   7  14         25.65         24.11         3.92 o                         
   5   7  14          0.05          1.17         2.48 o                         
   6   7  14          0.67          5.13         2.58 o                         
   7   7  14         27.99         27.69         4.31 o                         
   8   7  14         17.11         15.72         4.25 o                         
  -8   8  14          9.68          1.10         3.29 o                         
  -7   8  14          0.23          1.88         2.86 o                         
  -6   8  14         82.31         81.54         6.87 o                         
  -5   8  14         65.70         63.53         6.88 o                         
  -4   8  14         15.33          9.28         4.68 o                         
  -3   8  14          4.30          7.28         4.32 o                         
  -2   8  14          0.46         -2.48         3.24 o                         
  -1   8  14         11.15         15.51         4.28 o                         
   0   8  14         75.58         78.27         9.15 o                         
   1   8  14        303.72        321.66        11.51 o                         
   2   8  14        156.07        131.13         9.19 o                         
   3   8  14          5.90          9.23         2.83 o                         
   4   8  14        194.88        173.56         8.90 o                         
   5   8  14         48.95         54.32         6.31 o                         
   6   8  14         66.18         52.42         6.40 o                         
   7   8  14          5.96          9.27         3.20 o                         
  -7   9  14          1.07         -6.89         9.10 o                         
  -6   9  14         23.11         15.14         6.09 o                         
  -5   9  14         12.54         22.28         6.60 o                         
  -4   9  14         44.76         51.11         8.33 o                         
  -3   9  14          1.06         -3.98         4.04 o                         
  -2   9  14         65.65         72.93         8.46 o                         
  -1   9  14          1.04          1.50         3.28 o                         
   0   9  14          4.69          6.28         4.09 o                         
   1   9  14          0.22         -1.98         2.58 o                         
   2   9  14         70.64         65.31         6.63 o                         
   3   9  14          1.73          1.18         2.67 o                         
   4   9  14         13.52         10.49         4.03 o                         
   5   9  14         42.33         41.32         7.88 o                         
   6   9  14          2.29         -7.28         7.28 o                         
  -4  10  14         49.44         35.96         7.88 o                         
  -3  10  14         53.96         64.61         8.20 o                         
  -2  10  14        455.43        556.22        19.49 o                         
  -1  10  14          1.41          7.25         4.01 o                         
   0  10  14         26.41         32.13         6.43 o                         
   1  10  14         66.54         68.40         8.56 o                         
   2  10  14          2.44          3.71         3.23 o                         
   3  10  14          0.22          2.35         3.75 o                         
 -11   0  15          4.30          6.36         5.02 o                         
  -9   0  15         20.54         17.83         4.34 o                         
  -7   0  15        426.89        421.21        14.71 o                         
  -5   0  15        356.72        380.42        11.54 o                         
  -3   0  15        276.27        255.54         7.19 o                         
  -1   0  15        113.23        101.39         4.26 o                         
   1   0  15        833.08        774.30        18.07 o                         
   3   0  15        254.23        260.11        11.78 o                         
   5   0  15        254.77        231.44        10.93 o                         
   7   0  15         45.33         38.62         7.33 o                         
   9   0  15        292.80        309.11        22.23 o                         
  11   0  15        130.51        144.62        18.55 o                         
 -12   1  15          3.14         -2.02         2.87 o                         
 -11   1  15         22.44         23.39         5.00 o                         
 -10   1  15         13.57         16.82         2.75 o                         
  -9   1  15         17.43         16.35         2.94 o                         
  -8   1  15         39.46         46.28         4.45 o                         
  -7   1  15          7.37          4.23         2.23 o                         
  -6   1  15        311.95        309.61         8.13 o                         
  -5   1  15        304.91        307.62         7.79 o                         
  -4   1  15          8.16          8.59         1.66 o                         
  -3   1  15         94.21         71.04         2.89 o                         
  -2   1  15       1114.60       1128.43        12.81 o                         
  -1   1  15       1096.47       1106.27        12.56 o                         
   0   1  15          8.25          5.72         1.18 o                         
   1   1  15         92.99         97.48         3.82 o                         
   2   1  15         27.35         29.04         2.47 o                         
   3   1  15        106.97        103.26         4.18 o                         
   4   1  15        511.83        489.13        10.71 o                         
   5   1  15         46.50         52.92         4.41 o                         
   6   1  15          8.28          5.35         2.43 o                         
   7   1  15          6.49          4.15         2.39 o                         
   8   1  15        217.57        207.72         8.03 o                         
   9   1  15         60.37         61.12         5.10 o                         
  10   1  15         49.59         56.72         5.57 o                         
  11   1  15        179.11        191.50        11.37 o                         
 -12   2  15        170.28        154.45        10.24 o                         
 -11   2  15         34.34         31.60         4.08 o                         
 -10   2  15         39.66         35.76         4.53 o                         
  -9   2  15          1.03          0.43         1.93 o                         
  -8   2  15         21.75         22.21         3.40 o                         
  -7   2  15         10.90         11.46         2.55 o                         
  -6   2  15         11.81         13.98         2.75 o                         
  -5   2  15        115.83        107.63         4.93 o                         
  -4   2  15        768.84        729.43        14.10 o                         
  -3   2  15         38.55         39.49         2.62 o                         
  -2   2  15       1890.67       1802.58        18.39 o                         
  -1   2  15        600.89        572.32         9.58 o                         
   0   2  15       1757.20       1706.57        20.59 o                         
   1   2  15        222.36        253.72         9.46 o                         
   2   2  15         69.14         73.96         3.82 o                         
   3   2  15          0.58          2.22         1.24 o                         
   4   2  15        772.12        750.54        15.89 o                         
   5   2  15        566.92        535.18        14.20 o                         
   6   2  15        167.90        172.33         7.24 o                         
   7   2  15         13.78         15.96         3.17 o                         
   8   2  15         43.73         43.08         6.13 o                         
   9   2  15         27.97         30.21         4.73 o                         
  10   2  15         30.71         26.67         3.82 o                         
  11   2  15         23.78         30.56         3.76 o                         
 -11   3  15        123.14        118.97         8.24 o                         
 -10   3  15         86.25         92.58         6.71 o                         
  -9   3  15         47.69         47.59         4.10 o                         
  -8   3  15        250.39        257.74         8.08 o                         
  -7   3  15        475.61        441.21        10.97 o                         
  -6   3  15         27.22         34.45         3.70 o                         
  -5   3  15        232.19        232.15         7.13 o                         
  -4   3  15         93.06         94.63         4.71 o                         
  -3   3  15          4.18          4.56         1.63 o                         
  -2   3  15        683.57        664.35        11.67 o                         
  -1   3  15        432.67        447.95         8.79 o                         
   0   3  15        514.56        408.75         8.61 o                         
   1   3  15        226.75        213.74         6.38 o                         
   2   3  15         61.69         59.38         3.81 o                         
   3   3  15         69.88         77.75         3.68 o                         
   4   3  15          1.93          1.57         1.74 o                         
   5   3  15        357.08        381.69         9.62 o                         
   6   3  15        493.03        438.70        12.26 o                         
   7   3  15         39.00         49.47         5.41 o                         
   8   3  15        316.58        315.91        12.42 o                         
   9   3  15         81.59         91.63         9.59 o                         
  10   3  15        124.63        128.32         8.91 o                         
 -11   4  15          0.05          0.95         2.72 o                         
 -10   4  15          6.45          5.46         3.05 o                         
  -9   4  15        130.20        126.16         6.11 o                         
  -8   4  15          1.39          3.78         2.38 o                         
  -7   4  15        291.34        280.18         8.84 o                         
  -6   4  15         57.12         60.51         4.90 o                         
  -5   4  15        594.21        571.77        14.10 o                         
  -4   4  15        248.78        233.42         7.08 o                         
  -3   4  15         49.97         61.16         4.53 o                         
  -2   4  15         59.71         67.34         4.02 o                         
  -1   4  15         21.48         26.16         2.77 o                         
   0   4  15          2.47          2.73         1.57 o                         
   1   4  15       1704.17       1653.68        22.25 o                         
   2   4  15        249.78        216.27         6.29 o                         
   3   4  15        473.73        495.16         9.76 o                         
   4   4  15        161.33        153.31         6.39 o                         
   5   4  15         68.69         65.51         4.56 o                         
   6   4  15       1277.00       1228.45        22.04 o                         
   7   4  15         44.72         52.30         5.28 o                         
   8   4  15         41.28         33.64         4.49 o                         
   9   4  15        385.52        385.81        13.22 o                         
  10   4  15         48.52         39.41         5.48 o                         
 -11   5  15        280.96        343.36        40.32 o                         
 -10   5  15         50.95         53.17         5.67 o                         
  -9   5  15         56.92         62.94         4.84 o                         
  -8   5  15         28.57         24.88         3.62 o                         
  -7   5  15        113.98        110.28         6.84 o                         
  -6   5  15        190.24        187.71         8.13 o                         
  -5   5  15        880.50        835.70        17.70 o                         
  -4   5  15        128.78        118.61         5.53 o                         
  -3   5  15        209.90        206.37         6.76 o                         
  -2   5  15          1.06         -1.79         1.85 o                         
  -1   5  15        155.95        129.05         6.12 o                         
   0   5  15        226.03        207.88         6.68 o                         
   1   5  15         39.91         38.79         3.61 o                         
   2   5  15         22.94         24.20         3.18 o                         
   3   5  15        937.18        919.99        15.15 o                         
   4   5  15         62.26         60.88         4.90 o                         
   5   5  15          2.36          4.65         2.19 o                         
   6   5  15         13.88         16.47         2.97 o                         
   7   5  15        143.53        139.04        11.20 o                         
   8   5  15         16.66         17.31         4.06 o                         
   9   5  15         47.73         56.64         6.58 o                         
 -10   6  15         11.00         13.16         3.89 o                         
  -9   6  15        388.00        396.82        12.73 o                         
  -8   6  15         12.67         12.60         3.22 o                         
  -7   6  15          4.66          5.31         3.19 o                         
  -6   6  15         31.54         30.14         4.12 o                         
  -5   6  15         73.15         91.90         6.13 o                         
  -4   6  15        521.55        501.26        11.67 o                         
  -3   6  15          7.70          9.15         4.04 o                         
  -2   6  15          2.99          4.23         3.34 o                         
  -1   6  15          0.77          3.13         3.34 o                         
   0   6  15          5.17          4.66         2.94 o                         
   1   6  15        696.67        679.28        17.80 o                         
   2   6  15        143.16        147.55         6.52 o                         
   3   6  15        489.16        472.14        10.96 o                         
   4   6  15         81.41         64.80         6.07 o                         
   5   6  15         84.59         86.02         8.60 o                         
   6   6  15          4.27          4.45         2.69 o                         
   7   6  15         35.20         49.32         4.93 o                         
   8   6  15         10.16         16.91         4.78 o                         
   9   6  15        114.94        131.23         9.35 o                         
  -9   7  15          0.39          4.40         2.95 o                         
  -8   7  15         18.41         20.22         3.70 o                         
  -7   7  15         15.16         14.80         3.73 o                         
  -6   7  15        199.22        224.86         8.91 o                         
  -5   7  15        139.65        162.40        10.39 o                         
  -4   7  15          1.35         -0.17         3.34 o                         
  -3   7  15         30.14         26.28         5.12 o                         
  -2   7  15          1.57         -1.37         2.94 o                         
  -1   7  15         42.95         36.76         5.22 o                         
   0   7  15         99.33        137.77        10.49 o                         
   1   7  15          2.27          2.31         2.70 o                         
   2   7  15          1.04          3.17         2.40 o                         
   3   7  15         42.38         37.12         4.65 o                         
   4   7  15         85.19         86.01         6.54 o                         
   5   7  15         88.86        109.52         6.88 o                         
   6   7  15        336.51        354.17        14.11 o                         
   7   7  15          1.22         -1.46         4.38 o                         
   8   7  15         10.96          9.71         3.96 o                         
  -8   8  15         17.56         21.96         3.74 o                         
  -7   8  15          0.86         -1.69         2.85 o                         
  -6   8  15         53.55         62.71         6.12 o                         
  -5   8  15         75.92         60.18         8.34 o                         
  -4   8  15        184.48        197.43        12.58 o                         
  -3   8  15          0.96          0.82         3.52 o                         
  -2   8  15         36.62         46.22         6.60 o                         
  -1   8  15        284.63        309.87        13.11 o                         
   0   8  15         10.45          3.78         3.07 o                         
   1   8  15         14.55         16.69         3.69 o                         
   2   8  15        201.48        206.61         9.14 o                         
   3   8  15          4.16          1.93         2.58 o                         
   4   8  15         24.58         14.72         4.07 o                         
   5   8  15        396.95        420.11        14.13 o                         
   6   8  15         13.83         27.32         4.33 o                         
   7   8  15          4.50          6.02         3.55 o                         
  -6   9  15         64.93         70.38         9.33 o                         
  -5   9  15         29.11         23.75         6.36 o                         
  -4   9  15         66.30         74.13        11.20 o                         
  -3   9  15         40.33         40.00        10.10 o                         
  -2   9  15         27.44         30.95         5.92 o                         
  -1   9  15          5.78          4.73         4.99 o                         
   0   9  15         41.63         42.36         7.10 o                         
   1   9  15          0.20          7.10         3.31 o                         
   2   9  15         13.80          9.51         3.56 o                         
   3   9  15        133.75        119.03         7.53 o                         
   4   9  15          3.91         -2.92         3.02 o                         
   5   9  15         17.31         19.56         4.75 o                         
  -4  10  15          4.64          0.12         5.89 o                         
  -3  10  15         38.46         48.34         7.23 o                         
  -2  10  15         43.40         41.04         6.70 o                         
  -1  10  15         14.60         12.34         4.84 o                         
   0  10  15          0.45         -5.76         5.79 o                         
   1  10  15        210.09        215.74        12.89 o                         
   2  10  15          0.01         -1.37         5.28 o                         
   3  10  15          3.20         -0.85         3.78 o                         
 -12   0  16          4.01         10.39         5.06 o                         
 -10   0  16        115.85        132.34         8.56 o                         
  -8   0  16        120.09        119.09         8.72 o                         
  -6   0  16       2140.16       2018.74        40.51 o                         
  -4   0  16        317.97        288.07        12.21 o                         
  -2   0  16          0.97          2.00         1.71 o                         
   0   0  16        722.59        687.45        13.86 o                         
   2   0  16        840.39        818.22        19.14 o                         
   4   0  16        448.61        489.60         9.95 o                         
   6   0  16         87.84         83.05         7.55 o                         
   8   0  16          3.25          4.96         4.68 o                         
  10   0  16         18.67         32.94        11.12 o                         
 -12   1  16        113.41        114.79        10.69 o                         
 -11   1  16          0.62         -0.41         2.12 o                         
 -10   1  16          0.19         -1.16         2.27 o                         
  -9   1  16         66.26         60.07         4.68 o                         
  -8   1  16        104.47         94.07         5.83 o                         
  -7   1  16        329.71        305.75         9.56 o                         
  -6   1  16        330.93        303.90         8.22 o                         
  -5   1  16         22.36         24.52         3.09 o                         
  -4   1  16        169.06        170.65         5.88 o                         
  -3   1  16         66.26         68.95         3.18 o                         
  -2   1  16        696.04        652.63         9.08 o                         
  -1   1  16         50.45         65.87         3.07 o                         
   0   1  16        482.38        490.13         8.71 o                         
   1   1  16        441.49        394.34         7.88 o                         
   2   1  16        224.51        213.49         7.15 o                         
   3   1  16        802.92        772.39        12.71 o                         
   4   1  16         66.64         51.32         3.49 o                         
   5   1  16        104.73        101.66         6.03 o                         
   6   1  16         59.15         85.62         6.01 o                         
   7   1  16        210.17        216.89        10.10 o                         
   8   1  16         48.27         51.96         5.00 o                         
   9   1  16         45.58         39.66         4.67 o                         
  10   1  16          3.91          5.15         3.18 o                         
  11   1  16        128.43        152.22         8.53 o                         
 -12   2  16         40.09         61.10        12.59 o                         
 -11   2  16         10.58          4.77         2.92 o                         
 -10   2  16          1.23          1.28         3.27 o                         
  -9   2  16        206.34        204.28         7.50 o                         
  -8   2  16          5.81          4.64         2.48 o                         
  -7   2  16         19.54         18.73         3.02 o                         
  -6   2  16        907.81        860.74        15.27 o                         
  -5   2  16        295.91        298.64         8.05 o                         
  -4   2  16          0.69          1.03         1.53 o                         
  -3   2  16       1141.04       1077.04        14.18 o                         
  -2   2  16          0.01          0.10         1.10 o                         
  -1   2  16          5.85          2.83         1.28 o                         
   0   2  16        256.35        205.67         5.41 o                         
   1   2  16        474.90        466.16         9.00 o                         
   2   2  16         61.70         66.67         3.90 o                         
   3   2  16        154.64        146.09         5.35 o                         
   4   2  16         42.29         47.40         4.11 o                         
   5   2  16        212.90        174.15         8.72 o                         
   6   2  16          3.42          1.05         2.95 o                         
   7   2  16         46.21         47.73         4.91 o                         
   8   2  16         83.61         76.57         5.68 o                         
   9   2  16         85.45         78.22         6.06 o                         
  10   2  16         68.79         56.98         5.43 o                         
 -11   3  16         14.42         12.60         3.40 o                         
 -10   3  16        170.68        166.67         6.81 o                         
  -9   3  16        110.37        116.40         7.62 o                         
  -8   3  16         38.27         36.71         4.09 o                         
  -7   3  16        255.66        245.30         8.00 o                         
  -6   3  16         38.49         43.28         4.22 o                         
  -5   3  16        892.93        833.78        17.36 o                         
  -4   3  16         29.27         35.11         3.58 o                         
  -3   3  16         48.23         55.05         3.96 o                         
  -2   3  16          2.53          2.82         1.45 o                         
  -1   3  16          6.21          4.20         1.66 o                         
   0   3  16        529.48        535.25        10.65 o                         
   1   3  16       1358.93       1318.28        19.77 o                         
   2   3  16        583.45        584.88        11.35 o                         
   3   3  16        875.74        822.17        13.91 o                         
   4   3  16          6.91          2.18         1.82 o                         
   5   3  16         14.68         12.01         2.47 o                         
   6   3  16        124.28        121.54         6.57 o                         
   7   3  16         28.12         25.64         4.64 o                         
   8   3  16         89.59         86.40         6.26 o                         
   9   3  16          5.91          3.34         2.54 o                         
  10   3  16        106.97        135.31         7.57 o                         
 -11   4  16         71.49         66.40         6.25 o                         
 -10   4  16         14.12         10.82         3.52 o                         
  -9   4  16          0.22          0.29         2.53 o                         
  -8   4  16        375.31        393.70        10.95 o                         
  -7   4  16        119.35        104.53         5.88 o                         
  -6   4  16         21.68         15.78         3.25 o                         
  -5   4  16        191.40        186.74         7.30 o                         
  -4   4  16        165.56        161.67         6.77 o                         
  -3   4  16        352.48        327.20         8.99 o                         
  -2   4  16          7.04          2.86         2.02 o                         
  -1   4  16          0.16         -0.91         2.30 o                         
   0   4  16        181.77        198.10         6.20 o                         
   1   4  16       1783.47       1685.00        22.91 o                         
   2   4  16        168.96        167.43         6.62 o                         
   3   4  16        420.84        390.36         8.67 o                         
   4   4  16        350.55        338.34         9.82 o                         
   5   4  16        352.22        338.01        10.29 o                         
   6   4  16         32.42         35.50         3.50 o                         
   7   4  16         17.40         23.88         3.92 o                         
   8   4  16        393.45        402.23        12.74 o                         
   9   4  16          0.39          2.00         3.03 o                         
  10   4  16        485.59        481.02        15.78 o                         
 -10   5  16        150.57        175.07         9.07 o                         
  -9   5  16          0.01          1.61         2.33 o                         
  -8   5  16         51.86         66.29         6.18 o                         
  -7   5  16          1.71          1.00         2.57 o                         
  -6   5  16        423.54        429.92        12.67 o                         
  -5   5  16         18.52         12.72         3.60 o                         
  -4   5  16         30.43         22.28         3.29 o                         
  -3   5  16          0.31          3.17         3.03 o                         
  -2   5  16        358.83        330.43        10.08 o                         
  -1   5  16         32.05         32.10         4.07 o                         
   0   5  16        303.98        312.35        10.23 o                         
   1   5  16         26.59         29.45         3.21 o                         
   2   5  16         38.49         37.64         3.59 o                         
   3   5  16          0.57         -1.28         1.64 o                         
   4   5  16        110.87        109.02         5.69 o                         
   5   5  16         29.98         24.81         3.43 o                         
   6   5  16        859.56        846.67        29.28 o                         
   7   5  16         50.70         50.59         6.36 o                         
   8   5  16        317.13        297.33        12.13 o                         
   9   5  16          8.83          5.26         3.32 o                         
 -10   6  16         13.55         26.83        18.73 o                         
  -9   6  16          2.21          4.68         2.77 o                         
  -8   6  16        196.61        213.38         8.92 o                         
  -7   6  16          2.43          1.72         2.56 o                         
  -6   6  16         49.22         63.29         5.63 o                         
  -5   6  16          0.12         -2.25         2.25 o                         
  -4   6  16         10.48          8.68         3.33 o                         
  -3   6  16         99.58        114.01        10.53 o                         
  -2   6  16          8.84          8.31         3.66 o                         
  -1   6  16        158.09        166.30         7.64 o                         
   0   6  16        492.19        456.03        14.58 o                         
   1   6  16        147.22        142.08         7.30 o                         
   2   6  16        293.24        258.73         8.19 o                         
   3   6  16        144.89        165.60         7.43 o                         
   4   6  16       1019.78        993.48        32.46 o                         
   5   6  16          5.04         10.15         2.94 o                         
   6   6  16         13.25         25.46         3.66 o                         
   7   6  16         46.47         52.17         5.33 o                         
   8   6  16        215.83        222.72        10.97 o                         
  -9   7  16          0.47          3.29         3.29 o                         
  -8   7  16          2.91          6.10         3.83 o                         
  -7   7  16          3.76          3.11         2.84 o                         
  -6   7  16        128.93        150.82         8.35 o                         
  -5   7  16        301.93        336.49        14.08 o                         
  -4   7  16         68.99         63.37         8.04 o                         
  -3   7  16         24.99         25.62         5.40 o                         
  -2   7  16         71.83         78.93         9.25 o                         
  -1   7  16         87.62        115.49         9.88 o                         
   0   7  16          9.92          6.31         3.07 o                         
   1   7  16        546.66        534.63        14.93 o                         
   2   7  16        124.50        135.30         7.42 o                         
   3   7  16         88.68         90.36         5.71 o                         
   4   7  16         23.41         17.82         4.04 o                         
   5   7  16         53.99         55.58         5.67 o                         
   6   7  16         37.98         35.74         4.73 o                         
   7   7  16          9.88          6.32         5.98 o                         
   8   7  16         32.17         24.45         8.32 o                         
  -7   8  16          0.18         -1.14         2.98 o                         
  -6   8  16          0.61          3.26         3.51 o                         
  -5   8  16          3.00          5.16         4.79 o                         
  -4   8  16         37.85         42.60         7.68 o                         
  -3   8  16        331.20        352.01        14.66 o                         
  -2   8  16          8.49          4.33         4.01 o                         
  -1   8  16        133.16        131.56         9.77 o                         
   0   8  16        111.76        115.50         8.65 o                         
   1   8  16         52.36         49.85         5.94 o                         
   2   8  16          3.34          3.78         2.77 o                         
   3   8  16        643.07        679.52        25.32 o                         
   4   8  16        163.49        179.08        12.18 o                         
   5   8  16          2.04          2.72         3.34 o                         
   6   8  16          8.80          8.24         3.37 o                         
  -6   9  16          3.63         14.57         9.36 o                         
  -5   9  16          3.94          2.20         6.76 o                         
  -4   9  16         30.04         13.94         5.76 o                         
  -3   9  16         92.45         92.34         9.67 o                         
  -2   9  16        101.09        115.39        15.84 o                         
  -1   9  16         34.05         38.14         7.02 o                         
   0   9  16         10.12          8.53         5.18 o                         
   1   9  16         33.23         28.59         5.11 o                         
   2   9  16         19.68         17.48         4.21 o                         
   3   9  16          3.40          3.71         2.98 o                         
   4   9  16         66.53         96.97         8.72 o                         
   5   9  16          1.63         -3.07         4.94 o                         
  -3  10  16         24.00         20.40         6.20 o                         
  -2  10  16         11.02         18.99         5.32 o                         
  -1  10  16         13.85         17.31         6.12 o                         
   0  10  16        287.51        301.68        15.78 o                         
   1  10  16         59.76         49.09         8.23 o                         
   2  10  16          0.13          4.28         4.71 o                         
 -11   0  17        283.62        300.76        11.37 o                         
  -9   0  17         73.63         63.97         7.44 o                         
  -7   0  17        242.23        254.20        12.31 o                         
  -5   0  17        344.88        322.87        12.59 o                         
  -3   0  17        980.31        901.02        18.46 o                         
  -1   0  17        972.66        943.68        17.59 o                         
   1   0  17        803.14        734.02        25.07 o                         
   3   0  17        547.86        500.99        13.87 o                         
   5   0  17        694.11        609.85        22.40 o                         
   7   0  17        543.74        564.94        23.76 o                         
   9   0  17         70.03         69.10         8.07 o                         
 -11   1  17        163.83        164.63         7.62 o                         
 -10   1  17         89.41         94.41         7.08 o                         
  -9   1  17          0.09         -2.01         2.01 o                         
  -8   1  17          0.75         -0.11         2.32 o                         
  -7   1  17         67.29         76.63         6.26 o                         
  -6   1  17         14.27         19.57         3.20 o                         
  -5   1  17         89.49         80.01         4.97 o                         
  -4   1  17         36.08         32.97         3.15 o                         
  -3   1  17        574.69        519.36         8.91 o                         
  -2   1  17        306.86        280.72         6.04 o                         
  -1   1  17       3874.39       3844.73        37.15 o                         
   0   1  17         33.87         36.23         3.06 o                         
   1   1  17          0.45          2.33         1.37 o                         
   2   1  17       1292.18       1221.61        18.22 o                         
   3   1  17          0.44          1.44         1.44 o                         
   4   1  17          8.54         10.15         2.33 o                         
   5   1  17        477.61        437.93        12.92 o                         
   6   1  17         31.60         30.81         4.35 o                         
   7   1  17        196.69        196.60         9.10 o                         
   8   1  17          5.25          5.65         2.65 o                         
   9   1  17        576.75        607.55        15.68 o                         
  10   1  17         56.20         54.20         6.21 o                         
 -11   2  17          0.32         -2.42         2.42 o                         
 -10   2  17          6.27          4.72         2.35 o                         
  -9   2  17         28.63         38.69         4.35 o                         
  -8   2  17        163.24        142.37         6.56 o                         
  -7   2  17         23.57         32.67         3.80 o                         
  -6   2  17          1.80          1.45         2.34 o                         
  -5   2  17         49.86         40.69         3.94 o                         
  -4   2  17         72.97         62.68         4.98 o                         
  -3   2  17          2.47          2.87         1.80 o                         
  -2   2  17         56.74         54.91         3.16 o                         
  -1   2  17          1.08         -1.16         1.16 o                         
   0   2  17        829.98        806.29        13.06 o                         
   1   2  17       1562.28       1477.23        25.49 o                         
   2   2  17         22.69         18.30         2.41 o                         
   3   2  17         92.65         78.17         4.16 o                         
   4   2  17        166.68        174.81         6.79 o                         
   5   2  17         10.08          8.39         1.98 o                         
   6   2  17       1857.31       1759.36        30.75 o                         
   7   2  17         13.73         16.67         3.32 o                         
   8   2  17        444.71        446.93        13.87 o                         
   9   2  17          3.99          3.59         2.81 o                         
  10   2  17         15.15          8.02         3.41 o                         
 -11   3  17        111.64        112.65         7.40 o                         
 -10   3  17        125.95        125.69         6.76 o                         
  -9   3  17          0.01         -2.23         2.23 o                         
  -8   3  17         51.22         54.08         4.80 o                         
  -7   3  17        205.52        218.71         8.47 o                         
  -6   3  17        167.55        177.75         6.75 o                         
  -5   3  17        672.75        621.48        15.22 o                         
  -4   3  17         83.32        100.29         5.06 o                         
  -3   3  17         91.62         95.23         4.59 o                         
  -2   3  17         94.39         83.25         4.78 o                         
  -1   3  17        261.37        233.37         6.69 o                         
   0   3  17          0.32          0.85         1.66 o                         
   1   3  17        175.36        157.19         5.76 o                         
   2   3  17       2165.10       2058.75        27.86 o                         
   3   3  17       1689.64       1598.02        22.84 o                         
   4   3  17         14.21          7.00         2.36 o                         
   5   3  17          5.09          8.21         2.41 o                         
   6   3  17        247.04        251.37         9.61 o                         
   7   3  17        104.27         93.13         7.50 o                         
   8   3  17        108.58         96.91         6.84 o                         
   9   3  17         62.28         58.86         5.65 o                         
  10   3  17        117.72        135.48         7.88 o                         
 -11   4  17         41.71         45.27         6.92 o                         
 -10   4  17         16.62         14.60         2.86 o                         
  -9   4  17         42.86         46.35         4.59 o                         
  -8   4  17         50.45         55.52         5.07 o                         
  -7   4  17         88.67         82.50         5.95 o                         
  -6   4  17         34.33         27.22         4.42 o                         
  -5   4  17        192.56        217.72         8.51 o                         
  -4   4  17          3.90          0.85         2.22 o                         
  -3   4  17         52.06         60.79         5.92 o                         
  -2   4  17        363.00        342.01        10.01 o                         
  -1   4  17         39.75         53.38         5.36 o                         
   0   4  17          0.05          1.42         1.66 o                         
   1   4  17        163.91        169.08         5.94 o                         
   2   4  17         11.22         19.30         2.80 o                         
   3   4  17         18.15         24.36         2.85 o                         
   4   4  17         11.44         13.94         2.86 o                         
   5   4  17         48.95         54.58         4.97 o                         
   6   4  17        220.76        206.67         8.43 o                         
   7   4  17          0.67          1.81         2.72 o                         
   8   4  17        150.46        173.84         8.45 o                         
   9   4  17         61.59         56.76         5.86 o                         
 -10   5  17          0.81          0.55         3.76 o                         
  -9   5  17         66.45         56.82         5.62 o                         
  -8   5  17        168.93        185.83        12.87 o                         
  -7   5  17         30.03         40.51         4.90 o                         
  -6   5  17         42.95         42.65         5.09 o                         
  -5   5  17          2.76         11.11         3.18 o                         
  -4   5  17         16.61         17.09         3.38 o                         
  -3   5  17        809.12        805.08        24.37 o                         
  -2   5  17        242.05        256.10        10.05 o                         
  -1   5  17        201.71        207.41         8.00 o                         
   0   5  17          2.84          0.16         2.39 o                         
   1   5  17          8.18          4.46         2.11 o                         
   2   5  17         23.74         15.24         2.71 o                         
   3   5  17        555.13        516.93        11.39 o                         
   4   5  17         31.62         23.81         3.57 o                         
   5   5  17        209.43        242.53         8.72 o                         
   6   5  17        229.71        226.09         8.32 o                         
   7   5  17          5.56          6.18         3.28 o                         
   8   5  17         55.03         65.48         6.78 o                         
   9   5  17         13.48         10.12         4.40 o                         
  -9   6  17          2.87          3.26         3.11 o                         
  -8   6  17         12.62         13.74         3.47 o                         
  -7   6  17         29.53         32.50         4.62 o                         
  -6   6  17        157.58        166.18         7.73 o                         
  -5   6  17        294.96        323.93        12.02 o                         
  -4   6  17          5.55          6.10         3.85 o                         
  -3   6  17         67.83         68.25         7.49 o                         
  -2   6  17        290.05        301.68        12.41 o                         
  -1   6  17        224.27        247.98         9.27 o                         
   0   6  17         20.73         31.37         4.51 o                         
   1   6  17         11.02         10.26         3.15 o                         
   2   6  17         54.84         50.13         4.57 o                         
   3   6  17        183.40        186.54         7.06 o                         
   4   6  17        130.21        141.86         7.31 o                         
   5   6  17        222.76        230.95         8.85 o                         
   6   6  17         39.57         46.08         5.59 o                         
   7   6  17          1.28         -1.76         2.05 o                         
   8   6  17          0.31          1.66         2.77 o                         
  -8   7  17          1.19         -2.44         2.44 o                         
  -7   7  17         18.52         20.48         8.37 o                         
  -6   7  17        274.61        301.47        13.49 o                         
  -5   7  17         52.25         40.99         6.72 o                         
  -4   7  17        143.10        122.50        10.39 o                         
  -3   7  17         53.47         66.01         7.80 o                         
  -2   7  17         36.80         61.18         7.35 o                         
  -1   7  17          0.65         -3.00         3.00 o                         
   0   7  17         98.91         99.83         7.26 o                         
   1   7  17          3.24          2.01         2.86 o                         
   2   7  17        428.21        412.15        12.74 o                         
   3   7  17         14.96         12.84         3.76 o                         
   4   7  17        147.42        170.51         8.08 o                         
   5   7  17          5.92          3.08         2.75 o                         
   6   7  17         76.99         87.74         6.86 o                         
   7   7  17          4.78          6.27         2.86 o                         
  -7   8  17          0.01         -1.21         3.62 o                         
  -6   8  17         71.31         76.55         8.54 o                         
  -5   8  17          6.33          2.56         4.28 o                         
  -4   8  17          1.41          7.11         4.69 o                         
  -3   8  17         37.02         45.34         6.64 o                         
  -2   8  17        330.22        337.62        14.43 o                         
  -1   8  17         19.75         15.58         5.49 o                         
   0   8  17        187.25        208.28        10.94 o                         
   1   8  17        122.95        141.13         8.25 o                         
   2   8  17          0.10         -1.70         2.76 o                         
   3   8  17          6.61         11.55         3.27 o                         
   4   8  17         14.76          9.41         4.11 o                         
   5   8  17         16.80         21.67         4.23 o                         
   6   8  17        181.51        206.00        15.70 o                         
  -5   9  17         42.69         52.42         8.09 o                         
  -4   9  17        376.00        421.04        19.26 o                         
  -3   9  17        210.79        278.42        13.73 o                         
  -2   9  17         10.46         20.15         5.29 o                         
  -1   9  17        108.57        137.51        13.22 o                         
   0   9  17          0.73          4.21         4.08 o                         
   1   9  17         21.99         16.36         4.00 o                         
   2   9  17        136.36        173.18        12.95 o                         
   3   9  17          0.05          4.13         3.57 o                         
   4   9  17        208.11        216.79        11.58 o                         
  -1  10  17         24.75         22.75         8.36 o                         
   0  10  17         30.78         34.34        15.61 o                         
 -10   0  18          8.19          9.38         3.89 o                         
  -8   0  18        444.60        388.69        15.44 o                         
  -6   0  18        428.33        449.52        24.80 o                         
  -4   0  18        556.91        483.20        12.62 o                         
  -2   0  18        251.13        201.92         7.33 o                         
   0   0  18        158.28        153.38         7.91 o                         
   2   0  18          0.74         -0.07         1.90 o                         
   4   0  18       1651.09       1427.45        31.74 o                         
   6   0  18        236.85        230.62        23.15 o                         
   8   0  18         98.19         90.72        12.23 o                         
  10   0  18        156.12        162.41        11.03 o                         
 -11   1  18         35.68         44.58         4.36 o                         
 -10   1  18          5.55          6.62         2.58 o                         
  -9   1  18          2.51          1.09         2.31 o                         
  -8   1  18        141.69        148.05         8.11 o                         
  -7   1  18         94.08         94.06         5.85 o                         
  -6   1  18       1346.43       1227.51        20.79 o                         
  -5   1  18          1.14          5.34         2.35 o                         
  -4   1  18        318.65        296.74         7.98 o                         
  -3   1  18        128.63        118.08         4.60 o                         
  -2   1  18         11.98         13.50         1.95 o                         
  -1   1  18          1.14          7.50         1.87 o                         
   0   1  18       1894.52       1813.77        23.47 o                         
   1   1  18         39.41         31.47         3.26 o                         
   2   1  18        402.73        395.09         8.91 o                         
   3   1  18         84.75         75.13         4.62 o                         
   4   1  18          2.55          3.89         2.75 o                         
   5   1  18        198.41        164.57         9.69 o                         
   6   1  18        185.90        176.91        14.21 o                         
   7   1  18         18.16         23.36         4.04 o                         
   8   1  18          0.19         -0.05         2.11 o                         
   9   1  18         31.49         30.58         4.55 o                         
  10   1  18          7.83         18.39         4.01 o                         
 -11   2  18         35.12         49.46         5.67 o                         
 -10   2  18          1.41          2.48         2.51 o                         
  -9   2  18        248.61        240.40         8.82 o                         
  -8   2  18        104.23         94.43         6.27 o                         
  -7   2  18          2.60          1.73         2.35 o                         
  -6   2  18         58.45         61.47         4.96 o                         
  -5   2  18        727.63        752.31        16.08 o                         
  -4   2  18        430.88        386.97         9.36 o                         
  -3   2  18         47.54         56.18         5.17 o                         
  -2   2  18        381.66        320.96         8.51 o                         
  -1   2  18         31.78         36.34         3.21 o                         
   0   2  18        120.97        108.94         5.63 o                         
   1   2  18        905.64        835.04        14.57 o                         
   2   2  18        126.00        132.96         5.60 o                         
   3   2  18         15.70          5.60         1.83 o                         
   4   2  18        229.74        207.04         7.64 o                         
   5   2  18        152.35        144.11         6.24 o                         
   6   2  18         51.26         42.42         5.54 o                         
   7   2  18        190.16        173.52         7.97 o                         
   8   2  18          7.35          9.11         3.17 o                         
   9   2  18         30.01         38.45         5.66 o                         
  10   2  18        133.49        137.40         7.50 o                         
 -11   3  18         69.01         96.51        10.08 o                         
 -10   3  18         20.67         18.10         3.39 o                         
  -9   3  18         27.48         30.11         4.09 o                         
  -8   3  18         24.84         22.00         3.70 o                         
  -7   3  18         17.83         12.17         3.04 o                         
  -6   3  18          1.91          2.18         2.41 o                         
  -5   3  18         93.22         90.04         5.90 o                         
  -4   3  18         78.21         68.91         4.75 o                         
  -3   3  18       1325.05       1225.35        22.74 o                         
  -2   3  18          3.34          5.51         2.25 o                         
  -1   3  18         91.16         95.93         4.81 o                         
   0   3  18        375.62        347.24         8.94 o                         
   1   3  18        210.64        228.22         7.83 o                         
   2   3  18        252.67        274.14         7.75 o                         
   3   3  18        267.65        269.14         7.87 o                         
   4   3  18        169.89        173.73         6.90 o                         
   5   3  18         52.20         43.43         4.01 o                         
   6   3  18         14.60         11.71         2.85 o                         
   7   3  18         16.43         19.13         3.82 o                         
   8   3  18         27.48         22.12         4.13 o                         
   9   3  18         71.00         69.64         6.33 o                         
 -10   4  18         42.96         47.42         7.17 o                         
  -9   4  18          1.87          3.15         2.81 o                         
  -8   4  18         26.72         35.85         4.64 o                         
  -7   4  18         48.20         41.67         4.94 o                         
  -6   4  18         53.89         65.61         5.92 o                         
  -5   4  18          0.88          2.06         2.44 o                         
  -4   4  18          1.03          0.30         2.40 o                         
  -3   4  18         27.21         13.60         3.98 o                         
  -2   4  18        199.63        191.75         8.08 o                         
  -1   4  18         15.51         16.74         3.19 o                         
   0   4  18          2.32         -1.33         1.73 o                         
   1   4  18         11.73         10.11         2.30 o                         
   2   4  18        175.47        199.22         6.47 o                         
   3   4  18         97.69        108.29         4.84 o                         
   4   4  18        585.08        558.44        17.92 o                         
   5   4  18          4.44          3.18         2.31 o                         
   6   4  18        133.83        123.98         5.79 o                         
   7   4  18        274.78        261.01        10.44 o                         
   8   4  18          0.95         -2.21         2.21 o                         
   9   4  18         63.84         76.53         6.61 o                         
 -10   5  18          3.48          3.33         7.64 o                         
  -9   5  18          3.32          3.71         2.80 o                         
  -8   5  18        261.27        296.93        10.90 o                         
  -7   5  18         80.84         85.18         7.19 o                         
  -6   5  18        195.53        195.68         8.70 o                         
  -5   5  18         19.34         17.67         3.82 o                         
  -4   5  18        998.15        968.22        21.90 o                         
  -3   5  18          0.32         -0.04         3.20 o                         
  -2   5  18        183.04        177.73         8.62 o                         
  -1   5  18        145.27        194.99         8.66 o                         
   0   5  18        156.28        179.91         8.09 o                         
   1   5  18        188.48        194.80         6.75 o                         
   2   5  18        129.65        127.51         6.11 o                         
   3   5  18         38.38         37.55         4.04 o                         
   4   5  18        188.90        166.38         8.16 o                         
   5   5  18          8.83          5.19         2.79 o                         
   6   5  18         41.48         41.00         4.50 o                         
   7   5  18         12.13         14.48         3.76 o                         
   8   5  18        130.61        141.57        10.41 o                         
  -9   6  18         73.40         72.47         5.75 o                         
  -8   6  18        121.41        131.83         8.31 o                         
  -7   6  18          0.13         -0.25         2.53 o                         
  -6   6  18         86.12        104.90         7.94 o                         
  -5   6  18         14.26         12.71         4.72 o                         
  -4   6  18         36.26         24.75         5.03 o                         
  -3   6  18         37.76         41.05         6.18 o                         
  -2   6  18          1.12         -2.13         2.85 o                         
  -1   6  18        341.90        373.64        12.55 o                         
   0   6  18         37.50         34.86         4.75 o                         
   1   6  18        538.07        548.85        14.98 o                         
   2   6  18         34.56         28.03         4.30 o                         
   3   6  18         14.59         17.09         3.04 o                         
   4   6  18        330.84        346.76        11.06 o                         
   5   6  18         26.54         27.95         4.42 o                         
   6   6  18          6.89          6.78         3.09 o                         
   7   6  18          6.58          8.15         2.54 o                         
   8   6  18          6.17          4.35         3.34 o                         
  -8   7  18          0.15          3.96         2.73 o                         
  -7   7  18          0.32          2.00         4.10 o                         
  -6   7  18         32.98         31.74         6.28 o                         
  -5   7  18          7.38         13.99         5.40 o                         
  -4   7  18         98.13         92.34         9.12 o                         
  -3   7  18        646.20        688.97        20.75 o                         
  -2   7  18         20.11         33.53         6.22 o                         
  -1   7  18        196.43        191.27        11.63 o                         
   0   7  18          3.82          5.30         2.88 o                         
   1   7  18          0.07          0.63         3.06 o                         
   2   7  18          1.29         -0.82         2.92 o                         
   3   7  18       1083.28       1076.93        25.32 o                         
   4   7  18         24.95         26.99         4.86 o                         
   5   7  18         39.28         36.34         4.76 o                         
   6   7  18          6.91          1.21         4.05 o                         
   7   7  18         45.17         50.10         5.84 o                         
  -7   8  18          2.94         -7.80         7.80 o                         
  -6   8  18          0.38          2.28         6.64 o                         
  -5   8  18          0.01         -0.64         3.66 o                         
  -4   8  18         35.35         42.75         7.65 o                         
  -3   8  18          5.16          4.71         3.98 o                         
  -2   8  18         23.09         27.01         6.01 o                         
  -1   8  18        146.99        162.69        16.30 o                         
   0   8  18         47.69         36.44         7.13 o                         
   1   8  18        553.93        548.31        16.32 o                         
   2   8  18        155.58        160.40        15.30 o                         
   3   8  18          8.33          7.27         4.16 o                         
   4   8  18         32.26         25.71         7.68 o                         
   5   8  18          5.72          6.73         3.44 o                         
  -4   9  18          5.33         12.74         5.67 o                         
  -3   9  18         75.55         66.69         8.21 o                         
  -2   9  18         41.22         46.84         7.11 o                         
  -1   9  18         27.31         17.44         6.76 o                         
   0   9  18         81.25         98.26        11.03 o                         
   1   9  18          2.77          1.95         3.58 o                         
   2   9  18          5.48          8.62         5.82 o                         
   3   9  18         68.85         72.20         9.09 o                         
 -11   0  19         93.44         80.90         8.71 o                         
  -9   0  19        111.96        100.66        11.49 o                         
  -7   0  19          1.66          1.59         3.38 o                         
  -5   0  19        253.25        258.90        12.33 o                         
  -3   0  19        311.50        290.25        11.60 o                         
  -1   0  19       6566.97       6286.86       100.78 o                         
   1   0  19        141.98        155.71         7.94 o                         
   3   0  19         44.98         40.39         4.95 o                         
   5   0  19        389.20        346.04        21.59 o                         
   7   0  19          0.25          1.79         4.42 o                         
   9   0  19        782.11        817.50        40.77 o                         
 -11   1  19          3.41          7.91         2.66 o                         
 -10   1  19         52.63         57.92         5.37 o                         
  -9   1  19          4.37          2.23         2.38 o                         
  -8   1  19          5.44          6.71         3.51 o                         
  -7   1  19         59.62         67.96         5.62 o                         
  -6   1  19          0.49          0.72         2.24 o                         
  -5   1  19        842.55        789.12        15.57 o                         
  -4   1  19         29.86         29.96         3.83 o                         
  -3   1  19        248.18        211.70         6.27 o                         
  -2   1  19        162.19        143.43         4.96 o                         
  -1   1  19        360.71        381.22         8.71 o                         
   0   1  19        590.34        589.40        11.89 o                         
   1   1  19        686.54        648.79        12.44 o                         
   2   1  19        124.13        123.37         5.59 o                         
   3   1  19       1428.99       1291.85        20.76 o                         
   4   1  19          1.59          4.91         2.27 o                         
   5   1  19        407.99        336.35        13.56 o                         
   6   1  19        229.72        205.37        12.63 o                         
   7   1  19          0.20          0.81         2.24 o                         
   8   1  19        254.25        247.70        10.68 o                         
   9   1  19         10.49          4.29         2.85 o                         
  10   1  19        128.09        150.32        10.28 o                         
 -11   2  19         38.73         33.56         4.62 o                         
 -10   2  19          2.24          0.04         3.00 o                         
  -9   2  19          9.65         10.22         3.17 o                         
  -8   2  19         22.49         13.04         3.14 o                         
  -7   2  19         17.17         15.04         3.30 o                         
  -6   2  19        398.19        437.62        11.44 o                         
  -5   2  19        171.38        175.94         7.07 o                         
  -4   2  19          2.61          1.70         2.14 o                         
  -3   2  19         38.73         30.47         3.55 o                         
  -2   2  19        240.95        229.49         8.39 o                         
  -1   2  19        435.27        406.67         9.78 o                         
   0   2  19        328.27        313.89         8.96 o                         
   1   2  19         22.84         14.47         2.85 o                         
   2   2  19        688.09        671.36        13.85 o                         
   3   2  19         83.39         69.54         4.67 o                         
   4   2  19        271.92        286.77         9.94 o                         
   5   2  19         22.26         15.11         2.55 o                         
   6   2  19          0.81         -0.21         2.13 o                         
   7   2  19        110.66        100.31         6.71 o                         
   8   2  19        290.58        267.52        13.29 o                         
   9   2  19        120.06        143.12         8.64 o                         
 -10   3  19        265.36        300.37         9.78 o                         
  -9   3  19          5.85          8.45         4.07 o                         
  -8   3  19         31.39         24.41         4.12 o                         
  -7   3  19         92.94        102.24         6.87 o                         
  -6   3  19         36.26         32.33         4.41 o                         
  -5   3  19         18.29         15.58         3.16 o                         
  -4   3  19          0.69          2.19         2.40 o                         
  -3   3  19        101.56         93.13         6.47 o                         
  -2   3  19        217.45        205.24         9.00 o                         
  -1   3  19          3.57          3.93         2.33 o                         
   0   3  19        390.17        409.81        10.00 o                         
   1   3  19       1567.96       1446.08        22.17 o                         
   2   3  19        245.69        238.52         7.89 o                         
   3   3  19          1.51          1.13         1.62 o                         
   4   3  19        262.81        239.72         8.83 o                         
   5   3  19         26.95         16.09         3.43 o                         
   6   3  19        511.71        516.87        14.75 o                         
   7   3  19          9.39         14.90         3.47 o                         
   8   3  19        290.35        287.63        11.12 o                         
   9   3  19          0.28         -1.73         2.91 o                         
 -10   4  19         80.58         75.63         5.85 o                         
  -9   4  19        132.90        160.49         8.05 o                         
  -8   4  19        145.31        144.67         7.74 o                         
  -7   4  19          6.64          4.17         3.00 o                         
  -6   4  19         10.30         21.26         4.08 o                         
  -5   4  19          0.43         -0.38         2.57 o                         
  -4   4  19        119.68        128.34         7.90 o                         
  -3   4  19         32.36         31.72         5.48 o                         
  -2   4  19         74.55         67.17         6.38 o                         
  -1   4  19       1200.47       1203.55        31.17 o                         
   0   4  19         43.28         37.29         4.13 o                         
   1   4  19         38.31         36.65         3.68 o                         
   2   4  19        348.56        346.30         9.14 o                         
   3   4  19         79.18         73.87         4.67 o                         
   4   4  19         14.41         15.29         3.16 o                         
   5   4  19         16.95         14.81         3.88 o                         
   6   4  19          0.91         -1.79         1.79 o                         
   7   4  19          3.27          7.14         3.30 o                         
   8   4  19          9.19         19.47         4.14 o                         
   9   4  19          6.96          5.66         3.34 o                         
  -9   5  19          0.24          0.02         3.10 o                         
  -8   5  19         21.52         32.32         4.92 o                         
  -7   5  19         37.19         35.92         4.94 o                         
  -6   5  19         24.59         30.21         4.83 o                         
  -5   5  19        186.51        201.88        12.70 o                         
  -4   5  19          3.57          2.52         3.75 o                         
  -3   5  19         11.26         11.14         4.03 o                         
  -2   5  19        111.59        121.07         7.81 o                         
  -1   5  19         35.50         35.52         4.85 o                         
   0   5  19          0.01         -0.23         2.60 o                         
   1   5  19         32.62         30.68         4.42 o                         
   2   5  19          6.84          8.58         2.85 o                         
   3   5  19        438.94        431.82        10.08 o                         
   4   5  19         88.90        106.40         6.75 o                         
   5   5  19         99.32         96.86         6.21 o                         
   6   5  19         48.69         45.26         4.46 o                         
   7   5  19         25.05         22.22         4.52 o                         
   8   5  19          3.09          3.11         3.37 o                         
  -9   6  19        139.42        160.42         9.17 o                         
  -8   6  19          1.17          4.23         3.10 o                         
  -7   6  19          7.70          6.22         3.67 o                         
  -6   6  19         10.08         15.94         5.33 o                         
  -5   6  19          1.52         -3.03         7.59 o                         
  -4   6  19         72.54         61.98         7.75 o                         
  -3   6  19          6.00          7.52         3.94 o                         
  -2   6  19         87.55         88.51         8.09 o                         
  -1   6  19        109.30        114.86         8.65 o                         
   0   6  19          2.55          5.39         3.02 o                         
   1   6  19         24.44         25.43         4.18 o                         
   2   6  19         49.62         46.68         5.06 o                         
   3   6  19         49.28         43.47         4.17 o                         
   4   6  19         92.82        100.07         7.70 o                         
   5   6  19         20.91         24.74         4.96 o                         
   6   6  19         15.10         15.46         4.77 o                         
   7   6  19        107.88        113.09         8.44 o                         
  -8   7  19        118.14        143.07        21.33 o                         
  -7   7  19         16.53         13.21         5.22 o                         
  -6   7  19          1.12          5.00         3.83 o                         
  -5   7  19         11.20         17.33         5.60 o                         
  -4   7  19         38.41         41.82         6.60 o                         
  -3   7  19         26.11         31.87         6.10 o                         
  -2   7  19        367.77        414.81        15.83 o                         
  -1   7  19         20.30         15.74         5.28 o                         
   0   7  19         16.60         22.01         4.38 o                         
   1   7  19         51.02         45.83         5.51 o                         
   2   7  19          1.15         -2.25         2.25 o                         
   3   7  19          5.73          8.48         2.95 o                         
   4   7  19          0.04         -2.11         2.87 o                         
   5   7  19        105.60        122.23         8.01 o                         
   6   7  19        416.81        438.24        17.37 o                         
  -6   8  19         51.56         50.93         8.14 o                         
  -5   8  19          1.65          1.63         4.19 o                         
  -4   8  19        256.56        294.99        14.58 o                         
  -3   8  19         48.41         51.42         7.39 o                         
  -2   8  19         16.33         16.72         5.05 o                         
  -1   8  19         75.96         77.47        10.02 o                         
   0   8  19          3.78          2.91         4.61 o                         
   1   8  19         16.23         15.74         4.00 o                         
   2   8  19        277.96        284.04        11.31 o                         
   3   8  19        135.67        129.75         7.68 o                         
   4   8  19         46.15         47.51         6.28 o                         
   5   8  19         14.23          8.21         6.35 o                         
  -4   9  19          2.60         -5.22         5.82 o                         
  -3   9  19          9.98         12.41         7.54 o                         
  -2   9  19         33.88         39.47         6.66 o                         
  -1   9  19         27.86         31.16         6.78 o                         
   0   9  19        316.64        349.86        22.38 o                         
   1   9  19        274.48        267.59        14.55 o                         
   2   9  19          0.28         -3.37         3.37 o                         
 -10   0  20         35.61         21.11         5.45 o                         
  -8   0  20         64.86         60.36         7.60 o                         
  -6   0  20        575.10        506.76        18.27 o                         
  -4   0  20        103.28         95.59         7.92 o                         
  -2   0  20         92.43         94.67         7.14 o                         
   0   0  20       1577.91       1513.74        31.89 o                         
   2   0  20        239.90        212.10         9.91 o                         
   4   0  20          2.73          2.38         2.78 o                         
   6   0  20          3.35         -2.33         3.38 o                         
   8   0  20        289.97        305.87        18.66 o                         
 -11   1  20          0.43          1.88         2.27 o                         
 -10   1  20          2.83         -3.10         3.10 o                         
  -9   1  20         53.88         51.66         5.24 o                         
  -8   1  20          0.61          0.96         2.39 o                         
  -7   1  20         96.29        101.67         6.37 o                         
  -6   1  20          9.17          5.58         2.97 o                         
  -5   1  20        231.25        205.20         8.54 o                         
  -4   1  20        270.22        256.79         8.27 o                         
  -3   1  20       1137.41       1078.45        17.44 o                         
  -2   1  20       1705.53       1570.62        25.40 o                         
  -1   1  20        348.12        359.44         9.21 o                         
   0   1  20        536.65        537.83        11.46 o                         
   1   1  20        326.16        296.11         8.69 o                         
   2   1  20        852.76        844.61        16.04 o                         
   3   1  20         46.37         38.40         3.66 o                         
   4   1  20        549.66        477.24        12.14 o                         
   5   1  20         95.24         78.83         6.40 o                         
   6   1  20        143.03        149.26         7.94 o                         
   7   1  20         10.91         13.25         4.12 o                         
   8   1  20         23.82         21.61         4.35 o                         
   9   1  20         34.75         28.37         4.85 o                         
 -10   2  20          6.55          4.98         2.79 o                         
  -9   2  20         16.55         15.85         3.35 o                         
  -8   2  20         17.76         15.91         3.93 o                         
  -7   2  20        296.96        291.55        10.31 o                         
  -6   2  20         27.35         20.17         3.72 o                         
  -5   2  20        259.13        310.82        10.25 o                         
  -4   2  20          1.88          6.07         2.65 o                         
  -3   2  20        948.49        957.78        17.52 o                         
  -2   2  20         50.21         56.71         5.07 o                         
  -1   2  20        362.75        350.40         9.18 o                         
   0   2  20         32.03         32.86         3.83 o                         
   1   2  20         91.57         92.22         5.41 o                         
   2   2  20        380.65        353.46        11.54 o                         
   3   2  20        352.71        348.88         9.33 o                         
   4   2  20         97.59         83.99         5.62 o                         
   5   2  20        368.46        353.27         9.69 o                         
   6   2  20          4.36          4.74         2.91 o                         
   7   2  20         74.46         61.56         5.96 o                         
   8   2  20          0.25         -0.69         2.57 o                         
   9   2  20         13.33         15.31         4.29 o                         
 -10   3  20          6.92          4.72         3.11 o                         
  -9   3  20         87.52         86.79         6.85 o                         
  -8   3  20         84.99         95.04         7.02 o                         
  -7   3  20        114.14        118.30         7.04 o                         
  -6   3  20          0.07         -0.57         2.25 o                         
  -5   3  20        137.28        138.66         7.82 o                         
  -4   3  20        390.83        389.56        14.31 o                         
  -3   3  20        510.62        499.52        15.78 o                         
  -2   3  20         35.35         42.14         5.07 o                         
  -1   3  20         43.34         43.65         5.47 o                         
   0   3  20         48.50         42.90         4.18 o                         
   1   3  20        314.50        318.69         9.50 o                         
   2   3  20         19.05         21.43         4.74 o                         
   3   3  20        118.46        115.22         7.27 o                         
   4   3  20        232.10        231.74         8.88 o                         
   5   3  20         33.48         37.31         4.08 o                         
   6   3  20        113.29        117.03        11.13 o                         
   7   3  20         36.78         39.93         5.20 o                         
   8   3  20        133.26        151.29        13.17 o                         
   9   3  20         63.19         63.79         6.42 o                         
 -10   4  20          6.45          3.06         3.46 o                         
  -9   4  20         10.41          9.98         3.45 o                         
  -8   4  20         53.86         81.47         6.71 o                         
  -7   4  20          7.28          4.32         3.08 o                         
  -6   4  20         30.63         27.49         4.84 o                         
  -5   4  20        307.76        348.36        15.80 o                         
  -4   4  20          0.31          0.48         3.72 o                         
  -3   4  20         17.83         14.68         4.11 o                         
  -2   4  20          1.56         -2.24         2.31 o                         
  -1   4  20          0.03          6.33         2.97 o                         
   0   4  20        512.39        543.94        15.37 o                         
   1   4  20          0.22         -1.39         1.88 o                         
   2   4  20         11.86         12.58         2.92 o                         
   3   4  20         39.83         32.49         3.58 o                         
   4   4  20         11.52         10.40         2.79 o                         
   5   4  20        403.40        397.14        11.34 o                         
   6   4  20         86.70        101.62         5.30 o                         
   7   4  20          1.03          3.27         3.02 o                         
   8   4  20        144.14        149.79         8.56 o                         
  -9   5  20          3.47          7.30         3.21 o                         
  -8   5  20          2.25         -1.15         2.85 o                         
  -7   5  20          3.79          7.90         4.81 o                         
  -6   5  20        109.82        114.65        21.48 o                         
  -5   5  20          9.21         11.96         4.15 o                         
  -4   5  20          0.24          0.06         3.36 o                         
  -3   5  20          8.39          8.08         3.82 o                         
  -2   5  20        120.04        139.17         9.27 o                         
  -1   5  20          1.84         -0.07         2.52 o                         
   0   5  20        291.85        265.66        10.24 o                         
   1   5  20          3.70          2.62         2.56 o                         
   2   5  20        123.15        117.09         5.60 o                         
   3   5  20         57.34         60.81         5.97 o                         
   4   5  20        217.53        222.11         8.93 o                         
   5   5  20          0.05          0.85         2.35 o                         
   6   5  20        299.87        315.25        10.34 o                         
   7   5  20          6.61          0.11         3.80 o                         
   8   5  20          0.01         -0.45         3.60 o                         
  -8   6  20         15.88         11.61         4.02 o                         
  -7   6  20         16.02         23.41         5.50 o                         
  -6   6  20         22.89         21.10         5.17 o                         
  -5   6  20         71.84         82.40        10.04 o                         
  -4   6  20         69.05         61.79         8.62 o                         
  -3   6  20         36.69         47.33         6.71 o                         
  -2   6  20         46.58         53.76         6.86 o                         
  -1   6  20         11.46         14.41         4.31 o                         
   0   6  20        284.21        267.31        10.66 o                         
   1   6  20         48.67         51.86         5.71 o                         
   2   6  20        179.11        193.27        10.16 o                         
   3   6  20         96.35        107.10         7.13 o                         
   4   6  20        160.31        164.14         8.43 o                         
   5   6  20         24.84         23.15         4.30 o                         
   6   6  20        138.59        136.30         8.69 o                         
   7   6  20          6.86          2.47         3.16 o                         
  -7   7  20         90.73         96.51         9.18 o                         
  -6   7  20         21.56         21.88         5.16 o                         
  -5   7  20         14.81          7.20         5.16 o                         
  -4   7  20         14.09         12.74         4.84 o                         
  -3   7  20          2.88          4.40         3.80 o                         
  -2   7  20         83.27         93.31         9.09 o                         
  -1   7  20        196.73        197.98        15.84 o                         
   0   7  20         48.45         54.99         7.38 o                         
   1   7  20        182.57        208.59        12.06 o                         
   2   7  20        107.60        125.15         7.78 o                         
   3   7  20         18.73         16.26         4.59 o                         
   4   7  20         79.39         74.04         8.53 o                         
   5   7  20        240.67        283.36        11.78 o                         
   6   7  20          4.89          3.91         3.97 o                         
  -5   8  20          0.70          3.01         4.05 o                         
  -4   8  20        195.80        252.61        13.16 o                         
  -3   8  20        235.36        254.03        15.35 o                         
  -2   8  20         20.93         20.75         6.11 o                         
  -1   8  20         14.51          8.12         4.53 o                         
   0   8  20         16.26         11.66         6.89 o                         
   1   8  20         37.70         48.22         5.92 o                         
   2   8  20         31.89         22.94         4.34 o                         
   3   8  20          8.42         15.06         3.45 o                         
   4   8  20          6.99          3.67         3.70 o                         
  -3   9  20        196.53        230.74        18.94 o                         
  -2   9  20         76.62         76.10        18.18 o                         
  -1   9  20         36.97         37.57         7.16 o                         
   0   9  20         18.78          6.60         4.85 o                         
   1   9  20        146.16        149.16        15.99 o                         
  -9   0  21          6.59          3.27         3.59 o                         
  -7   0  21          4.40          1.35         4.59 o                         
  -5   0  21          1.20          4.30         4.12 o                         
  -3   0  21        275.48        239.30         9.92 o                         
  -1   0  21       1262.88       1257.23        28.77 o                         
   1   0  21        271.30        292.41        11.68 o                         
   3   0  21       1347.95       1215.19        27.96 o                         
   5   0  21        188.13        169.16        13.24 o                         
   7   0  21        546.12        536.17        35.38 o                         
   9   0  21        205.21        225.41        14.14 o                         
 -10   1  21          6.24          4.97         3.02 o                         
  -9   1  21         49.00         60.11         5.86 o                         
  -8   1  21         22.92         21.64         4.26 o                         
  -7   1  21          4.12          1.13         2.90 o                         
  -6   1  21         85.39         94.35         8.31 o                         
  -5   1  21        247.76        237.00         9.76 o                         
  -4   1  21        133.21        133.55         6.54 o                         
  -3   1  21         21.04         25.43         3.67 o                         
  -2   1  21        103.72         94.79         5.61 o                         
  -1   1  21        944.75        883.44        16.01 o                         
   0   1  21         65.22         65.94         5.20 o                         
   1   1  21        171.39        175.00         7.57 o                         
   2   1  21        122.95        111.24         5.63 o                         
   3   1  21        235.96        248.53         9.21 o                         
   4   1  21         69.17         75.24         5.93 o                         
   5   1  21         56.37         48.69         6.00 o                         
   6   1  21        100.25        100.21         7.81 o                         
   7   1  21         20.81         18.02         4.52 o                         
   8   1  21         41.45         35.72         5.38 o                         
   9   1  21         62.00         65.67         6.81 o                         
 -10   2  21        259.43        307.09        16.73 o                         
  -9   2  21          3.02          3.88         3.02 o                         
  -8   2  21        240.12        279.29        15.92 o                         
  -7   2  21          0.47          1.29         2.65 o                         
  -6   2  21        368.20        329.91        13.15 o                         
  -5   2  21        135.74        157.16         7.74 o                         
  -4   2  21         33.70         45.64         5.02 o                         
  -3   2  21         60.77         78.68         7.04 o                         
  -2   2  21         14.85         17.78         5.09 o                         
  -1   2  21         27.90         27.89         4.39 o                         
   0   2  21        803.64        808.21        16.44 o                         
   1   2  21         15.47          9.25         2.70 o                         
   2   2  21        898.74        802.65        17.71 o                         
   3   2  21         25.63         22.39         3.12 o                         
   4   2  21         36.44         39.85         4.47 o                         
   5   2  21         39.05         31.27         3.37 o                         
   6   2  21          3.16          0.75         2.88 o                         
   7   2  21         47.37         41.33         5.28 o                         
   8   2  21        426.72        452.46        14.53 o                         
   9   2  21         20.53         19.99         6.57 o                         
 -10   3  21         11.60          7.60         3.28 o                         
  -9   3  21          1.30          2.89         2.81 o                         
  -8   3  21         19.84         13.42         3.95 o                         
  -7   3  21        263.44        252.76        10.75 o                         
  -6   3  21          4.44         12.60         3.62 o                         
  -5   3  21        501.14        527.85        17.29 o                         
  -4   3  21        128.67        149.91         8.15 o                         
  -3   3  21          5.62          7.62         3.61 o                         
  -2   3  21        207.66        207.65        12.70 o                         
  -1   3  21        128.36        135.30         7.87 o                         
   0   3  21        509.00        531.47        13.78 o                         
   1   3  21         65.28         65.15         5.48 o                         
   2   3  21         77.57         80.90         5.46 o                         
   3   3  21        101.58         94.26         5.15 o                         
   4   3  21          0.03         -0.11         3.02 o                         
   5   3  21          1.47         -2.61         2.61 o                         
   6   3  21         15.92         14.18         3.65 o                         
   7   3  21          9.56         11.25         3.47 o                         
   8   3  21        144.34        158.49         9.79 o                         
  -9   4  21          7.99          8.01         4.58 o                         
  -8   4  21         11.65          9.85         3.74 o                         
  -7   4  21          0.79          1.44         3.07 o                         
  -6   4  21         19.36         20.88         4.75 o                         
  -5   4  21        683.29        655.05        19.73 o                         
  -4   4  21        121.13        142.26         9.96 o                         
  -3   4  21         17.70         13.28         4.28 o                         
  -2   4  21          3.94         -0.19         3.66 o                         
  -1   4  21        209.35        220.84        10.00 o                         
   0   4  21        218.89        218.84         9.42 o                         
   1   4  21         24.11         19.88         3.22 o                         
   2   4  21        365.84        333.22         9.50 o                         
   3   4  21        263.12        265.81         8.09 o                         
   4   4  21         90.53         89.03         5.96 o                         
   5   4  21          5.68         11.56         2.74 o                         
   6   4  21          0.55         -2.71         3.21 o                         
   7   4  21        557.53        562.85        16.80 o                         
   8   4  21         30.79         23.01         4.51 o                         
  -9   5  21         40.40         40.53         8.09 o                         
  -8   5  21          7.85         10.79         3.45 o                         
  -7   5  21          0.02         -1.03         3.33 o                         
  -6   5  21          1.43          2.69         3.96 o                         
  -5   5  21         60.49         59.79         7.76 o                         
  -4   5  21         21.60         25.96         5.46 o                         
  -3   5  21         19.97         13.38         4.36 o                         
  -2   5  21          5.70          6.79         4.12 o                         
  -1   5  21        141.85        172.02         9.31 o                         
   0   5  21          2.99          3.51         2.92 o                         
   1   5  21        489.82        491.51        19.56 o                         
   2   5  21          1.03          1.60         2.31 o                         
   3   5  21         16.72         16.58         2.86 o                         
   4   5  21         17.21         11.60         3.16 o                         
   5   5  21        313.32        365.82        13.34 o                         
   6   5  21        135.86        145.93         9.12 o                         
   7   5  21         23.76         14.71         3.88 o                         
  -8   6  21         50.74         52.93        10.17 o                         
  -7   6  21         79.61         96.03        10.22 o                         
  -6   6  21         12.91          4.73         4.94 o                         
  -5   6  21         66.83         60.20        12.95 o                         
  -4   6  21          2.24          3.70         3.46 o                         
  -3   6  21         15.44         20.07         5.31 o                         
  -2   6  21         73.47         76.47         9.27 o                         
  -1   6  21         81.85         90.98         8.89 o                         
   0   6  21         28.04         31.32         6.23 o                         
   1   6  21          0.03         -2.19         2.75 o                         
   2   6  21          2.26          3.31         2.75 o                         
   3   6  21        189.20        180.11        10.73 o                         
   4   6  21         56.38         60.93         6.52 o                         
   5   6  21         44.22         46.76         6.51 o                         
   6   6  21         13.44          9.42         3.00 o                         
  -7   7  21          0.25          7.80         9.88 o                         
  -6   7  21        112.81        144.06        16.07 o                         
  -5   7  21          3.61          3.63         5.11 o                         
  -4   7  21         24.86         25.15         5.38 o                         
  -3   7  21         30.60         35.07         6.30 o                         
  -2   7  21        228.10        243.84        14.21 o                         
  -1   7  21          0.39          1.50         4.26 o                         
   0   7  21         79.65         93.22         8.96 o                         
   1   7  21          0.07         -2.71         2.71 o                         
   2   7  21         65.85         69.96         8.13 o                         
   3   7  21         14.06         12.68         4.11 o                         
   4   7  21          6.16          0.30         3.27 o                         
   5   7  21         11.77         11.69         3.99 o                         
  -5   8  21         72.70         69.37        15.35 o                         
  -4   8  21        132.31        158.16        17.50 o                         
  -3   8  21         11.00         13.93         4.90 o                         
  -2   8  21          7.79          3.51         4.43 o                         
  -1   8  21         13.10         17.23         6.38 o                         
   0   8  21        203.43        235.99        15.88 o                         
   1   8  21          0.00         -0.39         2.92 o                         
   2   8  21        152.16        172.40         8.84 o                         
   3   8  21         21.02         17.52         3.45 o                         
 -10   0  22          0.42          6.49         6.38 o                         
  -8   0  22         35.95         35.01         7.59 o                         
  -6   0  22        208.66        216.57        14.00 o                         
  -4   0  22         19.33         25.24         6.81 o                         
  -2   0  22          7.14          6.94         4.21 o                         
   0   0  22         71.91         83.94         7.27 o                         
   2   0  22         59.77         54.29         6.48 o                         
   4   0  22        186.44        175.10        10.72 o                         
   6   0  22        580.37        582.97        27.03 o                         
   8   0  22        197.25        204.73        43.18 o                         
 -10   1  22          8.76          1.61         5.19 o                         
  -9   1  22          0.27          0.84         3.00 o                         
  -8   1  22          8.87         17.58         4.26 o                         
  -7   1  22         49.80         48.46         6.09 o                         
  -6   1  22        353.76        350.59        12.43 o                         
  -5   1  22        196.39        223.40         9.72 o                         
  -4   1  22         66.44         71.69         6.82 o                         
  -3   1  22        495.39        518.67        14.37 o                         
  -2   1  22          0.31         -1.10         2.40 o                         
  -1   1  22         56.49         73.78         5.21 o                         
   0   1  22         44.80         49.42         4.75 o                         
   1   1  22        171.27        184.52         7.25 o                         
   2   1  22         95.98         91.03         5.34 o                         
   3   1  22          2.97          1.73         1.96 o                         
   4   1  22          4.60          3.89         1.90 o                         
   5   1  22          5.57          6.78         4.27 o                         
   6   1  22         60.71         53.45         6.86 o                         
   7   1  22          2.99          0.97         2.96 o                         
   8   1  22         25.34         21.20         4.70 o                         
 -10   2  22          4.61          4.41         3.29 o                         
  -9   2  22        196.86        198.45         9.25 o                         
  -8   2  22         83.92        106.52         8.23 o                         
  -7   2  22         24.40         17.19         4.05 o                         
  -6   2  22         22.42         26.62         4.94 o                         
  -5   2  22        207.66        202.85        13.80 o                         
  -4   2  22         16.51         20.68         4.08 o                         
  -3   2  22        335.70        356.67        11.90 o                         
  -2   2  22         68.68         65.87         6.99 o                         
  -1   2  22         72.14         74.76         6.47 o                         
   0   2  22        112.28        127.06         6.39 o                         
   1   2  22        173.23        167.73         8.05 o                         
   2   2  22        114.98        123.50         6.00 o                         
   3   2  22         20.57         18.56         3.05 o                         
   4   2  22         47.11         49.12         4.94 o                         
   5   2  22        221.53        225.98        11.86 o                         
   6   2  22          4.96          6.07         4.51 o                         
   7   2  22          7.69         13.38         3.54 o                         
   8   2  22          0.46         -1.45         2.74 o                         
  -9   3  22          0.10         -0.80         2.72 o                         
  -8   3  22          2.86         -0.34         4.14 o                         
  -7   3  22        159.28        152.80         9.39 o                         
  -6   3  22         86.91         98.12        11.42 o                         
  -5   3  22        178.29        192.72        10.37 o                         
  -4   3  22          0.03         -3.15         3.33 o                         
  -3   3  22        676.29        696.96        19.59 o                         
  -2   3  22         81.38         71.86         7.29 o                         
  -1   3  22         34.25         44.26         5.13 o                         
   0   3  22        284.38        289.73        10.59 o                         
   1   3  22        233.04        248.60        11.82 o                         
   2   3  22         46.31         54.81         5.05 o                         
   3   3  22         17.57         21.98         3.53 o                         
   4   3  22         40.02         32.17         4.34 o                         
   5   3  22        220.96        206.54         7.89 o                         
   6   3  22        198.78        177.14         9.03 o                         
   7   3  22          0.27          2.23         2.95 o                         
   8   3  22         76.14        103.31         8.80 o                         
  -9   4  22         67.35         86.33         8.13 o                         
  -8   4  22         68.41         72.30         7.87 o                         
  -7   4  22         73.64         73.71         8.50 o                         
  -6   4  22        189.95        218.64        11.40 o                         
  -5   4  22         14.07         10.32         4.26 o                         
  -4   4  22         45.06         50.30         6.95 o                         
  -3   4  22        206.62        224.01        11.07 o                         
  -2   4  22          1.44         -2.49         3.02 o                         
  -1   4  22         81.95         90.21         7.05 o                         
   0   4  22        301.69        300.29        12.68 o                         
   1   4  22          6.89          3.49         2.84 o                         
   2   4  22        482.47        512.99        12.31 o                         
   3   4  22        147.27        130.28         5.81 o                         
   4   4  22        245.70        211.36        11.84 o                         
   5   4  22         84.90         84.87         6.30 o                         
   6   4  22        170.67        162.17        17.00 o                         
   7   4  22         25.68         32.97         4.97 o                         
  -8   5  22          4.39          5.11         3.63 o                         
  -7   5  22         33.96         41.97         6.80 o                         
  -6   5  22         71.98         71.26         8.69 o                         
  -5   5  22          8.01         13.73         5.17 o                         
  -4   5  22         72.99         71.32         8.38 o                         
  -3   5  22          3.53          1.39         3.31 o                         
  -2   5  22        210.90        255.03        13.38 o                         
  -1   5  22         90.16        115.09         9.84 o                         
   0   5  22         99.69        108.60        11.42 o                         
   1   5  22          0.15          8.06         4.37 o                         
   2   5  22        127.34        111.78         7.58 o                         
   3   5  22          8.80          7.01         3.51 o                         
   4   5  22        140.40        131.93         8.06 o                         
   5   5  22         90.17         76.65         6.52 o                         
   6   5  22        106.02         99.34         8.49 o                         
   7   5  22          0.29         -0.64         3.55 o                         
  -7   6  22         13.01         13.77         4.81 o                         
  -6   6  22        175.66        203.72        11.95 o                         
  -5   6  22         15.11         27.26         7.28 o                         
  -4   6  22          0.20         -0.08         3.56 o                         
  -3   6  22          1.79         -1.18         3.42 o                         
  -2   6  22        151.68        149.95        11.06 o                         
  -1   6  22          9.44          5.04         5.34 o                         
   0   6  22        104.70        107.15         8.71 o                         
   1   6  22         18.09         16.34         3.98 o                         
   2   6  22        197.60        186.21        11.49 o                         
   3   6  22        236.91        233.14         9.59 o                         
   4   6  22         61.41         61.61         6.05 o                         
   5   6  22          0.53          3.01         2.96 o                         
   6   6  22         17.26         14.03         4.47 o                         
  -6   7  22          2.57          9.98         5.18 o                         
  -5   7  22          9.85          1.97         6.01 o                         
  -4   7  22          1.60          3.06         3.91 o                         
  -3   7  22         13.56         15.16         5.08 o                         
  -2   7  22        136.52        155.96        11.49 o                         
  -1   7  22         15.25         24.33         6.06 o                         
   0   7  22          2.31          2.08         3.61 o                         
   1   7  22        146.28        143.85         9.23 o                         
   2   7  22         85.40         73.95         6.94 o                         
   3   7  22         45.92         64.10         5.79 o                         
   4   7  22          0.35         -3.05         3.05 o                         
  -4   8  22          3.59         10.22         7.07 o                         
  -3   8  22         27.32         29.26         5.97 o                         
  -2   8  22          0.61          0.58         5.26 o                         
  -1   8  22         48.81         46.44        13.37 o                         
   0   8  22          4.24          0.29         3.60 o                         
   1   8  22          4.70          1.20         4.72 o                         
   2   8  22          0.39          6.86         4.41 o                         
  -9   0  23         94.82         97.40        11.13 o                         
  -7   0  23         55.95         70.26        10.36 o                         
  -5   0  23        292.38        307.36        16.10 o                         
  -3   0  23        140.82        144.67        10.91 o                         
  -1   0  23        352.10        388.26        21.24 o                         
   1   0  23        188.00        165.98        11.56 o                         
   3   0  23        400.81        394.08        17.71 o                         
   5   0  23        117.03         95.92        11.58 o                         
   7   0  23         11.94         10.14         5.53 o                         
  -9   1  23        196.19        198.86        14.91 o                         
  -8   1  23         98.43         91.42         8.40 o                         
  -7   1  23         21.63         21.32         4.45 o                         
  -6   1  23         68.70         78.94         7.42 o                         
  -5   1  23        129.99        140.48         8.83 o                         
  -4   1  23         14.65         10.99         3.45 o                         
  -3   1  23          1.56         -0.20         4.04 o                         
  -2   1  23        135.10        139.19         8.59 o                         
  -1   1  23        138.95        136.15         7.11 o                         
   0   1  23         15.77         10.60         2.96 o                         
   1   1  23        171.13        180.07         7.37 o                         
   2   1  23        135.64        119.54         6.04 o                         
   3   1  23        152.96        165.48         6.89 o                         
   4   1  23        518.39        485.48        10.96 o                         
   5   1  23          5.86          9.66         3.47 o                         
   6   1  23         54.44         57.23         8.34 o                         
   7   1  23          0.09         -1.23         3.06 o                         
   8   1  23          0.22          0.09         3.01 o                         
  -9   2  23          2.30         11.01         4.01 o                         
  -8   2  23         22.09         22.34         4.92 o                         
  -7   2  23         55.21         48.94         6.25 o                         
  -6   2  23         24.50         32.48         5.80 o                         
  -5   2  23          2.17         -1.13         3.48 o                         
  -4   2  23          5.47         -0.30         3.01 o                         
  -3   2  23         66.15         63.71         6.99 o                         
  -2   2  23        400.24        392.85        18.49 o                         
  -1   2  23          5.43         10.38         3.68 o                         
   0   2  23        896.49        931.78        18.70 o                         
   1   2  23        100.56        105.98         6.17 o                         
   2   2  23        158.01        159.97         6.93 o                         
   3   2  23        203.89        191.07         7.70 o                         
   4   2  23         30.20         27.60         4.14 o                         
   5   2  23          0.06         -2.67         2.67 o                         
   6   2  23         24.99         19.03         4.26 o                         
   7   2  23         10.93          8.44         3.85 o                         
   8   2  23        205.19        206.76        13.67 o                         
  -9   3  23          6.97          6.59         3.42 o                         
  -8   3  23         43.15         42.66         7.54 o                         
  -7   3  23          5.89          4.75         5.26 o                         
  -6   3  23         21.98         19.95         5.04 o                         
  -5   3  23        221.20        219.05        11.30 o                         
  -4   3  23       1081.11       1109.46        34.99 o                         
  -3   3  23          4.23          5.02         3.66 o                         
  -2   3  23          9.79         10.36         3.81 o                         
  -1   3  23         97.81        127.00        12.26 o                         
   0   3  23        151.33        135.15         8.17 o                         
   1   3  23        201.71        207.35         8.10 o                         
   2   3  23        198.21        199.08         7.86 o                         
   3   3  23          8.99          8.39         2.34 o                         
   4   3  23        538.36        549.28        15.02 o                         
   5   3  23         17.32         26.34         4.32 o                         
   6   3  23         64.47         61.26         6.64 o                         
   7   3  23          6.19          7.00         3.49 o                         
  -8   4  23        118.34        116.82        10.69 o                         
  -7   4  23         13.02          1.43         4.54 o                         
  -6   4  23         19.52         20.86         5.03 o                         
  -5   4  23        333.77        358.75        19.00 o                         
  -4   4  23          5.96         13.38         4.42 o                         
  -3   4  23        157.87        164.41         9.81 o                         
  -2   4  23         20.51         20.50         4.73 o                         
  -1   4  23        178.59        167.49         9.79 o                         
   0   4  23        339.49        359.73        18.40 o                         
   1   4  23          3.76          5.66         3.16 o                         
   2   4  23        264.27        266.35         8.84 o                         
   3   4  23         14.56         17.12         3.01 o                         
   4   4  23          0.46         -1.80         2.56 o                         
   5   4  23         55.16         53.03         5.06 o                         
   6   4  23          3.03          1.32         3.49 o                         
   7   4  23         14.18          1.86         3.60 o                         
  -8   5  23         36.67         36.33        14.31 o                         
  -7   5  23        202.79        234.61        12.33 o                         
  -6   5  23          1.37          1.25         4.23 o                         
  -5   5  23         18.96         15.98         8.79 o                         
  -4   5  23        124.57        149.55        10.36 o                         
  -3   5  23        346.58        353.13        19.40 o                         
  -2   5  23          4.61          3.87         4.28 o                         
  -1   5  23        572.93        628.61        20.83 o                         
   0   5  23         84.44         90.86         9.55 o                         
   1   5  23         60.72         64.22         7.02 o                         
   2   5  23        331.93        329.70        13.22 o                         
   3   5  23        133.04        137.24         7.66 o                         
   4   5  23          4.09          2.39         3.29 o                         
   5   5  23         31.61         27.22         4.00 o                         
   6   5  23         16.26         15.83         3.95 o                         
  -7   6  23         21.50         23.77        14.83 o                         
  -6   6  23          0.33         -2.26         4.29 o                         
  -5   6  23         81.64         85.63        10.40 o                         
  -4   6  23        114.19        132.92        14.33 o                         
  -3   6  23        255.51        284.80        14.11 o                         
  -2   6  23        107.35        114.43        11.26 o                         
  -1   6  23          4.82          2.03         5.57 o                         
   0   6  23         30.62         40.04         5.74 o                         
   1   6  23          4.64          5.11         5.51 o                         
   2   6  23         22.57         10.73         3.94 o                         
   3   6  23         42.96         42.58         4.81 o                         
   4   6  23         26.60         24.53         6.03 o                         
   5   6  23         78.06         68.65         7.25 o                         
  -5   7  23         54.19         71.06         9.96 o                         
  -4   7  23        304.53        331.67        15.24 o                         
  -3   7  23          6.41          4.66         5.20 o                         
  -2   7  23         26.74         36.23         7.44 o                         
  -1   7  23         41.32         50.11         8.02 o                         
   0   7  23         15.45         14.74         5.07 o                         
   1   7  23         32.21         36.03         5.42 o                         
   2   7  23         25.13         25.53         4.76 o                         
   3   7  23         34.91         34.92         4.55 o                         
  -2   8  23          9.34         -7.19        10.14 o                         
  -1   8  23          0.05         -2.60         5.62 o                         
   0   8  23          6.79          0.17        19.77 o                         
   1   8  23         23.28         21.85        11.45 o                         
  -8   0  24          2.10         -0.56         5.02 o                         
  -6   0  24         42.76         46.05         8.60 o                         
  -4   0  24         40.91         68.52        19.51 o                         
  -2   0  24         10.93          9.33         4.60 o                         
   0   0  24          9.25         12.12         4.23 o                         
   2   0  24          0.07         -4.30         4.30 o                         
   4   0  24         13.30         15.78         4.21 o                         
   6   0  24        102.10        111.13        13.16 o                         
  -9   1  24          3.26         -3.63         3.63 o                         
  -8   1  24         83.09         99.44         9.54 o                         
  -7   1  24         29.85         27.14         5.00 o                         
  -6   1  24          8.00          5.21         5.56 o                         
  -5   1  24          0.12         -0.21         2.96 o                         
  -4   1  24         66.90         95.90        19.42 o                         
  -3   1  24         35.17         36.36         6.46 o                         
  -2   1  24        172.64        175.38        10.18 o                         
  -1   1  24         94.12        102.45         7.94 o                         
   0   1  24          3.30          4.91         2.52 o                         
   1   1  24         28.94         30.70         3.96 o                         
   2   1  24         32.49         37.17         4.28 o                         
   3   1  24        267.20        260.67        10.27 o                         
   4   1  24          3.67          5.56         1.92 o                         
   5   1  24         50.94         43.16         6.41 o                         
   6   1  24        124.91        111.71         9.23 o                         
   7   1  24         71.65         65.19         7.84 o                         
  -9   2  24          1.74          0.28         3.04 o                         
  -8   2  24         45.45         51.04         6.47 o                         
  -7   2  24        264.28        268.41        12.84 o                         
  -6   2  24          7.00         13.28         4.71 o                         
  -5   2  24         62.97         65.37         9.39 o                         
  -4   2  24         80.17         81.33         8.69 o                         
  -3   2  24        200.17        199.10        11.43 o                         
  -2   2  24          2.12         -1.78         4.28 o                         
  -1   2  24          2.89          3.96         3.50 o                         
   0   2  24         32.87         37.74         5.02 o                         
   1   2  24        188.76        201.71         8.10 o                         
   2   2  24         45.11         42.48         4.49 o                         
   3   2  24        214.90        214.36         7.82 o                         
   4   2  24         14.59         12.86         3.44 o                         
   5   2  24         36.12         32.92         5.52 o                         
   6   2  24         56.84         49.73         7.43 o                         
   7   2  24         92.69         95.97         8.25 o
[truncated: 35,236 more chars]
